# Supplementary material for: Longitudinal changes in epigenetic clocks predict survival in the InCHIANTI cohort
Source: Nat Aging. 2026 Mar 13;6(3):534–40. doi: 10.1038/s43587-026-01066-6 (PMC13004684; doi:10.1038/s43587-026-01066-6)
Supplement: Supplementary file 3 — Source data for Supplementary Figs. 1–6. Source Data Supplementary Fig. 1. Data for calculating the individual longitudinal rates of changes and plotting the correlation plot. Source Data Supplementary Fig. 2. Data for calculating the individual longitudinal rates of changes and plotting the correlation plot. Source Data Supplementary Fig. 3. Data for calculating the individual longitudinal rates of changes and plotting the correlation plot. Source Data Supplementary Fig. 4. Data for plotting the HR. Source Data Supplementary Fig. 5. Data for plotting the HR. Source Data Supplementary Fig. 6. Data for plotting the HR. [file 43587_2026_1066_MOESM3_ESM.xlsx]

## Sheet: Supplemental Figure 1
Source Data for supplemental figure 1. Longitudinal changes were caluculated by linear regression (epigenetic markers of aging on chronological age) by individual.
id_plot	Age	DNAmAgeHannum	DNAmAge	DNAmPhenoAge	DNAmGrimAge	DNAmGrimAge2	DunedinPOAm_38	DunedinPACE
S001	50	51.6617	51.5096	42.5052	52.7295	60.6888	1.21179	1.18535
S001	60	56.7374	56.6396	51.2539	55.2686	61.7491	1.0391	1.06933
S001	65	60.7927	59.559	55.4731	59.3995	65.8485	1.08437	1.06383
S002	76	83.0063	76.6985	63.4447	72.4918	75.8266	1.0029	0.96821
S002	85	89.7813	90.2716	68.0834	72.1052	74.0197	0.920199	1.04262
S003	73	79.0685	59.9155	63.6554	71.6555	75.5825	0.989482	1.0867
S003	82	76.8313	62.0616	70.4577	75.21	80.7947	1.09003	1.14871
S003	87	79.0228	64.631	67.4549	77.2446	82.1511	1.02368	1.10348
S004	47	50.368	50.2143	48.0532	59.382	65.6948	1.15077	1.17247
S004	52	45.566	52.1125	49.5826	58.3699	63.7329	1.02779	1.07404
S005	48	44.417	52.9124	52.6584	53	57.3005	0.983675	1.1124
S005	58	51.7234	58.1265	44.2783	55.9112	61.9775	0.971579	1.08679
S005	63	51.3655	61.1389	50.207	58.2395	62.6041	0.880313	1.0642
S006	74	68.3735	61.8067	66.0972	70.3253	69.5186	0.870544	1.03942
S006	88	73.8949	68.5525	71.56	75.8335	78.9539	1.00284	1.03772
S007	37	42.5087	40.3875	28.2141	42.7123	50.0641	1.05892	1.04331
S007	46	52.1149	43.861	36.4832	45.9507	53.5075	1.066	1.04064
S008	32	42.394	31.1851	22.5646	37.8949	42.7883	0.977068	0.867666
S008	41	43.2308	37.011	30.2561	43.452	49.3554	0.98667	0.936407
S008	46	47.1729	47.6452	43.7555	51.6678	52.9178	0.876955	0.959839
S009	68	70.7268	65.6512	63.6166	77.4444	82.2927	1.14196	1.18636
S009	78	80.3247	66.3513	84.7923	89.5994	95.3503	1.29705	1.45231
S010	65	73.3215	67.4518	58.3945	64.7921	70.0049	1.0357	1.09285
S010	75	82.4034	79.6446	71.8902	73.3337	78.6986	1.04435	1.1435
S011	73	72.8192	69.922	58.2944	75.4659	78.0627	1.01206	0.98285
S011	82	85.9388	75.449	79.6522	85.5586	91.0787	1.17958	1.23279
S012	74	86.0671	73.5962	72.7579	71.5652	77.0406	0.97614	1.11079
S012	83	89.8445	77.9634	79.4175	78.1201	82.5099	0.973065	1.21964
S013	33	41.4947	43.1122	39.449	37.9195	42.5521	1.00974	0.966939
S013	47	53.4635	55.4658	52.5542	46.209	51.5358	0.985575	0.943285
S014	72	70.4605	65.4342	57.0577	65.6329	67.858	0.894005	0.887882
S014	82	80.5939	71.9387	60.6743	71.0263	73.6184	0.977818	0.990109
S015	73	76.8699	74.9573	69.3123	69.6261	73.5886	0.995501	1.02317
S015	82	83.67	78.1234	77.0725	79.6029	83.5588	1.05635	1.25233
S016	25	34.5496	31.7311	24.3642	40.7734	48.3233	1.15664	0.962924
S016	34	34.1025	40.9321	26.376	45.3595	52.0249	1.10835	1.08838
S017	65	65.9988	59.0184	45.849	65.6227	68.971	0.993624	0.979051
S017	74	69.0333	64.8358	55.0703	70.6906	73.9211	1.02546	1.03512
S018	79	81.7877	75.8938	70.2514	73.616	78.0266	1.09001	1.05707
S018	88	90.5039	81.7448	81.2685	77.6703	82.7715	1.0752	1.0777
S019	61	58.6991	53.8931	44.8255	57.1358	61.2671	0.96287	1.0048
S019	70	65.0231	59.4043	56.2684	62.3521	66.5119	0.962639	1.06493
S020	68	79.2938	67.8046	57.1284	64.0908	68.4696	0.905662	1.00628
S020	77	87.0837	72.9898	62.4473	69.1526	73.9065	1.00679	1.19281
S021	77	78.2804	69.2613	60.5766	70.3984	74.7025	0.950678	0.933416
S021	86	80.1379	79.953	72.9106	75.108	79.024	1.0062	1.04452
S022	83	84.6658	71.8202	68.1666	73.1086	76.3477	0.967356	0.993473
S022	92	93.6408	81.2947	82.4609	80.6751	85.1815	1.02338	1.16576
S023	66	73.0759	65.9278	55.8604	69.7444	72.6965	1.0877	1.22884
S023	75	75.8448	65.4623	67.799	73.9503	76.3683	1.03509	1.22218
S024	66	71.2266	64.193	59.3875	66.9657	71.8591	1.03665	1.20705
S024	75	79.279	73.4828	65.7703	73.9624	78.9155	1.03999	1.12077
S025	70	68.7833	67.0262	59.2446	62.2694	66.2311	0.952348	1.01571
S025	80	77.8774	70.901	68.8235	68.6465	72.9684	0.998482	1.0286
S025	85	82.0881	77.1784	75.8529	75.2038	80.328	1.05593	1.01743
S026	67	75.4053	65.7247	56.8268	59.3549	64.4931	1.01752	1.13033
S026	77	77.3872	69.6708	68.5367	65.8526	69.8285	0.966754	1.09178
S027	75	76.2101	74.3166	63.5462	70.2594	74.5566	1.04356	1.0819
S027	85	76.4952	78.6221	67.9468	77.9888	80.9163	1.07098	1.06372
S027	90	86.642	83.2851	79.0693	80.1078	83.3599	0.973759	1.05515
S028	76	81.7277	61.7982	68.7383	71.0677	75.6353	1.03355	1.0715
S028	81	79.9003	66.2186	72.2844	75.6828	80.0315	1.035	1.09084
S029	64	68.1969	73.2546	68.0071	62.5825	68.8355	0.989458	1.19201
S029	73	75.7017	80.0561	73.9125	68.8966	75.375	0.956654	1.16381
S029	78	76.0686	79.9057	76.7676	73.4543	79.148	0.955821	1.16987
S030	67	81.1842	70.2642	58.2914	62.1049	65.7353	0.917488	0.97144
S030	76	82.0821	73.4699	69.2253	68.6304	72.8128	1.05979	1.0864
S030	82	83.1964	61.5865	67.4669	69.9879	73.3588	0.990386	1.01378
S031	71	63.7216	65.4826	58.2831	63.184	67.6261	0.910883	0.989108
S031	81	75.3665	74.9407	73.0145	69.9802	75.5161	0.965586	1.02942
S031	86	80.4376	79.5546	72.9624	74.1178	79.005	0.961072	1.0594
S032	36	43.6828	32.5979	25.1972	39.736	45.6356	1.03179	0.955155
S032	45	47.8118	42.0987	31.4325	45.1166	49.8159	0.929901	0.978308
S032	50	44.0648	45.174	31.9126	47.2466	50.6766	0.846918	0.95005
S033	52	64.1474	58.3437	47.2651	57.819	62.5472	0.957406	1.09349
S033	61	69.8637	68.2161	57.3427	64.0255	69.0199	0.951143	1.13729
S033	66	74.1272	73.4338	63.8142	65.4483	72.0936	1.01587	1.27793
S034	67	69.9238	62.8349	56.8315	61.2462	66.524	0.98065	0.960755
S034	75	80.7446	73.6615	65.6575	67.1674	72.4965	0.950888	0.954823
S034	81	80.2401	74.5331	70.8515	70.2402	75.411	0.996485	1.08226
S035	70	70.442	53.9453	65.3754	63.5418	69.0251	1.04189	1.04033
S035	79	72.9367	60.7495	73.9514	70.1796	74.8033	0.999789	1.04798
S035	85	77.6606	59.0782	77.4706	72.7266	78.1072	1.02048	1.07999
S036	70	77.0619	69.2183	58.6325	74.0614	78.7047	1.0437	1.18891
S036	79	82.6306	72.1526	68.5249	82.4955	87.3811	1.05751	1.23577
S037	79	81.2983	73.0682	73.3534	76.1207	80.5672	1.04781	1.022
S037	88	88.9343	87.8361	85.4407	86.7818	91.8258	1.05914	0.998525
S038	68	65.0378	66.1984	61.3546	61.0745	66.4074	0.981052	1.0376
S038	77	66.0054	68.9124	72.415	69.1313	73.305	0.935326	1.02587
S038	82	78.1244	72.0467	68.6819	73.4774	79.4425	1.0423	1.09975
S039	62	73.4636	70.7679	57.814	58.6556	62.2663	0.983807	0.995961
S039	72	75.0427	72.9885	61.2771	65.7285	71.2022	1.06178	0.966884
S040	66	66.7984	57.1737	55.7552	63.5123	70.0624	1.02357	1.06462
S040	75	68.9627	66.0544	69.2494	71.6776	77.6783	1.01459	1.27208
S040	81	70.3788	67.6796	65.1607	71.7644	77.4916	0.983373	1.20471
S041	62	56.7613	59.7207	48.0232	61.3432	64.2718	0.949238	0.97547
S041	71	63.0935	68.3828	53.391	66.0536	68.3096	0.955391	1.05285
S041	76	69.1585	72.7697	63.3511	72.1343	75.0962	0.94481	1.10323
S042	76	77.7853	71.3459	76.4144	66.4466	69.0716	0.972082	0.835753
S042	90	83.9637	75.1803	88.1115	79.8319	81.8886	0.95773	1.07202
S043	49	50.2543	56.874	42.6509	50.7968	54.5065	0.897737	0.91504
S043	59	63.286	68.4577	47.4351	58.4754	62.3508	0.937247	1.06244
S043	64	69.0538	66.8756	56.603	63.5139	67.5407	0.918582	0.979614
S044	76	71.9921	75.0394	64.7859	71.1873	73.4003	0.975495	1.06305
S044	82	82.533	76.2859	67.1221	76.9949	79.7085	0.985789	1.21552
S045	73	74.6245	67.8688	62.3272	67.3987	70.1156	1.08932	0.940423
S045	83	84.8673	80.2432	75.6877	74.9821	78.0064	1.07321	1.05925
S046	45	51.8601	44.9507	34.517	53.7851	59.1196	1.11586	1.01416
S046	54	58.9511	56.6511	45.5225	58.0308	62.7319	0.98362	1.012
S046	59	59.4924	63.0722	46.4685	62.2535	63.5103	0.974316	0.943068
S047	69	72.5494	62.3656	59.0845	61.3158	64.9821	1.03907	1.05157
S047	78	73.0404	68.8598	66.7634	65.7454	69.2079	1.0168	0.965391
S047	83	76.6326	73.6921	76.2355	70.0074	73.6992	0.830804	0.902898
S048	68	71.782	66.5969	58.7825	73.066	77.6221	1.15835	1.07042
S048	82	78.7549	78.6019	75.0933	80.9173	87.848	1.01256	1.21307
S049	53	61.3347	52.3328	44.2245	57.687	64.238	0.940871	1.11014
S049	63	68.4779	62.2222	52.0556	65.3657	70.7012	0.916749	1.13217
S049	68	76.2593	67.2282	58.3906	64.9058	69.3544	0.882818	1.14788
S050	58	69.2758	62.0459	51.8245	59.5168	65.0622	0.968927	0.999923
S050	67	75.7632	68.2568	59.4604	65.8482	72.182	0.935991	0.98592
S051	29	33.7966	33.2618	16.5644	30.5445	35.6486	0.937647	0.900053
S051	39	45.7506	44.1894	23.9947	39.0877	44.1243	0.972669	0.948784
S051	44	43.3009	42.8823	27.1326	41.3322	45.7205	0.859669	0.951571
S052	73	77.8525	67.6953	72.8318	68.8287	74.1441	1.07553	0.927352
S052	83	80.8091	76.2478	80.1315	77.7369	82.883	1.04741	0.982914
S053	66	69.7863	65.4615	58.1425	64.1068	68.9984	0.989166	1.104
S053	75	73.7059	72.2749	66.9809	69.7504	74.2436	1.01385	1.11053
S053	80	78.5239	72.7297	74.5661	68.7321	73.8172	0.986118	0.971694
S054	24	26.088	20.725	11.3496	39.0588	45.6842	1.08451	0.973331
S054	33	32.7915	30.5812	21.513	45.3496	51.6229	1.03658	1.10826
S055	48	55.4695	49.7979	41.275	48.8509	54.9371	1.03927	0.954092
S055	57	57.2494	55.7349	45.5998	53.5239	58.1068	0.971066	0.95
S055	62	66.1893	60.0064	56.0357	58.158	63.6505	1.00619	1.03132
S056	78	75.542	75.1066	60.5707	68.9489	72.9273	0.99308	1.11695
S056	93	87.6329	86.4776	73.6801	79.5682	84.494	0.977574	1.34846
S057	72	74.3086	66.5355	58.4814	66.3304	72.1637	0.991226	1.16983
S057	81	82.3077	70.631	73.0444	75.5762	81.6235	1.05805	1.28586
S058	34	37.7856	34.255	23.5952	39.625	40.7674	0.771797	0.785007
S058	43	50.1582	45.1959	26.8209	45.0855	49.1394	0.957548	0.87878
S058	48	52.6622	53.8769	36.4994	46.6389	49.4915	0.939459	0.868739
S059	74	81.7756	71.7352	71.9775	72.7034	77.5108	1.04944	0.889224
S059	83	92.1755	81.8307	88.3392	81.5649	88.2108	1.14349	1.04456
S059	88	96.0196	87.8244	99.3418	84.5335	91.5259	1.1768	1.11673
S060	76	78.5087	66.8371	71.0833	82.466	87.7141	1.20681	1.03678
S060	85	82.4409	68.5169	74.4754	87.3053	91.1639	1.12012	1.0806
S061	77	74.8444	68.3978	67.8507	75.5592	78.9704	1.01408	1.17631
S061	86	82.0018	75.5713	78.2706	83.5535	87.9738	0.995264	1.17245
S062	70	71.9358	68.9955	64.9223	64.8993	70.3245	1.00492	1.12555
S062	79	78.4719	78.2008	73.6361	69.9008	74.6491	0.973987	1.11864
S062	85	85.7959	83.957	85.5817	74.8446	80.2539	1.11049	1.07437
S063	77	76.7663	73.6964	65.1832	67.82	70.5496	1.01689	1.02791
S063	86	77.0987	81.6231	71.952	73.7496	75.9257	0.985106	1.05321
S064	65	65.0251	61.4735	61.0545	65.0403	70.094	1.01062	1.03597
S064	74	71.3859	70.2657	68.1735	72.6612	77.1142	0.946252	1.03429
S065	68	66.3601	63.9047	57.9828	68.1294	70.1071	1.01334	1.04188
S065	77	69.8863	72.1232	66.736	74.4005	76.9635	0.946219	1.15601
S065	82	79.1968	74.4188	69.131	77.7446	81.3026	1.1141	1.23768
S066	62	61.7102	62.0739	49.1322	64.0846	66.8755	1.06519	1.09961
S066	71	64.5546	68.1678	56.7563	68.4034	71.0274	1.04936	1.16888
S066	77	65.6288	85.2075	48.2793	71.2612	72.364	1.09386	1.14738
S067	87	82.2793	82.2486	79.8528	80.2665	83.2195	1.14866	1.16911
S067	93	84.8014	82.292	79.7093	82.1998	85.033	1.08454	1.20137
S068	41	45.5386	49.6568	36.1511	45.028	49.3848	0.958183	1.01507
S068	50	50.7725	54.23	37.8011	48.6342	52.2156	0.976228	1.01001
S068	55	50.0966	58.2542	36.244	50.4333	52.9967	0.893154	1.00987
S069	78	89.9244	81.1106	74.9825	68.4201	72.8371	0.956475	1.22397
S069	84	94.1185	85.7728	75.4228	72.1524	76.1335	0.951568	1.22389
S070	81	81.1024	77.5884	72.8202	69.7604	73.2775	0.865715	1.04577
S070	90	86.6709	76.9683	82.4342	79.5365	80.1147	0.882745	1.03608
S071	72	79.6891	70.9899	61.9389	72.1816	75.455	0.96378	1.11964
S071	81	86.565	76.6629	72.0375	78.1758	82.2639	0.971956	1.1694
S072	41	46.2056	41.6282	29.4082	40.8902	47.0879	1.01268	0.922307
S072	50	54.7042	48.8938	38.8331	46.8214	52.7236	1.0715	0.955436
S072	56	58.9503	38.4275	46.9894	51.3369	56.6305	1.10905	0.978436
S073	45	49.6664	48.3436	34.8037	54.128	58.1855	1.00694	1.03374
S073	54	54.4572	55.861	40.9722	54.02	58.2597	1.01399	1.08487
S074	71	74.9066	64.3084	63.2481	67.9126	71.1756	1.02634	1.1251
S074	81	85.06	75.2272	74.3304	75.6928	79.8115	1.1094	1.17739
S074	86	85.4027	76.2158	84.4825	81.1942	85.3259	1.05949	1.22876
S075	41	49.4628	44.1055	31.1229	45.7101	49.9627	0.982567	0.901356
S075	50	56.2244	45.5895	35.903	49.7493	54.5039	0.97685	0.952626
S075	55	60.8457	57.0078	45.1056	55.3805	58.1347	0.95515	0.957733
S076	68	72.0978	73.2093	60.287	66.9793	71.5622	1.01114	0.987959
S076	78	93.3419	91.6582	82.3854	80.4174	84.6561	1.09808	1.18071
S076	83	98.6135	95.6073	78.6959	84.4569	85.756	0.945135	1.16181
S077	79	72.8662	74.4017	81.7744	69.808	72.6179	1.03797	1.05873
S077	84	77.7837	77.4968	84.0625	75.1892	79.2473	0.956656	1.16247
S078	66	68.4422	64.9241	52.006	66.5243	69.4544	0.980264	0.905469
S078	75	74.7409	72.625	66.3854	70.4342	73.8488	0.94032	0.942518
S078	80	79.7236	71.3639	69.7146	73.8892	77.3686	1.04398	1.01309
S079	68	68.7888	62.4278	55.0349	62.7859	67.7187	0.929013	0.931626
S079	77	70.8556	65.9125	64.3389	69.0173	74.138	1.00774	1.00384
S080	43	43.6221	44.5321	32.0913	52.4637	58.5946	1.13043	1.09058
S080	52	54.7549	49.6232	44.6903	57.6344	63.8713	1.10781	1.05855
S080	58	59.1503	56.6344	53.0404	60.0524	63.4366	0.978479	1.01824
S081	72	71.8337	68.5506	71.5211	71.3317	73.0996	1.03501	1.12253
S081	81	86.5056	78.8668	71.2395	74.7156	77.4738	1.04668	1.10255
S082	74	76.7634	69.4866	68.5084	72.1668	76.4302	0.96343	1.1639
S082	84	82.7625	77.726	78.3987	81.4378	87.2284	1.00411	1.2627
S083	77	83.4997	72.4899	69.1768	73.51	78.039	1.10885	1.19927
S083	86	91.4234	79.3203	81.5525	78.1688	82.1162	1.07713	1.22157
S084	66	70.3446	70.7922	53.3244	58.5729	61.4229	0.895063	0.914922
S084	75	80.6728	79.0221	58.2242	66.091	69.1632	0.958746	0.947863
S085	72	75.3509	60.959	62.0511	66.9726	72.6927	1.01605	1.14375
S085	81	75.7936	65.5444	68.8607	71.582	76.8695	1.03017	1.18867
S085	87	72.958	65.5567	75.3396	75.3165	81.5749	1.05204	1.31679
S086	66	76.2259	75.5377	55.3617	67.4835	70.2889	1.11325	1.05185
S086	75	85.1577	78.2493	65.793	76.1652	80.4734	1.16817	1.18712
S087	72	70.0655	67.1442	57.627	68.043	71.3208	0.929737	1.06278
S087	81	83.6963	75.9548	73.226	75.6778	80.076	1.01196	1.14962
S087	86	88.1946	80.0221	76.8034	76.9088	81.2775	1.06895	1.21701
S088	60	60.5355	59.9628	43.624	58.6556	63.5911	0.991866	0.969255
S088	65	65.5567	63.6043	49.6903	61.8477	65.7121	1.0109	0.937771
S089	23	30.4658	26.4688	10.895	31.3921	35.4562	0.942405	0.86518
S089	32	31.1489	36.9829	19.4442	39.1572	43.8506	0.884681	0.86188
S089	38	35.5315	34.2295	31.2148	40.2101	44.0712	0.95517	1.02095
S090	31	33.5424	30.2976	19.7931	38.3064	43.9197	1.02975	1.04211
S090	45	47.8046	42.0527	41.0701	52.8667	58.0938	1.05313	1.13546
S091	57	62.4087	58.2333	54.7454	56.7892	60.3719	1.05963	0.913924
S091	66	69.095	66.1141	58.7477	61.1379	64.8017	0.952959	0.960418
S091	72	72.8478	68.0826	64.3196	65.8215	69.7972	1.03801	0.955632
S092	73	75.3963	65.2956	63.3366	68.5892	74.8134	0.988522	1.05658
S092	82	80.7911	71.4969	71.8463	73.3983	77.9876	1.00226	1.09769
S093	81	84.3742	81.4097	71.1762	74.4217	78.9524	1.02987	1.28097
S093	86	83.5979	74.986	70.9311	75.5841	79.6952	1.00541	1.2586
S094	26	33.4316	25.6044	13.9639	32.9111	39.9386	0.956801	0.836909
S094	35	36.1779	34.5332	18.0558	37.1434	42.5949	0.901662	0.907158
S095	67	71.8711	64.8717	63.1397	66.1127	69.5623	1.03422	1.14923
S095	76	87.5183	69.1422	63.0882	71.8665	76.8347	1.04848	1.29616
S095	82	90.4169	70.9221	66.4856	75.1993	79.2632	1.11631	1.32169
S096	68	72.8267	64.5401	61.0612	64.7827	70.3497	1.00968	1.01147
S096	78	80.7732	73.4392	71.7617	70.7829	76.5064	0.982317	1.01026
S097	32	38.8522	34.1927	19.9433	42.7112	47.2814	1.01835	0.951591
S097	41	44.7781	44.5938	31.8847	48.0296	51.9733	0.982604	0.982094
S097	46	45.1074	47.9942	33.7052	52.6894	54.8191	0.928525	1.06176
S098	29	34.6725	28.6838	22.9023	35.9985	40.9881	1.05041	0.945708
S098	37	41.1017	36.8338	32.1878	42.3854	48.6362	1.07211	1.14082
S099	67	74.4925	79.0587	68.0063	63.506	67.0352	1.11774	1.14807
S099	81	85.2706	86.3348	74.2399	73.0132	76.2137	1.04831	1.17692
S100	31	35.7556	32.4908	21.6908	37.9026	44.6272	0.91672	1.04161
S100	40	46.058	44.772	34.385	44.342	51.5388	1.02626	1.10291
S101	39	51.5598	46.8998	35.2152	45.0791	51.7503	1.06139	1.11996
S101	48	59.1529	53.8593	42.4462	48.8445	54.6299	1.02644	1.13305
S102	79	88.4897	76.6523	69.69	76.9171	80.0938	0.990718	0.977526
S102	88	95.0073	81.508	77.7081	83.0886	86.9067	0.985673	1.06793
S103	78	77.3191	69.3518	68.1278	69.4136	74.7609	0.961554	0.935688
S103	87	82.8602	75.4711	75.7132	75.4387	79.4525	0.958573	0.910076
S104	76	82.4087	76.41	67.9101	77.7202	80.8691	1.18617	1.13063
S104	85	92.3203	79.316	74.733	82.0914	83.6195	1.06803	1.11519
S105	83	78.3531	76.6865	70.9205	72.1882	75.737	1.01987	0.964644
S105	98	89.0987	79.0571	72.2067	81.94	86.1057	1.10415	1.16065
S106	85	86.2296	77.4507	72.7008	75.3224	79.0993	1.04247	1.24674
S106	94	82.3752	85.2196	83.0875	85.9865	90.6009	1.14515	1.38157
S107	69	75.5958	66.5324	60.7015	76.325	78.2353	1.08348	1.16455
S107	78	83.5896	80.5907	68.8843	78.6314	82.1636	1.06738	1.24038
S108	76	66.1719	69.3165	57.2156	66.2198	68.6821	0.918398	0.89858
S108	85	77.7365	72.8277	66.9827	72.3909	75.5975	0.931384	0.93289
S108	91	80.8484	71.1146	70.0484	75.2967	78.0578	0.925421	0.885003
S109	73	77.6732	67.8676	83.427	73.4561	78.9649	0.999183	1.10547
S109	83	85.8987	75.0342	98.4118	84.2983	89.1665	1.01075	1.26059
S110	77	77.1667	67.2782	67.2337	66.7519	72.3451	1.00077	0.966369
S110	85	84.7251	74.2182	74.399	75.2813	81.3114	1.04844	1.02776
S111	91	84.9157	83.2864	80.7896	83.8988	87.9848	1.08793	1.22761
S111	100	91.7225	98.1248	97.84	96.0094	102.25	1.21877	1.46157
S112	63	62.6526	56.6689	51.888	58.5323	64.1214	0.985787	0.99858
S112	72	68.2061	58.5661	57.0891	64.5924	69.7696	0.95194	0.945153
S112	78	62.6426	63.6644	59.9803	68.2543	72.1204	0.933952	0.966327
S113	82	94.2048	79.8463	73.6338	78.4668	84.3169	1.17211	1.28037
S113	92	118.851	97.8615	88.8359	97.1491	99.1425	1.06979	1.45688
S114	85	82.4013	72.6284	88.8782	77.0764	82.7673	1.09894	1.00122
S114	94	88.1751	76.6784	106.376	84.744	91.0059	1.0886	1.29569
S115	74	88.5449	71.6247	73.4708	75.1894	81.4418	1.10855	1.02093
S115	83	89.3207	81.8517	74.9903	81.2862	84.2971	0.984853	1.03241
S115	88	87.0283	88.1833	79.2145	81.6945	85.5296	1.02365	1.03379
S116	76	87.7714	72.0224	69.3581	71.7872	76.0435	1.06393	1.07393
S116	85	91.2854	77.2473	73.6859	77.5365	82.0559	1.04883	1.07959
S117	70	76.1984	66.1424	67.2723	71.2089	77.4284	1.07551	1.09105
S117	79	87.3213	76.9873	74.4682	79.1042	83.5567	0.969758	1.11138
S118	69	69.7686	68.871	60.1524	62.1357	66.7295	0.992091	1.05403
S118	78	75.9244	79.3989	66.6508	66.1601	69.4	0.948709	1.06667
S119	23	24.4564	22.8069	11.4865	26.3003	29.4828	0.868855	0.69442
S119	32	34.0625	34.0849	21.6419	33.1209	36.1603	0.898324	0.742978
S119	37	34.1798	32.998	23.4171	34.3924	38.7053	0.937361	0.81643
S120	67	71.8983	61.7151	59.5765	62.6563	70.2625	1.06423	1.01756
S120	76	76.2814	69.2195	70.5301	71.0203	79.7687	1.04989	0.983307
S120	81	78.7422	69.9859	73.7448	73.0065	81.5564	1.10497	1.08509
S121	69	73.0468	63.0868	60.8865	64.3093	67.4003	1.01698	0.999306
S121	78	81.4394	68.1838	68.5357	71.1747	74.1444	1.01568	1.07611
S121	83	79.4128	75.8543	74.0313	71.1878	72.9399	0.92944	1.04141
S122	74	82.4454	73.2637	67.7468	67.8705	71.3304	0.985788	0.875447
S122	83	85.994	76.3861	75.6946	75.1031	78.7685	1.00324	1.02573
S123	70	77.3478	70.6894	63.0628	71.3433	74.9886	0.879773	1.09623
S123	79	90.0059	79.3146	70.9952	75.7292	80.6953	0.954062	1.2063
S123	84	94.2402	84.8444	75.9105	81.7202	85.9858	0.972305	1.20573
S124	38	46.9914	40.0143	24.7234	39.172	43.1307	0.882829	0.854198
S124	47	53.8708	45.9546	32.5135	43.6157	47.1458	0.903907	0.856537
S124	52	57.0411	58.7688	42.383	47.7039	51.2977	0.900794	0.989543
S125	60	63.8332	54.8587	48.6301	62.6911	68.8401	1.10854	1.12699
S125	69	70.1174	65.4838	61.3614	67.3909	71.8841	1.03077	1.08806
S125	75	72.9235	69.3284	66.5247	70.2838	74.8183	1.04929	1.12367
S126	74	79.028	63.4378	69.9223	70.7685	75.7722	0.975293	1.15604
S126	83	87.5391	71.1262	78.4553	75.4858	80.486	0.936145	1.21254
S126	89	89.8566	72.6096	89.49	81.6494	87.6872	0.993143	1.34134
S127	67	69.6579	61.1886	61.5986	72.7281	78.0973	1.13654	1.18522
S127	76	78.1208	73.9972	66.4677	77.6328	82.1101	1.09944	1.28572
S128	74	72.5173	74.1574	59.3248	69.0241	70.8728	0.915038	0.95085
S128	83	80.6872	72.7545	67.005	73.5645	75.7947	0.932732	1.01735
S129	74	72.4225	62.0798	69.8529	69.6485	71.4774	0.933087	0.906548
S129	89	86.6035	82.108	73.8925	80.7802	82.715	0.949434	0.995682
S130	32	43.6632	42.4581	29.525	37.8221	43.1964	1.0599	0.90453
S130	41	51.329	49.2147	49.1658	44.8419	50.3408	1.08132	0.915466
S130	46	54.4713	47.1229	45.2902	52.2727	58.8286	1.09761	1.03875
S131	49	52.7662	47.0985	38.4234	56.2642	61.4078	1.18561	1.0887
S131	58	62.2314	53.37	54.0155	65.6581	71.3054	1.25399	1.14947
S131	63	57.515	57.2508	51.1591	63.6567	68.0742	1.08069	1.01365
S132	64	73.1613	56.2007	52.7015	69.2618	74.2664	1.15273	0.975682
S132	73	76.1568	66.39	57.3209	71.697	76.1036	1.07151	0.953028
S132	78	75.9433	69.4214	67.3396	76.8024	79.3598	1.00839	1.03269
S133	39	30.0753	30.1134	18.8847	36.4273	40.2744	0.868478	0.823983
S133	44	37.6119	34.615	28.5835	39.1852	43.5136	0.876749	0.855612
S134	75	85.669	76.4466	69.5405	76.3467	79.1245	0.986567	1.21306
S134	84	90.4587	85.9715	78.4777	84.8267	86.1941	0.950393	1.18925
S135	62	63.093	61.7145	54.8859	59.1612	62.7817	0.939465	0.949528
S135	71	69.0038	62.1807	65.2625	63.5074	68.0775	0.999604	0.961862
S136	67	60.3193	65.2102	51.6868	68.5334	71.9391	0.969133	1.14521
S136	76	80.7408	76.1921	61.5936	70.9042	75.4373	0.964416	1.22251
S136	81	80.4352	78.495	73.7514	73.8108	79.0006	1.00537	1.20611
S137	68	76.716	65.5851	58.8022	67.6596	72.3998	1.06282	1.09123
S137	77	85.1293	70.632	69.6203	76.2621	80.5885	1.03383	1.18315
S138	59	63.5064	56.9426	46.3519	57.5331	60.9415	0.94594	1.04438
S138	68	73.22	68.3532	60.326	65.7274	69.3411	0.963946	1.14432
S138	73	76.607	72.9008	59.6984	66.0613	69.0049	0.945277	0.981982
S139	80	90.2619	75.8359	78.1038	73.6804	77.6261	0.954227	1.19243
S139	89	99.0955	84.9778	89.0649	79.971	84.0578	0.913592	1.28383
S140	66	77.7697	73.5823	68.4972	62.8363	67.9979	1.05732	1.1062
S140	76	80.4652	81.7263	78.28	72.1444	76.699	1.0942	1.09179
S141	72	73.9242	62.1975	67.6395	72.6827	77.0943	1.06251	0.991082
S141	82	83.7205	69.7903	75.0931	78.7908	83.2592	1.04228	1.01553
S142	44	45.5518	47.0675	36.373	41.8588	47.5045	0.95384	0.959141
S142	53	50.1929	53.9051	47.3523	51.9032	57.1773	1.0131	1.10494
S142	58	56.1844	60.9053	47.4639	52.9909	56.8317	0.868386	1.04986
S143	66	71.3992	65.2855	59.0027	66.6446	71.0066	1.05971	1.07332
S143	75	86.2648	74.1821	70.6594	74.5309	79.5373	1.04868	1.07299
S144	86	81.2422	72.5032	80.3572	77.3411	82.0572	1.0207	0.816292
S144	95	85.1209	76.2514	91.5306	84.6091	86.9127	0.869379	0.870646
S145	68	65.5396	61.1099	56.2611	69.2728	73.4922	0.824704	1.05576
S145	82	80.3375	71.8351	78.5259	75.6062	81.1992	0.993416	1.15777
S146	72	79.4651	74.5344	73.614	72.9917	79.3728	1.13022	1.28172
S146	86	92.3695	89.3073	88.9017	81.4572	86.6303	1.08109	1.32722
S147	95	89.2805	79.3203	92.5393	96.0557	95.2435	0.840558	1.27403
S147	104	93.9348	84.2023	85.1593	92.4792	97.3898	1.1598	1.32895
S148	21	20.9759	23.1633	7.0793	28.4392	35.1621	0.921312	0.916568
S148	30	31.0321	37.9094	19.9857	34.002	39.8455	0.992136	0.775147
S148	35	31.5364	40.1551	29.6794	37.5189	41.8779	1.00605	0.824754
S149	71	70.6941	75.3366	69.7801	64.6583	68.4108	0.900334	0.994432
S149	80	82.3189	79.8052	80.7464	72.4249	77.1642	0.917802	1.00592
S150	43	38.3075	42.8404	32.1795	50.5813	53.6305	0.854508	0.894661
S150	58	52.54	55.8608	42.556	56.9936	61.7438	0.997706	1.00395
S151	78	83.3033	78.4096	66.0354	73.0735	77.093	0.893539	1.07478
S151	87	92.3342	86.4595	75.315	79.7557	83.1321	0.880824	1.12148
S152	74	71.4563	71.128	64.9348	67.6283	71.5441	0.883373	1.00936
S152	84	81.5146	77.1383	75.7946	74.2673	77.5832	0.883711	1.04732
S153	75	78.3443	64.3617	65.0396	78.2019	81.9425	1.12445	1.08633
S153	84	83.2205	75.5922	76.4126	85.1183	89.2569	0.993947	1.09651
S153	89	88.6765	79.5927	86.2808	87.507	92.1771	1.06145	1.10594
S154	27	33.2991	25.8902	19.8056	31.7847	37.332	0.978113	0.894751
S154	37	46.6144	38.6639	28.9496	38.8662	42.4726	0.905078	0.907532
S154	42	51.7205	49.1612	33.3994	40.1793	43.3258	0.903154	0.888481
S155	67	72.613	64.7112	62.2086	57.8691	60.7837	1.00594	1.0328
S155	81	83.6675	74.8853	74.2225	67.6801	71.2797	1.04861	1.13956
S156	69	63.8127	70.7726	68.9728	60.8096	63.0304	0.958744	1.04023
S156	78	71.5213	76.5531	75.637	69.3498	71.8839	0.959473	1.15365
S157	71	77.3386	69.5604	63.7813	64.6622	70.1103	1.06366	1.03948
S157	80	79.705	76.3755	78.8065	75.8784	76.6095	0.986207	1.08781
S157	86	94.2184	86.9101	93.0445	77.5106	80.5737	1.12695	1.17209
S158	72	64.61	60.8758	65.4168	67.5502	71.778	0.902423	0.934299
S158	81	78.2745	66.3611	72.204	72.1883	75.7385	0.989676	0.95628
S159	66	64.8095	59.9798	54.8356	60.157	64.7886	0.889304	0.905215
S159	75	75.0104	67.2158	64.871	65.0664	69.5805	0.946337	0.908616
S160	68	67.5446	60.9189	55.6519	63.1262	67.0606	1.05352	0.970175
S160	78	73.679	67.9609	64.4922	69.6717	73.6421	1.02542	0.941159
S160	83	74.9318	70.7759	65.5036	71.2115	74.2212	1.05576	1.01475
S161	65	68.194	62.0441	55.4812	60.9656	66.2618	1.02564	1.03092
S161	74	75.8671	68.1326	63.0306	68.853	73.5395	1.00205	1.10574
S162	68	65.241	59.6688	57.744	68.4332	73.0862	0.963922	1.13412
S162	77	75.7024	76.6589	67.6247	74.4507	78.1273	0.983554	1.10353
S163	66	72.7783	59.3693	68.8702	74.0629	80.2693	1.32267	1.32715
S163	76	80.5721	69.71	73.5398	78.1757	82.9715	1.12524	1.38414
S163	81	83.4838	71.1001	85.1216	86.6148	90.6439	1.25933	1.40747
S164	75	92.5042	82.8047	83.0761	78.7326	83.2188	0.99629	1.25061
S164	80	96.6305	85.4728	91.3997	83.3441	89.7497	1.02717	1.3027
S165	81	76.5683	68.9993	71.6858	78.9023	85.554	1.12029	1.23991
S165	90	86.6915	76.6952	83.9089	85.3285	90.7442	1.09893	1.2543
S166	67	76.4511	67.6486	58.9839	64.8442	67.801	1.03604	1.06831
S166	76	89.2247	72.4325	63.0082	71.2675	73.0467	1.07407	1.1735
S166	81	95.6706	78.025	77.1714	74.152	77.4195	1.08424	1.26492
S167	65	72.904	68.3071	69.2194	66.6937	73.0308	1.04371	1.18246
S167	74	79.7587	71.7318	70.2033	73.3679	79.4565	1.08827	1.19098
S167	79	85.261	78.1208	69.1429	75.025	80.6522	1.00703	1.29213
S168	78	92.0867	75.4607	83.7898	75.8062	79.7272	0.899692	1.27495
S168	87	93.1668	82.0028	88.1994	82.8231	87.6667	1.06485	1.29913
S169	65	65.2989	66.7519	69.4356	76.0152	81.2653	1.17494	1.23013
S169	74	83.0257	79.1057	76.2422	78.079	84.9271	1.1583	1.31549
S170	70	76.6114	67.3338	58.9339	63.7469	69.3827	0.993054	1.10432
S170	79	87.5812	78.0881	71.6504	72.6993	76.7968	0.951628	1.17618
S170	84	90.228	77.8864	75.6641	77.0283	81.7417	1.01872	1.15823
S171	32	33.2871	34.1649	28.6659	43.8951	51.9838	1.23026	1.26485
S171	41	42.6444	38.9251	35.181	51.2344	58.3842	1.18665	1.31292
S171	46	49.6806	46.5402	35.7711	47.6503	51.97	1.01111	1.21311
S172	73	79.8605	76.0707	63.4337	68.0369	71.2922	1.05062	1.01803
S172	83	86.9905	81.1486	72.2865	78.2431	82.6637	1.10301	1.24077
S172	88	86.8163	84.5568	78.9654	79.1571	83.4531	1.08808	1.21632
S173	66	74.6114	68.1785	59.776	65.7197	70.0665	1.02839	0.999378
S173	75	81.3726	76.3643	72.327	72.1668	76.782	1.03205	1.10198
S174	69	94.3183	71.4933	68.1986	79.7018	82.8389	1.14888	1.35134
S174	79	93.1735	80.7677	76.2007	85.1016	87.2788	1.11445	1.27096
S174	84	98.1083	87.1773	74.1905	88.5746	88.1215	1.02233	1.32744
S175	73	78.2243	66.7443	67.0297	69.9516	75.3461	1.0356	1.18789
S175	83	90.3528	71.9733	78.7471	78.5202	83.1253	1.09606	1.23392
S175	88	90.5629	73.6128	82.4855	81.0197	84.7592	1.02385	1.3281
S176	66	72.9639	72.1651	52.0959	64.6525	67.0049	0.933912	1.23416
S176	76	83.6614	74.8587	66.201	72.9625	76.3088	1.08096	1.2954
S176	81	82.8366	79.6402	67.2806	73.9118	76.3625	0.944296	1.23717
S177	76	71.4989	67.0153	70.7695	70.3839	76.1908	1.03546	1.14207
S177	85	80.2161	72.078	75.7322	74.8885	79.471	1.04744	1.11309
S178	71	76.5369	68.6838	65.8077	67.944	73.7429	1.02652	1.051
S178	79	85.2494	73.6735	74.5202	72.7104	79.1134	0.950964	1.13041
S179	68	67.4048	60.0189	55.8402	60.8914	65.9169	1.00484	1.09974
S179	77	74.3962	76.371	63.6938	71.0896	75.1485	0.906688	1.09632
S179	83	76.6979	71.7592	67.694	74.7629	80.0645	1.02876	1.13979
S180	31	30.6436	25.0374	16.6966	41.3399	46.6014	1.06881	0.896279
S180	40	43.5828	42.2505	26.7572	48.2907	52.9227	1.1012	0.979617
S181	77	76.6419	66.5124	66.2876	74.2538	80.2837	1.02949	1.17511
S181	85	86.293	74.979	70.2876	78.3345	82.6231	0.945045	1.22385
S182	69	75.9073	63.4529	61.4284	65.4743	72.2828	1.0354	0.99457
S182	78	82.8179	74.1633	68.7405	70.7092	76.473	1.02738	1.0705
S183	68	71.5117	71.3205	65.8973	61.5437	67.4712	1.14367	1.08186
S183	77	71.6212	77.527	72.0896	67.8437	73.4067	1.02099	1.07255
S183	82	81.8985	83.3272	79.4316	72.9817	79.0967	1.00853	1.13114
S184	58	54.3383	59.1205	44.3817	53.6299	57.9033	0.818157	0.857621
S184	67	66.3909	67.9674	54.2878	59.9332	64.4469	0.941449	0.876202
S184	72	68.5033	76.4149	60.3732	62.5382	66.0512	0.854923	0.965373
S185	35	40.3907	35.1058	29.6333	38.1593	43.9918	1.0783	0.897614
S185	44	51.4999	48.6203	33.3034	44.3177	49.3811	0.993593	0.835797
S185	49	50.7881	51.8778	37.6348	43.7219	47.2381	0.94577	0.878865
S186	73	74.1757	66.2897	61.2049	64.7638	68.3706	0.961473	0.974908
S186	82	81.8949	72.8144	79.0032	76.2291	81.0657	1.12244	1.10401
S186	87	80.8702	73.3727	76.311	73.1586	77.2235	1.06797	1.01649
S187	60	61.693	57.7039	46.4471	57.3987	62.3166	0.969505	1.05635
S187	70	72.4408	68.2587	54.908	62.8882	67.551	0.97305	1.07895
S187	75	78.9878	66.5447	63.5756	67.2162	70.2374	0.944537	1.07044
S188	77	79.9938	73.8046	74.8698	83.8023	89.8739	1.22204	1.30362
S188	86	89.2398	79.326	80.302	89.2486	93.9378	1.19545	1.32237
S189	73	82.5527	74.6288	65.6114	70.679	73.2893	1.00988	1.1623
S189	82	94.7886	82.348	85.5674	81.0055	85.5117	1.12862	1.38258
S189	88	101.245	79.6149	87.6721	83.785	88.3144	1.12304	1.41136
S190	63	73.8853	65.6173	56.3677	63.1611	68.3627	0.937709	0.919063
S190	72	77.5657	73.4716	59.1134	70.4876	74.0321	0.925818	1.00769
S190	77	79.4998	76.1044	66.28	71.0174	76.5702	1.05464	1.06105
S191	75	76.2756	64.8821	62.3958	64.6496	70.5603	0.947903	1.07592
S191	80	81.887	73.4315	74.9813	70.6943	76.7238	0.960721	1.13468
S192	66	56.5399	56.7878	51.9337	62.2664	65.7748	0.865724	0.864631
S192	75	76.1836	69.5142	63.5878	64.0878	69.9188	1.02261	0.966962
S193	72	74.064	64.9787	62.1884	66.4908	70.8347	0.975586	0.98096
S193	86	86.9696	76.2194	80.3787	79.4368	83.1654	1.03163	1.11552
S194	70	76.6486	67.2403	63.8119	71.1007	76.8557	1.10816	1.15675
S194	79	87.6073	78.3746	71.2996	75.5602	81.3142	0.933114	1.21008
S195	67	79.3902	65.4094	63.4204	68.8982	74.7167	1.08176	1.19971
S195	76	77.586	71.3031	69.9312	73.7399	76.7292	1.0081	1.0588
S195	82	89.7078	79.2188	78.2548	81.3004	83.4782	0.978925	1.18264
S196	31	27.7302	32.0417	16.0905	37.571	42.6139	0.876151	0.878714
S196	41	39.2984	39.8664	25.2877	46.5485	50.9716	0.927843	0.899751
S196	46	37.7606	38.2166	20.8663	41.6161	45.2814	0.886798	0.848725
S197	69	77.7966	71.5845	61.32	68.0079	71.2385	0.994391	1.08046
S197	79	81.1873	75.4816	73.4768	76.436	79.7148	1.03404	1.01526
S198	29	28.4798	29.4029	21.0019	31.0737	37.0423	0.947592	0.903631
S198	38	35.8327	36.5693	32.9088	41.0999	45.1585	0.934158	1.01922
S198	43	35.659	40.7271	35.5288	42.2803	46.4406	0.9026	0.987346
S199	67	63.7456	66.6144	65.9986	64.0967	68.9017	1.0055	1.00996
S199	76	68.6827	73.313	68.4865	70.2758	73.6736	0.968385	1.02841
S199	81	78.533	77.5485	77.3339	74.4912	79.1695	0.989283	1.04484
S200	36	43.5148	40.7131	26.7873	38.1326	44.3103	0.932301	0.921657
S200	45	52.1361	52.0593	36.4687	42.9498	49.3857	0.999976	0.822391
S200	51	50.005	53.7017	38.1052	44.1889	49.2958	0.930344	0.83874
S201	65	71.7697	61.4456	58.2915	69.9478	74.4728	1.09303	1.02279
S201	75	78.5744	68.6862	73.9694	78.8672	82.9609	1.16327	1.16435
S201	80	84.4868	71.5797	76.4154	77.9315	82.5293	1.20023	1.15653
S202	66	68.2088	59.9086	66.6986	76.7327	79.2171	1.11034	1.21898
S202	75	74.9209	77.1259	80.2891	89.3393	92.6934	1.32211	1.40908
S203	69	64.8271	67.1317	62.8926	75.5983	80.5668	1.1632	1.20587
S203	78	76.3135	74.077	76.5404	85.322	90.868	1.21659	1.15799
S204	47	52.433	51.1567	33.3759	49.3171	54.2414	0.927176	1.01725
S204	56	54.9926	60.2112	42.6507	52.0182	54.8788	0.845198	0.91785
S204	61	62.9243	61.637	46.3516	54.7944	59.3879	0.984862	0.992632
S205	52	63.255	58.3787	49.5988	61.4948	66.5258	0.987929	1.15458
S205	61	71.5463	64.4157	58.8924	66.7285	71.9425	1.09908	1.26078
S205	66	65.3943	64.6003	64.5722	68.0671	71.1419	1.04439	1.1993
S206	80	88.2587	84.6675	82.2823	75.9278	81.2708	1.02897	1.08128
S206	89	96.6824	86.9442	91.4254	83.4623	90.2763	1.03295	1.26064
S207	60	64.5691	55.6617	51.7316	57.9633	62.5944	0.953257	0.981414
S207	69	57.2665	49.2767	70.8219	74.6532	76.1171	1.07515	1.1419
S207	74	75.8755	69.4178	67.5373	71.0438	74.302	1.05625	1.05893
S208	82	88.5676	77.7856	84.6256	77.2136	80.9028	1.0085	1.08627
S208	87	85.2795	82.6415	84.7717	79.3852	82.9102	0.945941	1.10972
S209	59	66.5931	59.7573	51.1216	56.2276	59.7816	1.0241	0.859689
S209	68	77.0009	65.0807	58.8095	62.7956	64.9535	1.00626	0.86714
S209	73	73.339	72.4139	64.6435	65.6171	68.0879	1.00442	0.928693
S210	68	79.7994	74.1738	72.7053	64.4657	70.3625	1.06594	1.1329
S210	77	89.0585	82.1302	85.4407	71.354	75.6398	1.06222	1.07292
S210	82	84.4845	78.5779	80.0331	71.024	73.4615	1.00342	1.08621
S211	50	55.8518	51.6674	42.8022	54.4264	59.4447	1.01294	1.02642
S211	59	65.7389	59.8147	47.7396	61.1719	66.1561	1.08973	1.00141
S211	64	63.9741	62.034	53.9111	61.484	65.5275	0.972784	1.08257
S212	37	45.8475	41.1102	23.3771	38.5099	45.1361	1.03801	1.02614
S212	46	51.9875	49.2535	31.9479	47.2481	54.057	1.07375	0.972748
S212	52	57.359	54.0194	43.3384	48.885	53.9861	1.01699	0.949844
S213	54	60.1582	50.8396	56.5229	67.242	74.9048	1.11184	1.37089
S213	63	69.9181	59.8607	60.4799	72.4936	79.5204	1.15092	1.3893
S213	69	66.6842	66.6737	63.9942	72.1981	76.9691	0.957456	1.22024
S214	71	73.6586	71.2172	68.4144	75.1091	81.2737	1.20154	1.22457
S214	80	84.3408	79.7385	74.2762	81.2486	85.9487	1.21975	1.31015
S215	39	42.4139	34.1363	31.8756	51.1715	58.1986	1.22137	1.18407
S215	49	48.7951	46.4675	42.1502	60.1467	67.5898	1.22744	1.19807
S215	54	56.2287	49.313	46.4399	63.3313	69.8496	1.1645	1.19693
S216	66	76.0349	64.6181	58.7725	58.8084	64.3578	0.966724	1.15895
S216	76	80.2145	69.3292	65.889	67.3129	71.6309	0.998801	1.12188
S216	81	81.9425	75.4117	70.9497	70.9696	74.8048	0.927103	1.20371
S217	72	77.2576	72.5557	66.0345	68.5026	73.9832	1.04644	1.10141
S217	81	86.4658	75.1819	70.4018	74.5195	79.3207	1.07278	1.01266
S218	69	72.9022	63.3349	69.4194	68.0011	72.1048	1.06156	1.18376
S218	78	87.5974	79.6462	83.7109	75.9844	80.6648	1.11087	1.18393
S218	83	99.411	93.4707	95.705	81.2449	85.1064	1.0167	1.17118
S219	66	69.18	62.5535	59.5875	63.4745	68.6042	1.11299	1.23209
S219	75	79.9554	67.4048	80.5035	69.8227	69.2484	0.994665	1.17439
S220	59	60.3956	59.4717	50.6756	66.1269	69.3698	1.14409	0.965322
S220	68	66.6808	68.064	57.3632	70.9313	73.8204	1.17918	0.992476
S221	46	51.7446	46.1663	35.0379	49.7961	53.3891	0.951908	0.931086
S221	55	63.6463	54.9476	45.4737	52.9701	56.4486	0.993239	0.955608
S221	60	64.766	56.1138	41.3515	55.5111	58.5191	0.887576	0.92029
S222	77	68.8327	79.1027	71.3489	78.0636	78.1724	0.83636	1.04173
S222	86	89.164	89.5104	86.5717	76.6994	82.3123	0.867597	1.07527
S223	24	28.1367	34.8502	10.7846	27.6547	34.0117	0.949436	0.888055
S223	33	43.0316	41.5303	21.846	33.9069	40.9264	0.958319	0.865804
S223	38	40.1277	42.4926	27.3892	38.0673	44.7961	0.940929	0.762844
S224	73	71.906	68.988	70.2963	65.9683	69.2413	1.03643	1.12585
S224	82	77.8641	71.9565	70.9105	70.5925	73.9642	1.06172	1.27075
S225	67	63.3605	62.0922	49.7974	60.5294	64.2263	1.00871	0.917373
S225	76	73.8829	66.5015	60.7922	67.8832	72.1651	1.09107	0.962665
S225	82	72.655	71.539	63.9944	71.4399	74.1612	1.08535	0.934947
S226	64	71.2347	64.9732	70.4777	62.7345	67.2352	1.02227	1.08143
S226	73	72.9688	69.5288	72.4367	70.0288	73.431	0.996607	0.901184
S226	78	78.9026	70.6855	68.8719	73.5479	76.7317	0.951487	1.00692
S227	64	65.2183	65.6591	57.8116	63.8235	69.4541	1.07809	1.18985
S227	73	81.2775	72.8364	77.6511	72.2208	79.4078	1.19136	1.26304
S227	79	74.983	81.2081	69.4442	74.38	78.5124	0.94208	1.13619
S228	70	75.2506	75.6417	63.3111	69.443	73.4634	0.931026	1.05955
S228	79	78.1321	77.7538	70.3978	79.2088	81.8501	1.02709	1.02596
S229	69	72.7582	66.563	64.934	62.9665	69.2128	1.08509	1.25355
S229	83	86.651	76.4625	75.8675	72.686	78.5452	1.05125	1.13534
S230	51	59.2183	55.07	46.8086	66.1887	72.221	1.17306	1.29855
S230	61	69.7012	61.8454	53.9091	69.7404	75.3004	1.2058	1.27669
S231	70	70.5642	66.4511	68.7902	62.2018	68.8624	1.18786	1.09711
S231	85	84.4029	77.9984	79.909	75.043	82.2794	1.07296	1.16097
S232	68	81.9158	85.3766	67.2681	65.9384	73.2415	1.1096	1.28714
S232	77	103.467	94.2329	72.4819	72.3314	77.682	1.04939	1.4005
S233	27	28.1227	28.6862	13.1166	28.0379	34.0039	0.915297	0.993763
S233	36	36.3424	37.6185	21.2205	34.203	40.4162	0.991677	0.978739
S233	41	43.9619	43.477	27.8912	41.04	44.6061	0.961681	0.979058
S234	37	36.7036	35.7735	28.6257	36.3155	42.6059	0.966019	0.961482
S234	46	50.3915	45.2586	41.0246	44.7513	51.2197	1.02758	0.989293
S234	51	52.1392	48.1079	45.866	47.9418	54.083	1.00229	0.962322
S235	66	70.3909	63.0857	54.2123	58.1924	60.8728	0.902229	0.884716
S235	75	77.974	74.1219	63.7271	64.5264	67.9359	0.869451	0.900366
S235	81	77.4211	70.8095	71.5929	77.1405	75.7502	0.817528	1.0402
S236	31	34.01	33.9187	23.8789	33.2544	38.6753	0.962187	0.944949
S236	40	38.7922	42.6784	29.053	38.9518	44.3549	0.919552	0.921293
S236	45	45.036	47.0049	41.7793	45.418	50.1842	0.902825	1.00527
S237	50	52.9449	48.2001	41.9738	52.0201	58.8017	1.09104	1.07013
S237	59	56.0295	57.6822	46.4892	57.0294	61.7409	1.14981	1.18761
S237	64	65.8458	59.2322	61.6547	62.5285	68.2534	1.08389	1.09896
S238	66	69.676	66.317	55.1626	64.6747	68.5515	0.872628	1.01114
S238	76	80.399	70.0595	64.5999	70.4409	74.6567	0.957806	1.00866
S238	81	84.8581	80.4433	69.439	81.9564	82.9844	1.09106	1.08209
S239	73	74.5273	62.8254	62.4642	71.0027	73.9377	1.05613	1.14033
S239	83	82.3466	73.8881	74.523	77.2985	79.6295	1.06496	1.14641
S240	72	79.6972	74.7374	70.3518	82.8528	85.9447	0.907455	1.36944
S240	81	82.9795	76.1977	69.3592	81.8061	84.7573	1.04971	1.28747
S241	65	70.9182	65.9777	63.5039	63.2017	68.3384	0.970944	1.16478
S241	74	74.0385	72.1417	73.1608	68.5005	74.4271	0.93475	1.14964
S241	79	80.8301	78.6322	78.6929	72.2424	78.3026	0.908679	1.12682
S242	68	73.3302	65.7528	60.5995	63.9506	70.1225	0.996703	0.945514
S242	77	77.848	68.1061	68.7807	71.3979	76.7819	1.0762	1.13803
S243	70	69.0102	63.8492	67.9675	73.9255	78.4259	1.1516	1.10561
S243	79	73.3858	71.851	72.1694	79.026	81.5801	1.07947	1.00036
S243	84	79.9384	74.2977	77.9889	81.2816	86.5601	1.16636	1.19458
S244	68	76.3839	63.3506	64.9866	74.4818	79.1871	1.08645	1.12908
S244	77	82.5336	72.696	67.1237	80.6778	85.1501	1.08493	1.2062
S245	66	70.5251	61.469	66.6176	79.0044	81.0543	1.11975	1.0614
S245	75	88.5037	74.179	79.3071	77.8745	83.0062	1.16699	1.08293
S245	81	87.7877	80.5019	73.2092	80.0513	83.8987	1.11305	1.25379
S246	71	73.0338	72.2748	63.8051	74.1666	78.5573	1.09101	1.13531
S246	80	81.3757	78.563	72.3314	79.5563	82.641	1.16901	1.12925
S247	23	31.007	30.8147	13.0917	30.5525	37.0384	0.944695	0.936104
S247	32	38.3772	37.7843	23.3128	35.4768	41.5714	0.978866	0.922187
S248	66	69.7911	62.0554	58.6969	59.6313	64.7467	0.953384	1.05999
S248	76	75.5381	68.3135	65.7762	69.4954	74.693	0.993662	1.0751
S248	81	72.7991	69.373	61.438	70.8158	74.9196	0.955185	1.00004
S249	59	55.5202	55.8408	44.9823	51.6868	56.5836	0.977825	0.956995
S249	68	61.6729	59.4773	55.1892	60.2245	66.2839	0.996297	1.09105
S249	73	66.9886	65.5669	60.8842	62.2479	68.1516	0.966249	0.99817
S250	52	59.7905	61.521	45.1166	56.388	62.2152	1.09526	1.04758
S250	61	63.8246	63.2938	53.4921	63.1643	67.7238	1.04817	1.08623
S250	67	67.7054	68.1007	62.3156	70.4392	75.1943	1.05919	1.10771
S251	77	72.5155	80.5577	79.5774	80.9774	82.3491	0.991817	1.02914
S251	86	85.464	88.9806	80.1437	86.4718	88.1093	1.07823	1.13444
S251	91	92.6319	88.8435	82.6032	88.2323	90.6736	1.0898	1.18766
S252	49	54.5428	52.2342	53.2907	58.0201	65.1486	1.12526	1.10076
S252	58	61.9632	59.2626	55.1481	63.1828	67.2802	1.06793	1.18891
S253	70	86.8691	76.9664	63.8464	69.6128	76.6791	1.01865	1.19581
S253	79	91.3552	84.266	73.9297	76.8239	83.7598	1.09569	1.19471
S254	71	79.5504	69.2147	71.7563	66.1003	69.7412	0.994077	1.10367
S254	81	85.3602	76.8127	79.6486	72.03	75.9991	1.05939	1.24125
S254	86	79.1392	79.2144	86.9316	76.0623	80.1047	1.00816	1.20552
S255	72	65.4358	61.764	70.5452	75.2514	82.3563	1.18126	1.31311
S255	82	71.062	69.3201	71.75	76.5185	82.5141	1.16726	1.19315
S256	84	88.1219	88.1631	80.3287	79.7902	83.521	1.01694	1.04457
S256	89	93.2231	93.495	82.0762	82.5423	86.0093	1.06564	1.03332
S257	78	84.1872	78.2127	76.385	74.6383	76.8104	1.02924	0.906689
S257	83	87.0944	83.3613	84.9613	76.6409	79.8565	1.0183	0.929029
S258	26	27.3509	30.2649	13.0643	26.938	32.832	0.977872	0.912915
S258	35	39.3675	42.0308	22.0302	34.109	38.9381	0.961242	0.989391
S259	33	45.708	45.852	17.865	43.2185	46.9873	0.945922	1.04594
S259	42	55.6152	49.6359	28.9583	49.4148	54.1639	0.993978	1.17753
S259	48	56.9169	59.4691	36.299	55.2382	58.6371	0.96605	1.10956
S260	69	88.0842	76.6207	67.6196	75.4566	79.8791	1.15695	1.18158
S260	78	98.1887	88.2131	74.9311	83.2124	87.2303	1.08119	1.31011
S260	83	103.513	97.5865	89.4864	85.2822	89.2441	1.04284	1.36392
S261	70	71.5243	72.2723	62.6301	66.3091	71.3921	1.12617	1.01118
S261	79	81.3119	81.5094	69.5158	74.0991	76.5531	1.05593	0.953519
S262	66	70.7103	64.1324	64.0987	77.3466	80.8735	1.13229	1.09322
S262	75	78.1161	71.3399	72.4306	81.8801	86.7201	1.12122	1.13302
S262	81	83.0665	84.3548	100.654	88.2861	93.3232	1.19474	1.23883
S263	72	80.8862	77.8854	72.6049	67.2911	71.7532	0.964428	1.27042
S263	82	85.0201	74.3754	79.5819	79.5612	83.49	1.05494	1.30583
S263	87	92.4052	83.5722	88.1814	83.9682	89.8379	1.10751	1.41163
S264	32	36.8516	34.9312	20.8055	39.0771	43.7003	0.964687	0.913999
S264	41	44.5934	46.0205	31.5999	48.1003	52.711	0.913146	1.02791
S264	46	44.6624	43.957	33.3749	48.5056	53.5471	1.0425	1.11751
S265	62	67.9859	56.0885	53.4328	59.4771	64.3489	1.03218	1.03006
S265	71	73.2518	66.4877	62.0473	67.0684	72.7678	1.10194	1.14257
S265	76	72.0861	67.7511	67.4788	67.9222	73.2847	1.01648	1.14312
S266	70	70.8233	61.9583	59.5941	67.6353	70.2315	1.03889	1.13203
S266	80	77.0019	67.3222	67.1779	74.0869	77.3364	0.983716	1.16482
S267	72	74.5526	68.4334	56.8259	71.0535	74.7176	1.05463	1.08986
S267	81	84.0389	72.2959	71.5701	73.6307	78.8947	1.13432	1.15853
S268	50	54.9393	49.5178	41.2672	58.0123	63.6961	1.07632	0.978686
S268	59	61.1113	57.0604	46.8457	62.4461	68.2294	1.09706	1.06831
S269	73	68.4331	56.4446	66.1345	78.0734	81.748	1.106	1.16028
S269	82	69.3506	67.5993	74.142	73.9984	77.5158	0.994148	1.22442
S270	69	70.5864	60.4055	57.6276	63.3523	68.0981	0.988837	0.977445
S270	78	73.1022	63.2016	66.4469	71.3952	76.2505	1.08853	1.0803
S270	83	81.1464	69.2031	78.7065	75.3701	82.5052	1.15775	1.16517
S271	67	83.029	72.7807	59.0656	69.149	74.2797	1.10902	1.19559
S271	76	86.2177	78.3055	73.0003	74.6533	80.1431	1.13175	1.29704
S271	81	88.9845	78.5866	78.9741	77.9936	82.83	1.04411	1.3317
S272	46	52.0028	52.1519	37.8021	44.6955	52.5011	1.01241	1.09054
S272	61	56.7685	59.7871	50.1888	55.5482	60.8087	1.03628	1.10603
S273	84	91.2269	81.3268	83.8884	76.7082	81.5767	1.14541	1.07426
S273	93	93.7291	83.0639	88.9086	84.7334	90.3887	1.11138	1.23685
S274	77	69.0325	72.8772	67.4489	64.5631	71.0475	1.145	1.14345
S274	86	82.3427	77.9346	73.0159	73.9381	78.5289	1.03272	1.04835
S274	92	78.7362	86.4018	81.7546	76.5073	80.8333	1.01949	1.00456
S275	75	80.8711	72.6831	75.2758	78.9535	82.7369	1.08071	1.16999
S275	89	95.1591	87.5757	86.5811	88.1039	92.2585	1.02716	1.27649
S276	83	88.6072	73.6388	79.0321	79.7087	83.465	1.11507	1.18612
S276	93	92.5915	77.1894	84.1659	86.3961	89.8658	1.12096	1.26242
S277	79	81.0924	75.7105	69.0066	75.1462	78.4139	1.06086	1.02652
S277	88	89.6056	86.3499	84.5316	85.659	87.2163	1.11737	0.987701
S278	74	83.6659	73.7657	63.7436	68.7312	73.6017	0.939244	1.15689
S278	83	93.3319	83.5229	77.0174	75.6283	80.7876	0.989888	1.23433
S278	88	94.8929	80.2937	87.3451	84.8169	92.8008	1.10872	1.28721
S279	44	50.6454	47.5748	41.6044	45.7128	52.7704	0.965196	1.06656
S279	53	59.3504	56.7228	41.2164	50.1637	54.3327	0.885903	1.06245
S280	39	41.9577	41.2563	30.1395	38.935	45.2857	0.987477	0.932799
S280	53	45.3063	49.9503	43.747	52.0756	55.1932	0.889162	0.912378
S281	69	72.7877	60.5348	58.2826	66.4577	69.9641	0.960148	1.10096
S281	78	76.7781	72.6985	69.8411	73.7318	76.2705	0.807061	1.08959
S282	71	68.0248	67.6579	70.605	67.4342	71.9772	1.03338	1.2245
S282	86	81.2772	75.3435	79.8188	76.6352	79.6809	1.05558	1.20725
S283	25	27.6755	24.8867	14.7901	32.8153	40.2217	1.01876	0.854311
S283	35	31.6783	32.944	22.4178	37.8145	44.078	0.974714	0.917636
S283	40	35.217	39.923	24.3861	44.2072	49.6685	1.03784	0.950638
S284	82	79.1283	71.0643	72.0247	72.2699	75.5957	0.977138	1.07374
S284	92	82.988	78.3389	83.6549	79.9195	84.3214	1.05502	1.12532
S285	75	85.0737	81.0365	64.9772	71.6944	75.7375	0.808244	1.13318
S285	84	94.455	91.4873	76.2613	81.1707	85.2359	0.87172	1.33588
S285	90	94.8481	91.9246	88.2871	85.0449	90.1624	0.982153	1.34877
S286	77	79.2084	75.7379	70.3401	69.6762	72.8906	0.98448	1.14193
S286	86	90.8505	81.9888	78.9869	74.113	79.7026	0.921198	1.14285
S286	91	90.7258	85.6978	80.832	77.0309	81.2034	0.920326	1.22174
S287	69	77.2938	68.4311	66.5508	69.6046	74.6586	1.04719	1.00856
S287	78	89.7607	78.5908	75.8816	74.6127	79.4444	1.0779	1.12901
S288	69	79.0467	72.9158	66.038	67.4529	74.3269	1.03521	1.28107
S288	78	89.8739	83.3116	73.6302	75.7549	82.6294	1.04833	1.38771
S288	83	94.3957	85.8515	83.0361	79.4242	86.0579	0.975687	1.2701
S289	72	74.5169	66.2871	62.7841	81.4198	86.0336	1.11407	1.20643
S289	82	82.0933	75.0706	77.9487	88.1718	93.8888	1.09957	1.35638
S289	87	81.8449	77.9633	76.8262	85.1824	90.0708	1.04901	1.27358
S290	69	78.6251	66.9778	71.3327	72.5625	76.12	1.03304	1.18031
S290	79	88.4095	82.0796	88.2338	87.8998	91.987	1.18893	1.44438
S291	81	89.515	77.9237	71.8711	72.6549	76.1227	1.02683	1.08205
S291	95	98.216	91.0021	86.5771	86.7097	90.2929	1.06729	1.23371
S292	72	80.1383	74.4386	67.6328	67.3694	70.5381	0.909191	1.09364
S292	82	89.2694	78.676	77.8986	76.1853	81.9055	1.036	1.18408
S292	86	87.2233	78.6405	82.5508	77.2632	82.3014	0.88318	1.17407
S293	58	53.2063	50.5472	40.8662	52.7458	57.9761	0.929619	0.917533
S293	67	60.8683	53.9615	48.4098	58.9513	63.4963	0.986685	0.985487
S293	72	62.4745	51.6999	54.1977	67.8064	69.07	0.857931	0.794504
S294	79	84.5252	72.1988	72.8802	74.4422	78.3581	1.0618	1.0586
S294	89	92.4894	78.171	84.0542	82.1689	86.6026	1.12804	1.0596
S295	75	81.5421	72.4404	66.9987	70.2049	74.5983	1.06592	1.22379
S295	84	87.924	85.115	73.3012	76.1866	80.6855	1.05255	1.20439
S296	63	68.2364	60.9453	53.5148	58.9424	63.557	0.990725	0.823104
S296	72	74.8731	68.3356	60.3274	66.3745	69.5024	0.997456	0.891795
S296	77	80.7966	73.7003	60.8182	68.4238	71.5664	0.973875	0.972297
S297	67	66.8454	61.1437	59.0867	66.821	70.6558	1.10091	1.18161
S297	76	77.2908	69.5069	68.897	73.1814	76.0722	1.0666	1.15086
S298	35	32.3433	33.8543	19.6643	37.3644	41.0253	0.901956	0.869209
S298	45	45.0171	42.6642	34.9146	45.9309	50.293	0.963938	0.92808
S299	66	71.3144	62.1074	53.2417	61.4721	65.7605	1.00569	1.17126
S299	75	74.1345	67.7434	58.9726	67.5195	71.5007	1.09773	1.17691
S299	80	75.6079	72.6893	68.8612	78.9596	77.4909	0.896481	1.13336
S300	77	86.0483	69.0388	64.233	70.9185	76.281	1.02935	1.03425
S300	86	90.3561	79.3579	79.5252	79.2529	84.2862	1.0379	1.10886
S301	52	53.6545	46.3041	49.5577	61.7839	68.06	1.21712	1.12238
S301	61	50.2833	61.9169	55.5129	73.7764	74.6833	1.01449	1.11064
S301	67	59.6172	56.3164	61.8937	70.4281	75.694	1.11648	1.13217
S302	39	40.1508	40.5648	36.5065	46.5972	53.4749	1.09475	1.09388
S302	48	45.4744	46.9249	40.1723	51.59	57.761	1.12691	1.0815
S303	76	85.7877	81.358	80.0138	72.9481	74.8573	1.07811	0.988351
S303	85	93.9262	90.5675	79.5609	78.7944	80.1573	1.07848	1.0723
S304	78	83.6509	74.2087	74.9828	74.6697	78.7777	1.14216	0.988087
S304	87	91.0982	77.2705	80.4281	81.1743	85.4098	1.18363	1.11041
S304	92	106.778	88.5838	91.9624	86.0821	91.0522	1.0484	1.33126
S305	51	50.6762	52.0434	45.294	51.5586	58.3308	1.01788	1.19564
S305	60	59.0958	59.3036	51.3433	60.3231	66.3656	1.04821	1.21711
S305	65	63.9125	61.1346	58.0652	64.5956	70.5637	1.07433	1.26893
S306	46	51.6535	45.4578	40.8929	48.8499	55.104	1.0973	1.06235
S306	55	59.067	54.7399	47.2597	57.2336	62.1486	1.05237	1.1312
S306	60	62.6657	56.9785	54.2377	55.9866	61.1635	1.06653	1.00115
S307	69	87.5089	78.2792	71.5364	66.8215	72.7352	1.00295	1.14571
S307	78	93.6201	82.6336	84.9799	74.4094	81.1848	1.03974	1.1473
S308	61	94.5366	88.7848	53.6846	79.223	82.142	1.11504	1.35382
S308	70	74.6118	75.566	63.7177	68.7104	71.1834	0.948064	1.00886
S309	71	77.4189	68.0614	57.6355	64.3347	67.9524	0.879791	0.933345
S309	80	82.3898	82.28	67.2937	70.8878	74.3089	0.851567	0.858323
S310	74	72.5661	69.4419	68.3226	70.8427	74.7816	0.952333	1.08067
S310	84	81.6267	66.9173	79.1604	78.5182	83.5186	1.06547	1.05746
S310	89	84.4825	75.063	85.4839	83.787	88.1571	0.971132	1.24187
S311	66	73.0163	70.1798	59.598	59.4981	64.9781	1.02061	1.13388
S311	81	82.2258	79.5081	71.8412	72.0504	76.6071	0.938838	1.12757
S312	55	69.9947	58.5695	52.0512	55.3292	61.2881	1.07165	1.12736
S312	64	71.6611	59.8059	56.5936	61.1112	66.2962	1.13025	1.10139
S312	69	73.0601	70.4161	66.2217	67.4688	70.5457	1.10644	1.08197
S313	71	71.4487	66.002	66.3589	65.5568	68.3104	1.05285	0.967865
S313	80	77.7068	70.0179	69.6977	73.7283	77.5537	1.13783	1.09511
S313	85	79.7192	71.3217	77.6309	74.7005	77.3109	0.959272	1.0375
S314	50	56.9839	59.0795	37.6561	52.3523	55.0977	1.00865	0.88841
S314	59	64.5356	67.646	43.9462	57.8749	60.6352	0.965628	0.849654
S314	64	64.2231	70.4968	50.2626	61.8415	64.1894	0.980703	0.916791
S315	69	68.6893	68.1086	54.7825	61.4715	65.2839	1.00819	0.966873
S315	78	78.9874	74.0835	66.9234	70.4857	74.1829	1.07274	1.08208
S315	84	80.9948	76.9193	71.6552	74.1913	77.5634	1.01833	1.06765
S316	80	78.2012	64.4222	66.4314	77.4537	78.8671	0.837573	0.940557
S316	85	82.9533	64.2047	64.6323	78.5057	81.634	0.7442	1.00307
S317	67	72.0599	65.009	66.7902	70.7661	75.1641	1.04397	1.19072
S317	76	82.7897	74.4537	70.4315	76.3085	80.1507	0.974321	1.1648
S317	81	82.1206	75.9102	74.188	79.4901	84.2141	1.05307	1.23823
S318	68	62.5351	58.7369	55.2027	63.3356	67.4254	0.919482	1.00532
S318	78	70.2716	64.6557	65.6544	69.8135	73.82	0.932296	0.994997
S318	83	73.6075	75.5516	73.451	74.2006	77.1968	0.930007	1.08637
S319	25	31.856	28.7291	7.35225	31.4441	34.9089	0.954878	0.834526
S319	34	38.6948	36.8531	24.3526	38.1276	43.4691	1.01171	0.872647
S320	48	51.0683	55.0777	44.0871	50.3352	56.7344	1.02745	1.04787
S320	57	53.7841	60.9426	49.3125	56.6427	63.325	1.02513	1.13847
S320	63	59.4416	66.9477	51.6012	58.5372	63.9974	0.96416	1.12792
S321	77	76.8256	74.4999	67.8606	67.2803	73.3885	0.989354	0.960587
S321	86	90.5596	82.9817	77.3065	74.4588	79.1821	0.987031	1.1821
S321	91	86.871	88.5405	79.3717	77.9966	81.6767	0.903181	1.12664
S322	67	72.0339	65.601	64.6003	72.8075	77.4296	1.2537	1.21303
S322	76	77.619	67.6554	71.7143	79.5772	82.4534	1.27083	1.31758
S323	65	68.7961	70.2744	56.7434	68.1949	69.9042	0.973456	1.1225
S323	70	67.2555	68.8938	50.4317	65.2894	65.9486	0.936135	1.00362
S324	76	76.6972	65.0015	71.4668	66.4269	67.1147	1.08614	1.00287
S324	86	83.4886	75.2564	79.2399	77.985	80.6106	1.06648	1.18209
S324	91	80.2083	75.1868	81.5467	81.4727	83.5206	1.02684	1.10807
S325	70	78.298	74.1718	66.4681	64.9916	70.0127	1.06641	1.0206
S325	79	80.7547	79.0866	71.3706	70.8939	76.1324	1.08644	1.0716
S325	84	88.8851	86.7284	77.8077	74.4305	79.564	1.11171	1.09246
S326	32	28.1079	33.0438	27.747	36.1885	42.4163	0.960864	1.01924
S326	41	40.1325	37.4435	27.7002	41.1664	47.6378	1.02615	1.08808
S326	46	42.1963	40.4605	32.0555	45.8764	53.0214	1.02387	1.09635
S327	88	84.7623	77.5736	85.8335	81.8276	86.9231	1.05411	1.31753
S327	97	97.4425	83.3164	95.0461	95.1608	100.888	1.1806	1.37728
S328	73	78.7337	70.3501	65.7737	75.196	78.8122	1.10346	1.05684
S328	82	86.0839	77.8403	76.9169	77.8636	80.7768	1.05741	1.12599
S329	77	89.7604	70.6194	75.4979	74.8335	81.9688	1.08693	1.30674
S329	86	90.0339	78.5252	83.1454	79.6843	84.8989	1.03609	1.23061
S330	60	58.0021	52.5999	46.5245	51.9587	56.6219	0.959487	0.927982
S330	69	71.7712	65.7566	54.9705	61.1749	65.6494	1.04175	0.969934
S330	74	69.9677	69.6712	69.0417	67.1659	67.1192	0.844903	0.905461
S331	71	71.6658	63.9827	63.5481	66.2286	70.7574	0.975482	1.25915
S331	80	83.0006	72.4744	71.6031	73.6295	76.8015	1.04694	1.2225
S331	86	83.6005	78.9793	73.2886	77.2731	81.7044	0.950729	1.22763
S332	82	85.8214	76.9523	75.6289	75.971	79.2637	1.02162	0.903661
S332	91	94.763	87.4115	82.5243	81.6939	84.1423	1.02587	1.05447
S333	69	69.1207	69.9384	65.2581	65.8022	70.4726	0.979605	1.09912
S333	78	84.3406	74.6738	74.1488	72.5771	77.5502	1.03638	1.17643
S334	73	80.6254	73.0976	60.6786	71.3419	74.6654	0.993144	1.18109
S334	82	86.0541	74.7921	77.4806	79.8397	83.2455	1.11235	1.27759
S335	71	72.2188	69.0466	62.2202	71.9407	75.7412	1.0445	1.14019
S335	80	81.4086	72.828	70.1637	79.8958	82.9517	1.09184	1.10945
S335	86	84.6501	83.2443	80.002	84.4208	86.7032	1.00065	1.20761
S336	23	25.4964	28.1668	16.3497	26.1543	32.4489	0.892955	0.841408
S336	32	32.3086	37.5023	18.581	32.2675	37.9263	0.889402	0.762396
S336	37	34.8871	42.0954	21.6003	35.9223	40.6748	0.87839	0.879298
S337	68	71.3911	66.7427	53.2947	60.8168	64.2861	0.973771	0.900401
S337	77	79.1139	70.4411	60.0237	66.9277	71.1024	0.980718	0.939438
S337	82	74.5682	78.3125	73.6377	67.8927	69.274	0.895279	0.815607
S338	67	76.156	69.067	58.3949	65.291	70.7696	1.09621	1.13669
S338	76	79.7107	75.575	64.661	70.3342	74.7881	1.02404	1.15943
S338	82	81.1931	76.8862	63.6305	71.7453	74.9026	0.913109	1.08982
S339	83	84.2108	82.8045	77.5811	73.5785	76.931	0.9806	1.03659
S339	97	96.5398	96.8299	89.8972	83.87	88.5089	1.00137	1.11566
S340	66	76.9319	68.6886	58.3375	71.2483	75.5849	1.10166	1.22267
S340	75	83.1311	79.1149	68.2557	74.756	79.3317	1.10272	1.38602
S340	80	83.5089	83.0295	70.8991	77.0014	79.9907	0.99924	1.26089
S341	68	86.7588	75.9912	65.5897	75.312	80.927	1.19316	1.16364
S341	78	90.8498	82.8057	75.417	81.2125	85.6613	1.05511	1.21812
S342	38	44.1573	41.8581	29.2853	52.2038	55.7612	1.07367	1.01694
S342	53	60.4483	62.9042	47.8589	63.7107	66.3816	1.16003	1.19137
S343	68	75.417	69.7311	65.1308	75.4943	79.3913	0.989073	1.17957
S343	77	84.0313	74.9637	75.6877	79.5394	83.9615	1.03666	1.16084
S343	82	81.553	79.2079	82.5401	80.1463	85.4928	1.03526	1.12668
S344	75	93.4091	87.511	73.3509	69.2069	72.9617	1.08348	1.05834
S344	84	96.2665	82.7768	81.4252	79.5517	82.7927	1.13581	1.10573
S344	89	98.6942	95.3289	85.0537	76.8603	79.9099	1.0236	1.07266
S345	73	78.6579	71.0332	61.668	66.8687	71.0243	1.00052	0.922281
S345	83	83.3407	76.167	74.6591	75.8397	79.7664	1.04318	0.905897
S346	59	58.7882	56.849	51.9785	60.3781	65.0936	0.991105	0.971145
S346	68	66.4609	55.501	58.157	64.51	68.6172	1.06901	0.9142
S346	73	69.9866	59.8279	62.4577	66.7513	69.7453	1.0854	0.986202
S347	66	73.3587	64.709	54.5763	64.7691	68.7349	0.889829	1.09866
S347	74	81.4386	73.5886	67.5015	67.0625	70.2892	0.95022	1.04477
S348	80	75.2526	73.5301	61.8405	76.3998	78.4418	0.81296	0.988629
S348	89	88.1383	84.0842	80.7239	81.3675	84.3464	1.0924	1.08911
S349	71	81.0773	67.6498	63.421	72.7281	75.2979	1.16971	0.957052
S349	80	88.7153	72.7368	74.171	82.6178	87.8601	1.26495	1.11931
S350	81	89.5241	79.5686	73.1425	72.6107	76.5383	1.1318	1.03772
S350	91	101.948	91.1933	76.5713	82.3826	85.1909	1.17271	0.994003
S351	68	76.6411	67.476	61.8264	69.7461	73.6517	1.05042	1.01157
S351	77	81.2438	74.0516	68.4842	79.214	83.4906	1.08179	1.18351
S351	82	82.1858	79.7517	74.2459	81.3398	82.5687	0.939991	1.06306
S352	76	82.092	70.9965	68.6467	76.7699	80.1346	0.954749	1.13996
S352	85	87.1768	79.7966	82.3916	86.0677	89.8301	1.03058	1.08318
S352	90	87.6447	79.9023	81.9372	86.554	89.7302	1.05403	1.19612
S353	40	40.5536	38.5462	36.2413	53.8511	59.3302	1.11712	1.06884
S353	49	50.365	49.5561	41.8118	58.4698	62.1687	1.00869	0.972628
S353	54	49.3344	53.1821	47.6597	62.5268	63.973	1.01861	0.925835
S354	69	69.3602	68.9063	65.3974	62.5037	67.017	1.04173	1.11207
S354	84	72.2491	76.384	71.3268	72.7432	77.4632	0.901633	1.08543
S355	73	75.5949	66.4125	63.4977	70.9786	77.2212	1.07071	1.03588
S355	82	83.9771	67.8805	70.3833	79.8497	85.741	1.14187	1.05482
S355	88	78.6437	74.1929	64.7265	81.1908	87.2112	1.11686	1.16161
S356	65	77.1354	75.9109	58.6057	67.4438	71.4226	1.20012	1.4857
S356	74	80.9927	76.0564	65.5376	75.6278	79.514	1.14665	1.32933
S357	66	63.3781	65.4044	70.1255	65.4941	71.5774	1.04227	1.22986
S357	75	71.814	69.61	75.0998	70.3723	77.9149	1.04551	1.2961
S358	66	64.057	66.2024	56.865	67.5336	71.9614	1.17418	1.18169
S358	75	71.0197	72.8335	67.2416	78.2488	83.698	1.27331	1.29177
S358	81	72.6883	81.898	72.7541	78.4991	83.1557	1.07847	1.20457
S359	69	76.0959	67.006	59.9594	69.4656	71.8541	0.995449	1.07373
S359	78	86.6529	74.0537	88.0039	77.3815	80.088	1.08471	1.36206
S360	37	34.2278	37.7158	28.0982	46.7947	53.4134	1.11386	1.08852
S360	51	49.3896	38.5409	38.2315	56.1494	62.3698	1.12491	1.0809
S361	66	77.1361	66.3458	63.5936	65.377	69.9101	1.11137	1.03751
S361	75	87.1226	79.5746	74.1031	72.951	76.3754	1.13682	1.16376
S361	81	89.0046	84.0737	78.3443	76.5708	78.6905	1.0083	1.05226
S362	24	32.3533	26.3663	13.2566	29.966	35.5431	0.947661	0.994508
S362	33	41.4865	33.2741	24.7292	39.1724	44.7671	0.946536	1.01336
S363	81	86.6888	85.0897	74.9295	77.8865	79.9912	0.868439	1.06116
S363	90	93.8181	89.0014	83.0233	81.0626	82.9596	1.09112	1.15814
S364	73	72.9365	76.44	62.0195	63.6117	67.6282	0.983298	1.05429
S364	82	88.9338	83.2938	77.3205	72.6167	77.7788	1.13506	1.19128
S364	88	94.2172	88.4393	93.3548	76.9463	80.6299	0.97943	1.08255
S365	77	77.2588	68.1469	68.96	74.208	78.4064	1.0986	1.06944
S365	86	86.3368	71.7798	64.631	78.7758	83.1519	1.10012	0.988474
S366	76	76.744	72.4472	61.5946	73.9301	77.947	0.998908	1.10194
S366	85	83.8303	80.4328	68.5438	80.709	83.7692	0.982429	1.12353
S366	90	84.6076	84.6004	68.627	81.9458	85.2862	0.936186	1.2209
S367	69	72.8375	65.418	74.5766	78.2674	77.8119	0.983436	1.15076
S367	84	81.0122	75.0181	80.8525	78.9971	83.7224	1.10201	1.14935
S368	59	65.3931	70.1122	49.8471	56.9309	62.2538	0.981616	1.05989
S368	68	75.5409	72.078	62.4616	62.9422	69.0824	1.0299	1.13905
S368	73	71.9536	82.1986	62.4127	63.536	68.6257	0.947174	1.0756
S369	74	80.9063	72.9959	67.0874	66.9789	71.0086	0.97739	1.03514
S369	83	82.8827	79.9772	74.2169	73.3421	78.0052	1.04095	1.02355
S369	89	89.1489	90.873	87.0245	76.7718	80.6311	0.984719	0.995249
S370	72	80.5726	78.684	61.8367	74.4438	79.7358	1.08246	1.08187
S370	81	84.607	79.9046	74.224	84.2151	89.0967	1.1204	1.10792
S371	64	69.4119	62.8937	56.6352	74.1394	79.7663	1.25994	1.20115
S371	73	75.4687	66.0833	66.3619	80.4348	84.3038	1.12944	1.1638
S371	78	70.3089	72.4622	83.8709	84.1345	84.8707	0.862376	1.21054
S372	43	44.0172	45.8954	42.5384	44.7638	52.4634	1.02625	1.12848
S372	52	52.4531	47.9697	57.874	50.0486	57.2177	0.986005	1.10973
S373	70	76.1144	67.4467	66.7269	70.0489	75.1239	1.04929	1.15847
S373	79	82.2511	74.4484	75.0512	79.1077	84.7368	1.1067	1.22882
S373	84	85.4873	75.5511	65.5644	82.3796	85.7256	0.978356	1.17983
S374	35	31.8091	36.0806	24.425	36.8944	40.5395	0.864958	0.731676
S374	44	42.5165	42.8645	31.4938	43.0685	46.51	0.927391	0.844478
S375	83	77.5855	78.802	68.6529	75.1669	80.1681	0.980136	1.1727
S375	97	87.2145	87.0514	84.8568	85.2313	90.1979	1.03712	1.22192
S376	68	69.4522	66.0132	64.3932	65.6971	69.9808	0.804452	0.955401
S376	78	71.844	64.4526	70.0011	66.2891	68.7946	0.934527	1.05723
S377	69	68.96	67.7782	56.4002	64.6909	68.2893	0.893348	0.972578
S377	78	85.1196	70.5422	64.5475	70.3573	74.9689	1.09224	1.18382
S377	83	83.3717	72.6854	70.5379	69.2426	73.7772	1.02164	1.1198
S378	67	66.6224	61.1669	58.4864	60.8683	67.232	1.04303	1.21593
S378	76	79.0134	75.2943	67.7084	69.2087	75.1103	1.08048	1.20325
S378	82	83.5763	76.9303	73.8904	73.1367	79.1541	1.09019	1.23113
S379	27	33.3311	35.6893	19.7778	30.4751	34.5361	0.861025	0.798039
S379	36	38.1885	45.3024	24.8634	36.1587	38.0393	0.831887	0.870502
S379	42	41.1976	47.6877	26.6384	42.741	44.5236	0.793043	0.834815
S380	81	97.7604	87.8686	76.5237	75.4536	78.3424	1.07408	1.30063
S380	91	109.108	94.026	92.0725	88.4412	92.2115	1.21885	1.72028
S381	41	43.0221	42.316	33.5471	46.8813	51.5801	0.984567	1.04457
S381	51	50.944	56.3121	42.0566	53.8402	57.8001	0.961145	1.0478
S381	56	59.7135	56.7297	47.2129	58.1794	62.7171	0.969856	1.14106
S382	72	74.3037	63.2804	64.0446	66.6375	73.3235	1.04522	1.12277
S382	81	82.2341	71.7609	72.6527	71.7012	76.8521	1.03279	1.17524
S383	76	83.3098	71.3358	65.3091	76.8401	81.3641	1.05488	1.1865
S383	85	89.1572	73.5681	72.3022	82.4871	87.4636	0.983744	1.23534
S384	41	50.8481	49.1575	34.2595	44.9802	49.3152	0.990391	0.908325
S384	50	56.8721	51.5604	39.3566	51.0611	55.8299	0.925899	0.977608
S384	55	64.7352	60.7458	45.1617	51.7999	55.2785	0.893494	0.986227
S385	76	83.9244	77.162	69.125	68.0982	73.5944	0.892614	1.23115
S385	85	92.2787	80.639	77.6038	79.2634	82.7988	1.02691	1.19962
S386	76	86.5371	78.7376	76.6835	73.3792	78.0058	1.07998	1.23957
S386	85	90.6869	79.2739	88.8488	83.2611	88.3226	1.13935	1.3721
S387	72	83.1429	77.144	70.1541	72.6009	76.6895	1.098	1.17566
S387	81	88.8681	83.3851	71.4675	76.553	80.0025	0.983879	1.19933
S387	87	90.5845	90.3075	84.9586	82.0019	86.7523	1.00259	1.21774
S388	77	73.3267	74.4522	63.344	69.7129	72.6393	0.955001	0.994985
S388	86	81.1226	77.3007	72.1356	76.9894	80.7485	0.983577	1.10548
S389	27	34.3817	34.1999	8.44909	30.7932	35.1784	0.902005	0.92182
S389	36	44.1933	39.3677	21.6839	38.2481	44.1963	0.978524	1.06471
S389	41	49.3389	46.6348	27.7414	42.6299	45.8731	0.89735	1.06554
S390	43	46.1538	47.9797	35.8969	43.0033	49.1627	0.910567	0.928193
S390	57	58.9692	58.8202	47.1992	54.6098	60.2752	0.987119	0.956398
S391	80	83.396	74.6166	70.6882	73.8452	78.7933	1.03057	1.20723
S391	90	89.7266	77.2132	80.6092	79.7391	85.2209	1.05455	1.19403
S391	95	95.2775	86.1335	89.075	91.737	91.4721	0.841791	1.26572
S392	77	82.5892	75.5268	68.6611	70.3537	75.9411	0.992202	1.19419
S392	86	91.1002	87.9516	76.1408	79.1353	84.7743	0.933603	1.3033
S393	26	39.9903	36.0685	22.2382	35.9348	42.4906	0.836088	1.05648
S393	35	42.1076	38.2315	27.3465	45.036	50.1452	0.933328	1.2113
S393	40	42.3114	45.0072	38.5977	43.1584	47.0665	0.822217	1.06155
S394	66	58.5722	68.8838	58.4544	72.8809	73.2646	0.785545	1.02586
S394	75	68.9615	71.291	61.1082	70.6053	74.8096	0.851751	0.956249
S395	73	84.3991	73.7174	66.6725	73.4758	76.3532	1.07563	1.10244
S395	82	85.1273	80.8541	79.7437	81.5658	85.6106	1.11991	1.15881
S396	39	44.7931	47.572	28.5426	42.0943	49.4909	0.812593	0.968478
S396	49	54.8593	50.4995	33.1754	50.0996	56.1153	0.928388	1.03588
S396	55	54.6133	59.3585	38.3109	51.3435	56.7061	0.880895	1.08885
S397	66	71.7365	59.7957	59.6799	69.2847	72.6422	1.12588	1.12187
S397	75	74.3405	66.0779	68.2127	74.8902	78.835	1.04986	1.04723
S397	79	78.185	68.0075	69.3702	75.9902	80.3101	1.13602	1.16169
S398	68	74.5801	70.4142	55.445	63.9434	66.9249	1.02106	1.11922
S398	77	84.5042	75.7288	65.5477	73.7688	76.0356	1.12093	1.25363
S398	82	85.3191	82.4189	72.5851	76.7075	79.2835	1.09512	1.25181
S399	79	77.5696	80.9323	74.8888	81.3236	87.1362	0.986672	1.2069
S399	88	87.4378	88.6392	82.3053	87.4016	91.5224	0.975326	1.24479
S400	71	74.2617	67.6135	61.4109	66.4548	71.3239	1.08441	1.16087
S400	80	81.7584	72.1158	69.9848	72.7575	77.9272	1.03578	1.15117
S400	85	85.5531	71.5533	66.4404	73.5748	77.6432	0.910234	0.780217
S401	73	82.3856	75.1517	67.8588	66.4151	71.8317	0.862781	0.990273
S401	83	85.3723	75.4154	79.9635	72.7733	76.5899	0.981028	0.991624
S402	76	80.9175	75.4578	64.7804	70.0573	75.2563	0.926581	1.05434
S402	85	85.5415	82.6074	74.6326	75.3154	81.1389	0.97147	0.987332
S403	28	37.4227	32.7323	21.0958	32.7446	37.6477	0.950602	0.950522
S403	37	40.6478	36.2772	29.6527	37.9683	43.1264	0.962485	0.977325
S403	43	46.9359	44.7706	36.5619	42.3192	46.9103	0.893601	1.02299
S404	30	33.0369	34.2981	30.4093	36.6939	42.4938	1.02436	0.95774
S404	45	48.5282	38.2908	59.0406	57.7836	59.343	0.819287	1.20295
S405	74	78.6359	70.2023	70.7397	65.646	70.6335	1.01307	1.12698
S405	83	87.369	74.3981	70.6189	73.8072	78.5256	1.02153	1.15088
S405	88	89.5748	82.6653	79.1154	76.7673	80.6991	1.01737	1.16128
S406	84	83.3799	70.9618	77.3958	74.6068	79.8174	1.05931	1.11839
S406	93	87.8631	72.676	90.4723	83.976	89.2779	1.07873	1.21428
S407	66	71.9835	61.1281	59.8443	62.7485	66.3846	1.07686	1.07954
S407	75	80.6378	69.9049	64.6901	70.8842	75.509	1.05935	1.08568
S407	81	78.4029	73.2006	76.9086	71.373	74.6818	1.028	1.01507
S408	23	11.9506	18.6789	3.07067	27.5965	33.157	0.845448	0.824429
S408	38	38.4077	35.5222	31.8016	41.3891	47.6136	1.08717	0.92451
S409	24	25.7075	26.8527	6.87087	37.3259	41.1594	1.0847	0.902828
S409	39	40.9386	39.1046	27.6569	38.0611	42.54	0.894748	0.879233
S410	58	61.7002	57.1326	52.9284	58.4174	64.0428	1.15017	1.08312
S410	67	72.7846	71.1037	61.4048	63.631	68.2738	1.0894	1.08123
S410	72	66.417	75.423	72.3486	70.1235	70.0487	1.0108	1.04188
S411	54	59.9289	48.9841	47.9553	54.0522	61.4877	1.07056	1.23948
S411	63	63.335	57.8955	52.5713	57.8801	63.2386	0.982257	1.17641
S411	69	70.3412	59.4919	51.2116	60.7391	66.1456	0.961995	1.15531
S412	74	75.2865	63.0201	59.0157	68.1175	72.2917	0.992554	0.854995
S412	83	80.0113	71.5067	68.2259	74.3528	78.8291	1.05941	1.11852
S413	75	74.5555	65.0043	73.7262	71.7329	78.1434	1.21733	1.11903
S413	84	79.798	74.4338	74.7582	79.1831	83.1448	1.05387	1.10709
S414	32	30.9289	29.8842	18.4254	37.6676	43.9211	1.10132	1.02775
S414	41	38.6358	40.4923	23.6982	43.3288	48.7766	1.00618	0.896891
S414	46	46.4139	45.5436	30.6653	47.0179	51.662	1.02651	0.960794
S415	51	55.5907	47.0151	36.4417	62.7432	69.8536	1.18271	1.1791
S415	59	63.2662	58.2039	54.2588	63.4521	71.014	1.08935	1.1178
S416	74	83.4469	69.159	71.3879	74.1657	79.0313	1.07292	1.15972
S416	83	87.7121	80.2806	82.4359	78.9511	84.662	1.05732	1.27428
S417	73	71.0157	66.4482	68.2176	74.4042	79.3214	1.06747	1.19259
S417	81	78.9664	73.3192	75.0353	82.2339	86.7063	1.03614	1.16508
S418	66	67.6607	61.9408	59.7311	62.2964	64.6921	0.947817	0.916065
S418	75	79.3931	67.2573	64.4083	69.2295	72.1267	1.05779	0.963297
S418	81	79.86	73.4555	73.5891	72.1787	75.2414	1.05157	0.978332
S419	68	57.8334	64.416	50.5989	68.8961	67.9861	0.855064	0.985452
S419	77	78.6687	66.162	68.8401	69.2564	75.5116	1.10967	0.979529
S419	82	80.2801	69.559	73.7726	70.2779	75.1151	1.04663	0.909899
S420	73	79.0366	70.12	68.7816	64.545	70.5744	1.01701	1.14681
S420	82	92.9454	82.413	83.2	74.8012	78.8157	1.07372	1.23868
S421	77	78.1952	65.9703	62.1372	75.6642	78.6406	0.987995	1.03401
S421	87	84.6247	75.9838	74.4449	79.2653	84.4403	1.06579	1.04935
S422	78	77.3301	56.4817	60.4884	70.8057	72.2476	1.00402	1.01284
S422	87	89.8048	64.2191	68.0073	77.3188	79.288	1.03948	1.11613
S423	72	84.0019	77.4888	65.3016	76.0387	79.2518	1.14414	1.29492
S423	81	92.6283	79.559	78.566	78.8997	81.9423	1.06438	1.17331
S424	31	33.257	39.1985	31.8476	34.9879	40.704	0.942819	0.954751
S424	41	40.5747	47.7485	32.8988	38.155	43.0413	0.901828	1.02412
S424	46	47.1022	50.3747	41.0651	42.8437	48.863	0.882394	0.953792
S425	67	69.9727	63.2492	57.3731	61.7195	65.1886	0.937368	0.925139
S425	76	73.3728	70.5235	63.0266	65.0909	69.2293	0.963824	1.08187
S426	57	63.3461	57.3589	47.1012	55.0213	60.7724	0.948298	1.0147
S426	67	68.1581	61.9652	51.7043	59.5088	64.557	0.904629	1.02622
S426	72	73.3097	65.9629	58.6142	63.8645	69.2583	0.944756	0.998188
S427	24	33.3213	43.1597	32.1728	39.0946	41.5128	0.925607	0.904435
S427	34	40.4022	36.6299	27.9089	39.4628	47.85	1.09341	1.09632
S428	74	79.6881	66.1117	72.1749	68.3531	74.3386	1.13467	1.03548
S428	84	86.9771	76.8266	81.8779	79.6889	84.5377	1.17903	1.14145
S429	78	73.1834	81.5735	64.2126	68.8433	75.0581	0.894003	1.1021
S429	87	91.7234	91.4497	80.4747	80.4682	85.7586	0.97468	1.26583
S430	73	71.7956	70.2295	59.0538	69.8423	73.792	0.970633	0.924551
S430	82	78.2456	76.1877	68.4192	72.6663	77.4	0.934148	1.0557
S431	68	65.0239	66.7504	75.5728	65.3336	65.4733	0.991311	0.973866
S431	78	78.3947	77.0474	78.9636	69.5573	70.0982	1.0091	0.972149
S432	26	33.517	29.8501	14.6387	31.1577	36.6291	0.993653	0.879691
S432	35	44.9873	40.3413	26.0226	42.2395	47.4837	0.997818	0.90434
S432	41	42.755	44.4577	26.9156	39.7517	43.7866	0.891252	0.866047
S433	42	45.9932	42.5975	36.1245	51.0571	57.7074	1.10348	1.08411
S433	48	52.7023	40.6449	37.4493	55.5994	59.5068	1.10884	0.951027
S434	75	80.5827	67.7509	65.1762	69.3691	73.8278	1.09697	1.03837
S434	84	94.9856	83.3901	73.0374	78.5027	81.35	1.09305	1.14638
S435	87	83.9328	83.4338	81.7296	79.0353	80.317	1.05189	0.979977
S435	96	82.2654	89.7232	88.7528	85.9721	87.7497	0.971666	1.01392
S436	75	71.7344	67.9467	73.5815	67.3708	73.0194	1.05089	1.06819
S436	84	78.0244	69.4515	72.4625	72.779	77.0095	0.991477	1.17867
S436	90	86.3117	76.6583	88.7604	79.102	84.6155	1.09428	1.14858
S437	75	81.7509	75.4583	80.4235	73.4328	78.7993	1.03231	1.27471
S437	84	85.1702	79.8603	85.4111	88.7702	89.0841	1.00314	1.12536
S438	67	71.2859	69.9551	59.6046	64.0485	70.2008	0.960295	1.01737
S438	76	79.2566	76.7557	64.9175	69.3057	73.003	1.02708	1.01436
S438	81	83.7771	81.0617	75.9134	71.8999	77.0209	1.05894	1.02124
S439	52	49.3445	49.8909	50.3499	58.8147	64.7478	1.07021	1.0174
S439	61	57.4568	63.4095	53.1608	63.2299	67.539	0.917676	1.03717
S439	67	64.1313	59.6256	62.703	68.6454	73.5924	1.14216	1.1409
S440	69	76.9128	70.8113	68.3215	69.0694	74.4574	1.07294	0.990384
S440	78	85.4788	80.0409	81.4817	73.7578	78.0685	0.954905	1.08501
S441	72	72.7251	60.5736	54.8324	63.3263	68.3922	1.0088	0.991653
S441	81	79.3015	61.5292	66.8252	71.4125	76.2736	1.01463	1.05012
S442	71	70.0996	61.7187	74.9763	64.0661	68.8938	1.02153	1.14384
S442	81	81.6969	71.4636	78.4367	71.8458	77.7389	1.03563	1.26671
S442	86	86.7877	75.6606	90.7461	78.1339	86.4226	1.11654	1.35485
S443	68	80.2283	64.9532	64.0513	68.7032	73.0669	0.917732	1.07058
S443	77	81.3438	69.4106	69.9386	72.2372	77.1201	0.850378	1.19724
S444	67	66.1957	65.3189	65.3741	65.7723	71.6088	1.11357	1.15594
S444	77	74.535	71.0613	71.1116	72.8865	78.08	1.04001	1.12138
S445	53	58.6724	53.968	40.5745	61.7835	67.994	1.07563	1.13774
S445	62	66.9514	56.921	49.2721	66.9477	72.5008	1.11626	1.2725
S445	68	74.6042	59.5949	58.1163	70.6092	75.7568	1.12616	1.24573
S446	71	74.4031	72.0249	78.8756	73.7593	77.9431	1.11822	1.03683
S446	80	86.4943	81.7444	78.9039	77.4497	81.4615	1.09893	1.11888
S446	85	90.0347	86.8832	86.315	80.6615	84.3618	1.05649	1.12488
S447	26	33.1354	35.5103	11.7562	29.1648	31.9985	0.829468	0.873567
S447	35	44.2738	43.5812	25.5314	40.5072	43.2998	0.961733	0.987263
S448	67	72.7963	72.4048	68.6448	65.4753	68.1326	0.866358	1.11306
S448	76	81.7924	73.7909	70.3318	73.4323	75.6016	0.896817	1.209
S448	82	86.1037	82.4854	89.5712	75.9976	81.8968	1.05618	1.348
S449	70	71.4674	61.2168	64.7774	69.8177	76.7884	1.1687	1.27156
S449	79	82.6608	70.4551	75.8648	76.3528	82.5103	1.04099	1.28613
S449	84	78.683	77.7151	77.38	76.0306	81.2942	0.993424	1.22158
S450	68	77.0223	67.2963	65.4581	63.5984	67.1581	1.05196	1.11306
S450	77	86.2618	78.5269	77.4751	69.9575	73.7484	0.996106	1.25657
S450	83	75.0589	75.3144	75.5403	79.3763	77.4922	0.903544	1.05801
S451	27	27.646	29.4829	17.9008	31.155	35.4028	0.914647	0.892348
S451	36	41.5999	35.7917	30.5159	38.4542	45.3208	0.997449	1.0623
S451	42	47.5452	39.8833	40.3731	42.1597	48.6251	1.05232	1.07086
S452	63	68.1184	58.3462	46.5385	60.1988	64.9927	1.00029	1.11926
S452	72	83.2545	61.9817	58.7092	68.425	72.151	1.10339	1.13157
S452	77	82.5601	69.3327	60.789	71.8945	74.5493	0.990662	1.2481
S453	36	36.0445	38.8845	26.5568	40.9789	45.3218	0.948761	0.929322
S453	45	48.2383	50.5157	40.7375	48.0898	51.8792	1.07366	0.961977
S454	70	70.7682	73.2129	64.484	63.9579	69.859	1.06578	1.04061
S454	79	81.4751	77.9685	77.1053	70.5642	76.1701	1.03591	1.11799
S455	70	69.8176	65.341	62.1196	64.9106	69.4378	1.00563	0.936923
S455	80	77.973	75.018	71.3704	72.4633	77.093	0.896761	0.86849
S456	72	73.9799	64.3215	76.5347	67.2213	75.0042	1.15181	1.25481
S456	78	77.7699	67.1015	74.618	70.2964	75.5613	0.966341	1.12798
S457	55	54.9543	48.6329	38.1253	51.2369	56.094	0.971654	0.919183
S457	65	58.9702	53.5589	47.3596	58.5436	61.3388	0.877894	0.94553
S457	70	65.6956	61.8442	55.5024	60.3518	63.086	0.93022	0.896979
S458	68	68.9201	65.3167	62.9943	64.8615	69.352	1.05656	1.02167
S458	77	72.3409	70.3603	62.9334	67.2417	71.3439	0.99801	1.03785
S459	69	69.2602	67.1252	58.146	67.4176	70.3788	0.899746	0.951262
S459	79	80.5977	70.703	63.5648	73.9299	77.3095	0.873268	1.03151
S459	84	86.4012	68.7811	70.7771	72.9384	75.5699	0.951333	1.04669
S460	25	32.9398	22.2308	10.3269	34.1771	41.1623	0.928418	0.93726
S460	34	44.3851	35.3686	23.697	38.5128	45.3602	0.996348	0.993182
S461	69	66.0532	64.5021	55.9251	66.1868	68.0567	0.882518	0.826484
S461	78	72.8059	72.6172	63.8653	67.3027	69.4356	0.935407	0.9836
S461	83	76.3508	70.9776	69.5437	70.0813	72.2183	0.929009	0.908899
S462	77	81.8028	75.1394	73.338	81.0666	84.145	1.13063	1.07953
S462	86	88.4274	83.6194	81.0127	86.9385	89.5024	1.18685	1.03136
S463	27	31.3087	33.884	19.5155	33.9717	34.4355	0.86924	0.831457
S463	36	38.2554	38.794	20.9694	36.2948	39.5923	0.881919	0.917141
S463	42	43.2032	38.7038	29.7358	40.4193	42.6543	1.01493	0.833777
S464	75	80.2288	68.7201	63.5825	70.3774	73.5298	1.06227	1.10757
S464	84	90.0531	76.9938	83.1266	78.3914	83.2167	1.04202	1.17757
S464	90	92.2129	76.456	80.6177	83.9038	87.6638	1.103	1.19766
S465	31	38.8434	39.6209	22.0709	34.4311	39.5898	0.916275	0.952189
S465	40	48.7092	42.062	31.3512	42.4783	48.1621	0.969453	1.02293
S465	46	53.5071	47.8122	37.8727	44.978	50.3665	0.967135	1.01841
S466	67	74.6044	66.0152	53.4209	62.7443	66.9602	0.985748	1.09412
S466	75	77.6074	77.4717	61.9553	67.0219	71.1366	0.843657	1.13331
S466	81	82.94	82.8835	67.6855	74.9789	79.5697	1.01652	1.20948
S467	77	83.2782	68.6861	73.328	73.3261	78.2505	1.00895	1.20513
S467	86	91.783	80.8775	81.5235	80.5471	86.0221	1.15299	1.24998
S468	71	75.3667	68.082	64.6643	63.8741	70.3755	0.943829	1.06967
S468	80	88.0403	75.212	71.7499	72.0805	77.2198	1.07886	0.965184
S469	73	65.1873	62.0515	52.4304	65.7128	70.7138	1.04289	0.905918
S469	82	78.1869	71.5132	63.9903	73.1509	77.7294	1.1043	0.915616
S469	87	75.6744	77.5178	68.0115	74.3634	78.6316	0.996444	0.928177
S470	66	64.9268	59.8687	55.2544	58.6213	60.7934	0.890852	0.828123
S470	75	77.0011	69.7788	61.1808	63.6991	66.8406	1.00005	0.774763
S470	80	77.0974	69.4746	64.2686	67.2091	69.6987	1.09129	0.888315
S471	69	65.8443	63.9498	61.5413	63.5377	69.6947	1.0299	1.03587
S471	83	76.3309	68.6569	75.6649	73.1094	77.4536	1.06965	1.07824
S472	72	73.6159	71.385	67.1901	70.7794	74.4809	1.04437	1.14904
S472	81	82.6419	86.7678	80.5761	75.9841	80.9016	1.05611	1.17455
S473	67	65.9768	63.6775	63.4831	65.9903	69.8785	1.02159	1.12678
S473	76	75.2472	73.1412	70.9106	75.1245	79.2117	1.03013	1.04335
S473	82	80.1109	76.2626	72.8431	75.2815	79.2119	0.939912	1.09233
S474	71	62.1201	59.3349	56.3595	66.5277	68.4231	0.884442	0.90221
S474	80	75.2956	69.0661	70.8544	71.8704	73.4063	0.96553	0.94088
S475	65	69.3399	63.5193	59.0747	59.5925	63.7903	0.95922	0.966138
S475	75	76.0192	65.6654	57.1027	64.3885	66.8988	0.894935	0.99663
S475	80	82.0568	69.3762	66.4183	70.5446	75.4365	0.962005	1.03342
S476	53	55.4677	55.8036	51.8175	55.755	60.8744	1.05696	1.11446
S476	61	64.9812	63.7662	54.9807	60.5737	65.3712	1.07836	1.11481
S476	67	64.2452	64.0676	58.7027	63.49	68.43	1.03404	1.15255
S477	68	79.97	69.1701	69.8788	79.1358	85.4066	1.07223	1.28553
S477	76	85.7445	72.4991	80.8512	87.8376	93.2888	1.16421	1.32033
S478	68	68.9293	64.3784	65.3385	71.6476	76.6133	1.09933	1.05728
S478	77	78.8265	74.3824	74.6966	77.1836	83.0686	1.08105	1.14307
S478	82	86.1396	77.6454	86.6842	81.1424	89.3944	1.01249	1.19206
S479	71	78.3809	70.5158	67.5979	76.8129	80.9334	1.14202	1.13861
S479	80	86.8268	79.6621	73.8468	79.6981	83.5172	1.11147	1.30256
S479	85	87.2556	84.6498	75.6404	84.8388	87.9701	1.10219	1.34806
S480	69	66.6689	56.5621	59.9589	68.2756	72.6438	1.05324	1.06313
S480	78	71.5657	65.6743	66.4849	72.3252	75.6605	0.964365	1.06295
S480	83	71.0176	60.7298	61.2722	73.5612	75.9154	0.931467	0.900339
S481	44	44.5057	37.222	42.9223	53.7582	61.2462	1.14719	1.10325
S481	50	51.6517	45.755	45.409	56.6376	63.084	1.07593	1.09685
S482	60	62.5798	57.6524	53.1972	64.5446	70.2387	1.07995	1.17572
S482	69	70.0374	65.1136	61.8025	70.3483	74.9469	1.09099	1.11386
S482	74	70.1145	53.9306	65.2245	71.4614	76.1056	1.07174	1.18369
S483	67	64.1329	63.8253	52.4444	58.8592	63.7973	0.894851	0.89668
S483	76	75.4275	63.1983	57.7862	67.1849	72.8544	1.03786	1.15332
S484	67	67.4617	60.3073	60.2919	74.2562	76.7423	1.18354	1.13724
S484	76	75.4271	66.6827	66.9419	77.3647	80.3796	1.09184	1.14897
S485	74	72.8921	64.7102	64.7008	65.0255	70.5194	1.00653	0.956085
S485	83	85.3823	76.7443	73.0422	74.1674	79.1276	0.938159	0.877104
S486	75	83.7906	76.3091	74.3563	72.9565	76.7886	1.12455	1.2057
S486	84	91.6307	83.455	82.4075	77.8585	82.2044	1.09473	1.24249
S486	89	93.3447	81.2347	83.691	82.0708	86.3775	1.15897	1.22649
S487	72	68.6621	76.542	72.4934	72.5363	74.464	1.08121	1.19909
S487	82	72.7741	76.289	76.1517	75.1237	78.8745	1.0543	1.14001
S488	71	73.9047	67.0843	63.7874	71.0514	75.5907	1.13799	1.18428
S488	80	85.6856	75.2431	70.6173	77.7404	82.1204	1.0273	1.19139
S489	75	72.3052	72.6459	67.5385	81.4723	84.2212	1.12576	1.17982
S489	83	84.7581	76.0874	83.8377	90.6967	97.2037	1.33207	1.39682
S490	76	77.5771	74.2406	81.587	68.5779	72.6278	1.09715	0.927527
S490	85	85.9208	87.8681	86.6825	78.3988	82.6218	1.11899	1.1359
S491	58	61.3906	53.1396	47.5103	58.0717	64.434	1.06103	1.13479
S491	67	67.328	62.6127	55.1584	63.8857	69.9788	1.00732	1.13325
S491	73	65.8443	66.9943	63.2277	67.9313	73.5528	1.01936	1.24221
S492	79	80.0294	70.2207	76.4383	72.9325	79.4137	1.15601	1.17009
S492	88	91.3234	78.5418	88.5407	80.8877	87.9327	1.07699	1.27197
S493	70	72.7993	70.4742	62.4253	70.8245	73.8134	1.11647	1.21436
S493	79	79.9044	78.0937	69.8814	76.9198	80.0324	1.02392	1.25801
S494	65	70.3701	59.3377	54.312	63.0723	68.6683	1.13428	1.21642
S494	74	80.523	68.0971	57.809	71.0622	75.1395	1.02101	1.13709
S495	77	84.8814	78.7388	76.7802	72.4719	77.7082	1.06233	1.12638
S495	86	94.3748	86.3017	90.9493	80.4116	85.6747	1.05089	1.23933
S496	67	69.4059	63.4721	55.3782	60.5546	66.0436	0.95126	1.04251
S496	77	75.8683	74.3266	67.2685	65.5811	72.9845	1.01108	1.02915
S496	82	74.2277	75.6207	69.1666	67.1909	72.9811	0.989728	0.997506
S497	66	72.3963	57.6733	57.5311	72.9167	77.9973	1.20215	1.15125
S497	75	82.8992	62.8199	65.7001	77.1322	81.0819	1.19272	1.06599
S498	63	63.6781	66.1132	67.4784	63.5897	65.1389	1.18776	0.976989
S498	72	71.4921	74.4261	67.6376	68.3519	70.1536	1.15431	0.973303
S498	77	72.2021	82.0606	73.8103	69.8931	70.9754	1.14471	0.97635
S499	42	44.917	38.7416	31.7485	42.6143	48.2454	0.995094	1.11481
S499	50	51.4735	48.0484	33.4419	46.165	50.1719	0.868104	1.00333
S499	56	53.8395	52.1036	39.4898	51.7108	54.5482	0.913571	0.948051
S500	53	55.1926	47.8317	43.6192	60.0658	65.555	1.12901	1.14285
S500	62	64.7339	54.0431	51.8815	68.0826	72.4498	1.17297	1.19534
S500	67	65.455	55.5128	58.2356	74.3077	76.921	1.1391	1.16124
S501	67	63.3555	67.2559	58.8668	63.7501	67.3512	0.905895	0.932401
S501	76	72.5186	70.5855	64.5168	69.4896	72.5284	0.897787	0.916693
S502	67	76.5573	61.8531	66.6182	62.6621	68.6094	1.03107	1.15876
S502	76	93.5032	78.6664	84.2299	70.1932	75.5175	1.12954	1.17555
S503	68	75.8661	71.1136	65.6242	62.0161	67.892	1.03295	1.10232
S503	78	83.8777	75.1702	79.327	74.3638	81.728	1.10323	1.18394
S504	62	56.9552	54.3602	55.2267	61.3464	66.8623	1.07552	1.08215
S504	71	64.8125	63.7505	73.2852	68.2769	73.2005	1.16912	1.16661
S504	76	70.7726	65.5397	74.0745	64.6948	68.6257	0.968506	1.01993
S505	65	69.6181	66.6446	63.614	65.1944	71.0053	0.984542	1.09682
S505	74	78.2956	67.3802	71.8476	74.201	78.5572	0.97434	1.16421
S506	42	51.8723	42.739	33.3684	43.6744	50.3511	1.01918	1.05889
S506	51	51.5831	47.1841	32.2259	47.1907	52.4189	0.981869	1.09473
S506	57	51.7031	50.8738	37.7318	48.9116	53.996	0.885768	0.980059
S507	52	59.7385	59.5941	46.1229	54.3054	59.1434	1.01879	0.966452
S507	61	68.5838	61.4771	53.8475	58.8902	62.9356	1.01787	0.991917
S507	66	72.5036	73.7949	62.553	64.5025	66.5144	1.14347	0.969414
S508	60	68.8284	64.6895	55.052	71.3547	75.7833	1.05595	1.13599
S508	69	69.8267	69.125	62.0263	71.463	76.2031	0.936493	1.03492
S509	75	77.5503	72.738	72.9895	70.0553	73.1665	1.05331	1.06279
S509	85	88.9142	82.2289	102.087	83.9319	90.4086	1.20956	1.25793
S510	67	70.5551	62.094	56.1574	65.6433	71.8587	1.09076	1.05722
S510	76	78.322	70.5859	63.3149	72.5893	78.2382	1.08067	1.15018
S510	81	84.7871	75.6427	75.6825	76.034	82.3997	1.1564	1.2464
S511	52	54.8337	56.7931	43.1104	49.0817	52.3843	0.913542	0.953038
S511	61	75.6387	63.5061	44.9896	59.6379	64.1706	0.94004	1.18938
S511	67	77.1148	67.2715	58.2984	65.3031	70.7958	1.09969	1.29847
S512	57	66.9084	61.416	53.8713	59.1324	64.1349	1.25591	1.09105
S512	66	74.2656	66.9993	58.6205	62.4902	65.4939	1.06018	1.08671
S513	65	66.3963	59.7735	47.5654	59.8495	66.4544	1.05678	0.928451
S513	75	77.3458	68.6609	56.9608	66.9616	72.5413	1.05352	0.843409
S513	80	80.7413	73.2325	64.6157	71.3751	76.7138	1.04126	0.911906
S514	36	45.9213	41.7468	32.0329	49.2926	56.8749	1.07183	1.05532
S514	45	56.5689	51.9451	48.8121	62.676	69.55	1.00169	1.17321
S514	50	57.2501	57.1205	48.1595	58.4672	65.6617	1.10981	1.15637
S515	71	85.4679	67.0422	64.9563	66.9464	71.4099	0.869228	1.03981
S515	80	82.565	74.6506	72.344	73.515	77.7212	0.811479	0.997677
S515	86	84.767	79.6304	77.6005	75.3233	78.7471	0.865336	1.00679
S516	78	82.2849	80.1252	71.631	77.4392	82.5733	1.02216	1.06644
S516	87	88.8544	81.047	73.0298	83.1788	88.3272	1.07802	1.23875
S517	69	60.3507	51.2001	49.7971	64.4912	69.0036	1.11203	1.12691
S517	78	84.9215	82.6146	80.4981	70.6039	75.8546	1.04091	1.03962
S518	75	81.1201	68.1213	63.6667	70.367	74.625	0.957179	1.10364
S518	84	92.6288	78.3736	77.6599	76.5958	81.7008	1.05481	1.28303
S519	76	85.1071	70.5765	69.5829	73.0687	79.0068	1.09391	1.18122
S519	85	85.3555	72.9117	75.2506	79.0994	84.3246	0.984553	1.19823
S520	73	73.4938	72.1021	62.0265	67.606	71.6268	0.926693	0.937931
S520	81	77.097	79.3281	66.7708	71.5574	75.1911	0.918256	0.960329
S521	71	78.2632	65.24	63.1822	74.4003	80.1296	1.12087	1.12916
S521	80	86.8606	71.6605	69.8343	80.5132	84.6213	1.05731	1.16482
S521	86	85.6533	75.3574	75.8188	81.9239	86.7295	1.04234	1.22587
S522	66	59.7292	62.8319	65.7986	66.2693	66.841	0.933181	1.05104
S522	75	85.436	78.3052	78.7679	70.57	74.7992	1.13475	1.19944
S522	80	94.2085	79.804	90.6473	72.9997	76.8123	1.10153	1.26953
S523	66	72.4135	65.0805	63.4542	62.1819	69.4446	1.1177	1.14509
S523	75	72.4895	68.2209	64.1165	67.6475	73.9781	0.997809	1.14585
S523	80	81.9691	72.408	66.6725	72.0964	77.4093	1.0954	1.19119
S524	51	52.928	50.1879	40.8028	53.1062	56.5269	1.06015	0.975477
S524	60	63.3232	58.9747	49.304	59.7004	63.8004	1.04266	1.03558
S524	66	62.5109	63.7115	52.3489	61.4888	64.4545	1.06879	1.01176
S525	30	41.8337	43.9744	22.6322	42.178	48.4957	0.96411	0.962067
S525	39	48.8293	42.8865	24.2447	43.8528	50.0036	0.925257	0.961449
S526	72	77.5163	62.4947	64.1607	62.7845	68.552	1.02598	1.05718
S526	82	87.8122	72.7941	74.715	73.136	78.5078	0.965371	1.21605
S526	87	85.904	76.5214	74.1805	74.8929	79.2984	1.0127	1.13764
S527	70	70.566	71.9054	61.8761	63.9526	68.941	0.928683	0.984111
S527	79	87.6002	78.4924	69.2259	71.3521	75.8218	0.95551	1.14939
S528	77	83.0143	73.1741	70.9647	71.8213	78.0852	1.04149	1.12131
S528	87	94.3491	80.3012	78.8976	78.5282	82.8273	0.978986	1.13018
S529	65	68.8109	78.1354	61.925	66.1622	68.275	0.930567	0.917112
S529	74	81.6561	73.4568	70.3997	70.2624	72.6669	1.07383	0.991386
S530	71	66.7364	62.803	66.3361	70.6384	73.6231	0.988654	1.05479
S530	80	80.1875	76.7415	76.5045	76.6063	80.3755	1.0711	1.06356
S531	76	75.775	64.1682	61.6736	68.1188	73.4346	0.980817	1.0702
S531	91	87.1412	76.0151	71.4983	83.806	85.0378	0.881895	0.974533
S532	64	70.5006	61.2072	56.3878	63.8369	68.4699	1.07588	0.991544
S532	74	77.3709	69.8199	62.0733	70.04	75.2752	1.03185	1.09241
S532	79	80.7684	76.0241	73.7477	75.2936	80.6383	1.06719	1.10106
S533	49	56.3571	49.7073	37.4498	49.5318	54.1095	0.928222	1.00795
S533	58	60.9611	64.2151	57.9891	64.9839	67.1929	0.823545	1.0563
S533	64	62.5738	62.2298	50.5975	57.9948	62.4484	0.922798	1.10678
S534	72	73.5326	70.7615	67.769	66.4588	70.4666	1.00901	0.970272
S534	81	84.7525	76.6114	73.5996	72.9761	77.7406	1.01315	1.09463
S534	86	83.0219	84.7151	76.2884	74.9723	77.2035	0.974524	0.997594
S535	75	76.0846	73.1332	73.092	76.666	81.0793	1.05741	1.1577
S535	84	88.2206	78.4962	79.9144	81.5568	87.1706	1.06811	1.15839
S535	89	91.0569	79.7652	84.8964	84.7611	90.1483	1.07458	1.27045
S536	60	68.9572	56.2751	53.4166	59.0647	63.8964	1.14291	1.28261
S536	69	77.1202	67.699	63.6736	65.538	70.5829	1.12353	1.33709
S537	65	68.6963	63.3066	43.0862	65.9787	68.3777	0.947301	0.96338
S537	74	80.0221	78.4861	62.7407	66.8346	69.6546	0.900992	1.0515
S537	80	79.8191	76.1457	69.2155	69.4239	73.7762	0.988227	1.06074
S538	71	73.9146	68.5767	60.2082	72.7278	76.0208	1.11537	1.04789
S538	80	88.423	80.0828	75.8623	75.6254	78.0518	0.983104	0.99501
S538	85	87.7672	89.9475	85.4511	80.8375	85.8313	0.941072	1.19095
S539	70	78.9015	72.1804	61.3573	76.3143	80.9797	1.15545	1.24917
S539	79	82.8701	70.8362	70.1599	84.8205	90.0733	1.18318	1.33882
S540	72	69.1784	63.6664	67.1392	67.3117	72.5287	1.02797	1.00909
S540	81	77.4011	69.6029	76.2207	73.7618	78.0733	0.992752	0.999972
S541	23	30.087	27.6086	16.8388	29.5435	36.0707	1.01986	0.925771
S541	32	44.0162	35.3419	20.742	40.346	44.7551	0.96073	0.870004
S541	37	45.6505	40.0525	32.1634	39.8339	45.4698	0.97198	0.959477
S542	66	71.2457	67.1824	60.6273	62.8511	67.7491	0.983441	1.10848
S542	75	79.9274	72.9738	68.0642	70.6672	74.5704	1.0448	1.23296
S542	80	87.1031	80.6585	67.9115	73.3945	78.2212	1.02259	1.25311
S543	71	94.2126	77.3074	92.8158	71.189	78.5616	1.08944	1.21996
S543	80	97.3562	85.7218	105.5	76.8961	84.6036	1.08686	1.17864
S544	66	71.7734	62.8059	60.3278	65.0991	67.439	1.07939	0.985817
S544	81	79.9046	79.3147	75.6072	79.1691	79.861	1.04964	1.11559
S545	46	59.6699	46.5167	42.3364	51.2502	57.2889	1.0913	1.1379
S545	55	77.5128	53.4623	48.2272	57.9759	63.4637	0.958061	1.15164
S546	57	66.7952	56.6287	47.464	61.4394	67.2731	1.09773	1.21639
S546	66	76.6902	69.9547	58.453	67.5491	72.9563	1.04479	1.21174
S546	72	76.109	70.9399	66.7151	69.781	74.5141	1.05382	1.21632
S547	34	37.4893	31.6992	24.6568	38.6205	46.0871	0.992182	1.00571
S547	43	51.0667	44.5211	30.8694	49.2475	54.9371	0.977408	1.00763
S547	49	49.0484	50.5161	34.6758	48.9784	52.5305	0.849191	0.829614
S548	73	79.8907	66.6421	62.345	70.5322	74.2155	1.04995	1.14384
S548	83	85.7998	69.1034	73.9527	77.3359	80.0949	1.06871	1.16212
S548	88	89.9982	78.9168	79.9506	78.9883	80.7889	1.0921	1.24139
S549	54	56.0479	59.0139	55.6147	57.2932	62.8117	1.07442	1.08292
S549	63	64.13	62.7259	61.914	63.4337	68.9161	1.06052	1.05537
S550	73	73.8884	71.536	74.6769	72.0845	76.6411	1.17367	1.13302
S550	83	80.2709	81.8025	80.2861	79.1595	82.5745	1.21497	1.19494
S550	88	83.1451	82.5607	82.6772	84.0721	87.441	1.24451	1.20986
S551	72	72.0916	73.23	58.4271	71.4509	73.9807	0.882272	0.932647
S551	81	77.9602	71.165	62.655	76.2892	78.9279	0.950582	1.02987
S551	87	81.5074	75.0853	73.3432	78.82	82.0966	0.92136	1.06172
S552	68	69.3564	65.5498	71.5351	67.8312	74.0033	1.11744	1.28273
S552	77	86.7149	79.5521	78.0897	72.8306	79.0788	1.05467	1.2375
S553	25	25.6739	18.6181	13.8524	33.9449	39.9308	1.05309	1.03179
S553	34	37.7224	27.2589	27.9428	39.4293	44.5843	1.04616	0.878865
S554	36	38.0144	41.4422	28.7554	39.3559	45.9122	0.928337	0.940761
S554	46	50.8492	51.0602	41.2002	46.0625	51.9904	0.945842	0.93208
S554	51	44.5152	46.0606	42.8506	45.5448	51.3386	0.92373	0.904373
S555	37	40.9039	42.9122	24.8273	48.1122	53.8395	1.09942	0.942549
S555	46	50.0775	51.6597	36.5851	53.1321	59.1119	1.00953	0.945236
S555	51	43.475	55.7945	36.191	53.7514	58.8399	1.06395	0.957568
S556	85	82.4999	80.8566	78.6903	76.1616	81.3962	0.924042	1.09822
S556	94	95.5277	87.0235	94.1934	86.0665	91.4881	1.07465	1.34157
S557	24	28.7125	29.0327	8.85081	28.1416	36.037	1.01648	0.87059
S557	33	39.7926	41.3716	21.9136	38.0183	44.6457	0.863647	0.91138
S557	38	38.9055	41.9815	30.6478	37.8305	44.8889	0.939221	1.01747
S558	83	82.3055	73.1646	70.8438	72.5698	76.5483	1.04924	1.07735
S558	92	88.0106	80.7946	82.6321	78.8755	83.368	1.00531	1.1719
S559	52	54.3608	51.2796	44.256	48.6441	53.269	0.943643	0.941391
S559	61	62.6042	58.1662	50.7473	55.992	60.8204	0.872555	0.946055
S559	67	68.8283	59.1524	62.3362	61.4468	64.98	1.03305	0.971839
S560	71	66.6622	65.6877	58.6774	60.982	64.9651	1.00703	0.898929
S560	80	73.8726	71.1482	62.0164	67.8776	71.1873	0.989679	0.874564
S560	85	83.0395	73.4082	67.0941	71.2558	74.2462	1.00409	0.949848
S561	70	76.5552	70.4403	75.3705	69.4699	74.8542	1.05869	1.18839
S561	85	78.8197	83.0203	87.863	80.145	83.5592	0.987379	1.21107
S562	68	74.9474	73.4282	61.7812	68.8769	73.4061	1.09789	1.19945
S562	78	81.4242	83.567	66.471	75.9655	79.1835	1.05433	1.23687
S562	83	86.2435	86.5236	79.3808	79.2147	83.525	1.15686	1.29093
S563	69	75.8894	69.3347	67.3871	76.3508	80.5134	1.09822	1.18098
S563	84	80.1775	82.5698	77.4197	91.3298	91.482	1.05238	1.13369
S564	79	81.9395	73.6171	69.4874	79.1762	81.0751	1.11529	0.964349
S564	88	93.1306	77.4185	82.847	87.157	88.9572	1.20306	1.04018
S565	69	75.4333	71.2833	56.7333	64.8641	66.9232	1.00476	1.06688
S565	78	84.8975	80.232	67.0129	70.0895	73.1098	1.11518	1.18447
S565	84	86.924	87.9888	82.2018	77.705	80.2893	1.17657	1.30697
S566	83	86.3542	79.0455	83.2053	84.7915	89.4186	1.14548	1.18354
S566	92	93.6437	84.0497	97.6595	91.0396	96.3476	1.0785	1.23934
S567	41	48.9662	42.1398	27.1911	39.6304	45.9155	1.01275	0.939168
S567	50	52.9223	48.3955	33.081	44.6861	48.3809	0.886999	0.874683
S568	37	41.0761	38.863	26.9864	50.5479	58.2541	1.27827	1.15683
S568	46	49.3513	46.9407	37.5036	58.3084	65.1293	1.17543	1.07233
S569	86	83.0227	79.1909	79.7764	79.2171	82.7617	1.0547	1.04789
S569	96	92.4526	90.9598	92.9378	89.1718	92.2781	1.09643	1.20161
S570	42	48.5121	47.4999	32.7586	51.2715	56.4502	0.90947	1.10352
S570	51	55.9061	58.2608	44.0979	60.3371	66.142	1.02299	1.13611
S571	67	69.0643	64.836	63.9998	61.0234	65.1886	1.07918	1.10403
S571	76	82.1102	73.2973	70.7442	67.4695	71.5831	1.08739	1.23814
S571	82	84.5729	85.2691	81.2505	70.9748	74.5187	1.04332	1.17617
S572	68	74.435	59.0218	60.8852	66.0282	72.2417	1.06062	1.14031
S572	77	81.809	68.8235	69.0996	72.3179	77.8719	1.02602	1.18043
S573	78	84.047	72.0007	73.7451	77.6589	81.8081	1.03201	1.01642
S573	87	95.1401	77.2443	88.7178	87.0534	94.1524	1.10173	1.16063
S574	67	70.5163	62.4468	53.5424	63.684	67.896	1.06163	1.12347
S574	76	77.8852	72.2354	62.9918	71.0272	75.0067	1.01675	1.20304
S575	74	86.6455	81.8756	72.4405	82.6011	87.5546	1.17251	1.27685
S575	83	93.8958	87.5128	78.8474	89.62	93.7185	1.08128	1.34703
S576	77	79.8052	68.3949	61.9411	67.2363	70.5421	0.989755	0.928915
S576	86	86.3722	74.5755	75.0347	74.2984	77.413	0.993501	1.04495
S576	92	93.6997	78.5183	80.3362	77.1062	80.599	1.05385	1.10669
S577	35	38.6363	32.5932	18.9333	41.784	46.9222	1.12153	0.898819
S577	44	46.2741	42.6737	31.0722	48.6475	52.8573	0.992003	1.00269
S577	49	49.1715	45.0614	35.7976	50.6006	55.0363	1.0533	1.08901
S578	72	68.5493	64.4944	60.8445	66.9463	72.7057	1.03324	1.16122
S578	81	76.1216	69.4679	65.0175	72.4167	76.7679	0.973493	1.13769
S579	74	68.9723	66.0753	73.1896	71.004	74.6963	0.889442	1.07983
S579	83	79.2599	76.4951	85.3508	75.3054	79.5025	1.13527	1.27638
S580	75	79.2641	68.2728	64.2561	71.8594	76.2912	1.03731	1.04317
S580	84	91.08	80.8805	81.1175	81.3393	87.1641	1.09837	1.07974
S581	61	56.6517	61.5845	55.3271	57.0888	61.6212	1.09122	1.01001
S581	70	64.0211	67.383	55.7933	61.9914	67.3046	1.01929	0.935493
S582	72	73.1012	72.7117	52.1538	64.6391	69.0758	0.938747	1.14255
S582	81	78.4582	82.0781	68.656	71.4777	75.827	0.943222	1.1956
S582	86	88.185	84.4927	78.6977	77.4439	82.3922	1.05778	1.29147
S583	44	53.6351	50.1953	38.8167	49.2108	54.7174	0.913935	0.993248
S583	53	63.0338	60.365	43.3893	54.133	59.1108	0.841177	0.946054
S584	29	29.5515	31.021	10.4317	37.6227	41.8094	0.872943	0.822742
S584	37	48.4192	40.7134	25.6236	44.8317	48.3204	0.868645	0.906907
S584	43	47.42	42.2186	27.751	46.7419	50.6191	0.939734	0.951508
S585	30	27.513	31.1144	20.5401	31.2803	35.9072	0.874521	0.718668
S585	39	36.2784	39.8052	26.6301	36.8933	40.4583	0.934132	0.671632
S585	44	42.7009	48.6338	36.678	43.9765	47.1221	0.912085	0.742912
S586	79	81.3349	76.1947	72.9838	76.5037	80.2612	0.974037	1.05004
S586	88	90.6109	82.6743	78.0927	81.1647	85.156	0.990866	1.02549
S587	76	69.4727	67.3481	65.3286	68.1177	72.9787	0.984063	1.05985
S587	86	79.592	72.6775	67.3544	76.0915	79.2043	0.992566	1.11006
S587	91	85.1696	81.5625	82.0776	79.312	83.6122	0.959834	1.2379
S588	73	83.6965	72.2222	68.2807	69.9742	74.1526	0.995492	1.23989
S588	82	89.2535	83.7756	75.1008	76.1921	79.6808	0.854296	1.2389
S588	88	90.2118	86.4338	80.5271	80.5526	84.25	0.940155	1.29423
S589	68	72.5128	67.0958	53.9796	63.2536	68.5042	1.0222	1.13128
S589	77	72.6796	74.0277	68.6159	76.1648	78.9782	0.932161	1.08632
S590	70	75.744	71.8721	62.3126	69.172	74.0674	1.02188	1.16255
S590	80	85.9306	84.4556	69.5966	77.8658	81.6815	0.965923	1.03132
S591	70	73.8369	66.7296	61.7326	65.7506	70.5819	0.978415	1.04212
S591	79	78.6192	70.2572	69.6786	74.2909	80.1714	0.907499	1.23261
S592	67	73.8511	71.0048	60.943	65.3275	69.8691	1.07849	1.19767
S592	76	81.9946	75.8191	68.5223	74.4751	79.726	1.09534	1.13072
S593	76	71.9627	75.6239	69.8441	74.2506	78.5666	1.0158	1.08603
S593	85	82.104	86.8575	80.6106	81.1277	86.9291	1.14852	1.21516
S594	70	76.6572	66.8994	60.273	66.6208	70.0429	1.0152	1.03309
S594	79	85.0079	75.9035	66.513	72.5928	74.5625	0.96675	1.04614
S595	39	46.7036	40.5371	30.6306	39.4015	46.8852	1.03937	0.926235
S595	48	60.0008	52.1342	37.3475	47.7132	52.7422	0.882001	0.890095
S595	54	63.4388	54.8031	50.4363	46.8702	52.4817	0.930941	0.897356
S596	26	29.8167	28.7362	12.866	29.4092	34.7863	1.04791	0.817804
S596	35	40.7685	40.0183	26.5492	38.1341	44.1779	1.0337	0.852572
S596	40	43.3734	44.7916	34.684	39.8294	45.0773	1.06253	0.978756
S597	68	93.4249	72.6981	76.2124	68.7845	73.3686	1.05484	1.39465
S597	77	99.0619	82.3694	82.8394	76.3581	80.5517	1.08155	1.32754
S598	67	69.332	56.567	54.8094	59.919	64.7897	0.994937	0.87341
S598	76	75.2591	67.9917	62.7871	69.6843	72.2315	0.968717	0.901977
S599	70	70.8459	63.6477	58.0328	66.8185	72.5047	1.02715	1.08152
S599	79	74.0356	72.7755	63.5467	70.6877	74.7801	0.899335	1.09429
S600	38	41.9011	37.4038	27.9031	37.3389	43.2521	0.99658	0.914355
S600	47	48.6991	43.4392	33.6988	43.9025	48.6687	0.929845	0.902277
S600	52	52.9601	48.6949	42.8698	49.8783	53.9638	0.979657	0.866507
S601	70	70.721	59.4535	67.5991	69.9629	77.0698	1.14972	1.34141
S601	79	77.2167	67.0636	72.401	75.4835	80.9417	1.07975	1.29276
S602	49	58.7571	51.7519	37.3704	52.8221	57.6173	1.02697	1.01518
S602	58	69.2788	59.5451	46.4785	59.7005	64.5571	0.951289	1.07054
S603	76	75.743	73.6277	63.7877	70.9521	75.6474	0.8908	1.04374
S603	84	82.2154	79.754	71.0983	74.9889	78.6545	0.863265	0.983557
S604	75	68.6601	57.2943	56.7375	65.4141	66.9147	0.968897	0.869899
S604	84	68.2956	74.7171	65.3741	71.6779	71.8115	0.786556	0.859648
S604	89	77.4251	72.5826	70.2366	74.9374	76.731	0.88946	0.952855
S605	73	76.7053	75.1178	61.0408	65.1023	68.5759	0.989437	1.01869
S605	82	83.3957	81.6201	71.6402	69.9943	75.1536	1.00925	1.13753
S606	62	66.3661	59.8763	57.8495	62.148	68.3222	1.12533	1.14335
S606	72	73.9529	68.5735	68.4617	69.7951	74.8255	1.08642	1.11866
S607	74	68.0632	67.2111	60.2373	66.844	69.734	0.965013	0.957653
S607	82	82.1838	76.3907	66.9395	73.4223	76.439	1.03331	1.03215
S607	88	79.4864	80.1488	76.5888	77.1996	79.5151	0.980029	0.985216
S608	69	76.3255	64.305	60.4511	69.7542	74.4187	1.08654	1.01169
S608	79	82.9988	73.4855	75.5169	78.9801	84.3095	1.02332	1.02408
S608	84	77.4067	79.2315	76.2911	80.7799	84.1401	1.09769	1.08193
S609	33	32.7701	33.7151	17.5786	39.4907	44.2039	1.00402	0.945615
S609	42	46.5839	42.5085	33.8152	48.1276	54.4227	1.0479	1.11612
S609	47	45.8854	43.7135	33.324	47.5159	53.0299	0.903528	1.05544
S610	23	29.1051	28.1599	13.2362	31.7512	39.0519	1.09662	1.01804
S610	32	36.2181	37.1784	21.3397	37.8586	43.2994	1.01041	0.983096
S610	38	36.287	44.364	28.9994	36.3452	40.5397	0.878903	0.942515
S611	61	60.8438	63.6242	53.8193	59.9589	64.5008	1.00198	1.04601
S611	70	74.9997	75.4436	60.0236	63.4174	67.7891	0.799909	0.989527
S611	75	73.1747	72.0669	62.0895	66.7838	72.3906	0.911935	1.05749
S612	62	69.5526	63.0268	74.4743	66.2527	73.7575	1.27813	1.18027
S612	71	73.9891	68.1833	67.5764	68.4746	74.9965	1.00247	1.13737
S612	77	74.4832	65.6132	68.6106	71.9702	78.1277	1.13575	1.23025
S613	73	71.7552	75.7991	73.0131	72.361	76.4587	0.989989	1.0822
S613	82	86.7501	88.7103	78.1966	79.7351	84.6261	1.02532	1.2462
S614	71	65.7521	60.4885	60.9545	64.6399	70.1377	0.960027	1.00292
S614	80	72.6853	69.2804	60.6738	70.5371	75.1129	0.981241	1.00132
S614	85	74.4034	75.9568	69.9682	80.986	81.3431	0.957178	0.983259
S615	66	71.1007	63.8548	57.9249	61.0026	66.6706	1.0707	0.993462
S615	75	83.9884	79.1579	72.8557	68.249	73.3428	1.19046	1.11323
S615	81	78.204	77.9343	100.174	86.4145	83.5257	0.820887	1.17786
S616	76	76.4967	68.1704	70.356	75.6498	79.044	0.980653	0.96327
S616	85	90.2824	76.1152	80.9431	80.1184	84.8448	1.07154	1.02714
S617	84	81.664	80.8905	68.2963	73.1924	77.5733	0.851628	1.03437
S617	93	89.843	85.2831	78.9779	81.4075	83.7884	0.880073	1.14903
S617	98	92.2213	85.7989	83.779	84.7284	89.3075	0.972905	1.2354
S618	57	62.9431	52.9241	47.654	53.4617	57.7441	1.07054	1.05196
S618	66	67.7853	57.9593	57.071	64.8237	69.193	1.03327	1.11214
S618	71	70.9807	63.363	59.5836	64.9819	70.3229	1.03946	1.14646
S619	46	52.6503	48.5491	51.7146	52.0262	60.0895	1.10489	1.26098
S619	55	55.1804	53.5874	49.0421	55.4029	60.7146	0.947755	1.08171
S620	68	77.3397	68.7743	55.6862	64.9057	69.7419	0.969893	1.21507
S620	77	85.058	74.2857	67.6431	71.0095	76.4397	0.870899	1.13072
S620	82	90.14	78.7584	76.1865	75.7286	79.8314	1.03002	1.26783
S621	71	87.319	86.4659	70.0115	76.7024	83.4813	1.118	1.24821
S621	81	96.6451	92.4865	83.5231	85.2919	92.432	1.23893	1.3975
S622	70	72.8043	69.6448	59.6648	68.1444	72.2461	0.983701	1.06213
S622	79	83.997	76.9925	65.4168	70.946	75.5823	0.920543	1.1059
S623	28	28.6537	24.3282	12.6661	31.5998	36.5837	0.945716	0.954937
S623	37	36.2683	29.6049	22.2442	38.7297	43.9465	0.885026	0.973037
S623	42	37.9442	35.6771	24.7755	41.1649	47.0003	0.914263	1.00019
S624	71	68.0685	64.71	55.594	63.2673	67.2266	0.961621	1.04482
S624	80	74.8819	69.5689	64.8554	70.7781	73.5123	0.927765	1.0351
S624	85	83.6729	72.1556	74.4506	73.9274	78.9369	0.978755	1.17484
S625	65	77.4902	73.9435	59.1353	65.6151	70.0745	0.999542	1.14593
S625	74	80.3993	80.6974	66.2697	71.0356	75.9058	1.01507	1.15544
S625	80	82.9979	88.0101	81.1829	74.0749	77.8678	1.00942	1.13956
S626	91	85.2706	84.4043	84.4169	84.7561	89.0235	1.00103	1.19147
S626	100	97.7838	88.4369	92.8746	91.744	97.2129	1.0456	1.24859
S627	23	32.7679	30.6646	16.3794	33.5077	40.6337	1.00115	1.11904
S627	32	37.2787	39.0094	21.5777	36.4673	43.1672	0.860426	1.11245
S628	80	79.2948	79.1467	76.1596	74.6326	79.9724	0.964392	1.20425
S628	89	91.4756	89.0486	91.7131	84.0781	90.5401	1.05264	1.33878
S629	57	60.5844	52.2183	42.2853	61.528	67.2415	1.08067	1.0054
S629	66	65.8003	43.9319	49.8811	67.7446	73.2893	1.09021	1.11429
S630	51	40.8043	53.9239	48.0793	50.6739	54.7354	0.893371	1.01463
S630	60	50.965	55.2511	48.0182	54.6918	58.6464	0.944107	1.01179
S630	65	57.2813	58.9711	51.2989	58.2538	63.6484	1.02645	1.08221
S631	55	62.5319	57.7484	49.3631	56.8019	63.8341	1.01797	1.23485
S631	64	65.752	61.6806	57.5149	58.6296	64.839	0.924655	1.11122
S632	70	71.2848	65.2571	54.2304	74.4567	76.0375	0.921422	1.17193
S632	80	79.4026	73.1842	73.5775	73.2654	80.9785	0.928208	1.24892
S633	33	38.3249	29.0253	20.6305	37.0005	39.6456	0.922028	0.809121
S633	42	51.306	43.8935	30.8339	42.9724	46.9022	0.892331	0.813696
S633	47	47.703	42.8789	33.1052	42.7128	46.4059	0.92752	0.828848
S634	47	53.2668	56.5797	41.4937	49.4418	54.6337	0.942274	1.04231
S634	56	58.7504	63.0283	50.2827	58.1978	63.1718	0.961093	1.13201
S634	62	66.9913	66.2741	54.0219	61.8565	66.8974	0.987928	1.06377
S635	37	41.5745	37.3034	25.876	37.0989	41.5841	1.05643	0.977337
S635	46	46.2109	42.2409	29.4681	46.1308	50.5978	0.971813	0.980469
S635	51	49.8393	50.3612	34.9584	46.9324	49.8345	0.881768	0.922642
S636	55	58.0482	59.6724	53.2979	71.2075	75.0616	1.20077	1.20129
S636	64	71.4329	58.7261	59.4103	73.0462	78.3641	1.23972	1.25866
S636	69	77.6261	71.5084	66.3859	73.0035	78.3317	1.18693	1.16603
S637	85	84.337	83.1466	83.3754	74.5317	77.9922	0.978843	1.10421
S637	94	102.289	95.0922	88.0065	81.7812	86.1514	1.05404	1.2238
S637	100	102.551	93.4799	89.5289	87.6837	92.5742	1.09651	1.23484
S638	69	80.5396	79.6748	67.0292	67.4137	72.185	1.01153	1.18086
S638	78	85.0784	78.8951	77.8996	72.8085	77.9112	1.07212	1.19233
S638	84	90.7572	83.6518	83.4488	73.7525	78.3565	1.0407	1.19924
S639	72	85.1234	74.1316	70.7323	76.9973	81.9611	1.09907	1.32241
S639	80	87.9452	70.4373	80.3807	81.257	85.9724	1.10801	1.3127
S640	66	74.5565	72.66	60.3146	66.2297	69.7482	0.992765	1.06628
S640	75	80.1845	79.8656	67.1897	70.9688	74.8588	0.981825	1.10526
S640	80	87.597	83.0721	75.7116	72.1263	76.8276	1.00045	1.11187
S641	70	72.3668	55.1002	60.275	62.2865	67.2906	1.01728	1.00279
S641	79	76.9797	56.4966	75.5441	77.636	81.0157	1.0076	1.2528
S642	76	79.5107	77.3927	73.0527	71.3637	74.9878	1.05379	1.21081
S642	85	85.8947	80.2942	88.326	77.3091	81.6743	1.03265	1.22663
S643	29	35.4488	31.9941	18.5472	30.9751	36.1961	0.924219	0.82605
S643	38	39.2273	44.8301	34.512	40.0155	41.5021	0.829962	0.862588
S644	69	75.4437	72.43	67.4697	71.1491	75.9991	1.06359	1.29607
S644	78	84.2887	76.9408	71.8608	81.4088	85.7839	1.16436	1.31234
S645	43	47.3734	40.4754	38.8401	56.0379	63.4509	1.30485	1.21816
S645	52	52.793	48.1514	44.5156	60.0111	66.5541	1.15704	1.15035
S645	58	53.551	57.7572	53.4928	63.7711	67.5587	1.04647	1.13126
S646	66	73.6409	63.2569	61.5989	64.2434	69.8706	0.980251	1.12596
S646	75	78.7565	75.2083	72.6393	69.9652	73.7158	1.05996	1.06377
S646	80	82.6999	60.9084	65.496	75.4114	80.0787	0.984276	1.16836
S647	67	70.0958	67.1242	60.3981	67.1912	73.7101	0.983962	1.10155
S647	76	80.3925	73.9004	74.6381	75.7431	83.1786	1.05969	1.16497
S648	40	58.6828	54.8446	46.4837	47.0236	52.3992	0.957683	0.926411
S648	49	51.6012	52.0217	36.5939	51.1172	54.6856	1.01756	1.01988
S649	64	72.9342	62.1287	59.4392	74.9762	81.3641	1.11202	1.2942
S649	73	77.6633	66.094	58.9957	80.3213	85.9022	1.01195	1.38048
S649	79	79.8345	76.0805	64.6727	86.4621	91.1756	1.07349	1.42664
S650	73	77.7528	74.29	71.8147	63.5779	63.8824	0.880022	0.964628
S650	82	87.068	79.8801	71.0021	75.0957	77.9477	0.939874	1.01926
S651	65	72.1884	73.659	60.1355	63.9225	69.5527	0.897721	0.958263
S651	74	76.8342	76.4647	68.5945	74.4932	79.9635	1.03419	1.1321
S651	79	79.7444	85.4995	74.6259	73.5709	78.4307	0.935959	1.13934
S652	74	80.8614	71.6584	68.2188	69.5568	76.2703	1.12602	1.11736
S652	89	92.6442	82.3326	82.3819	79.2902	84.7304	1.02715	1.08817
S653	71	73.8848	64.8519	60.2782	64.705	67.5421	0.949287	1.04092
S653	80	80.1384	73.5901	65.8577	73.255	76.6655	0.96711	1.04035
S653	86	80.969	73.2417	76.352	76.1902	79.8292	1.03816	1.07328
S654	71	74.0758	73.1385	60.5136	65.7031	70.7265	0.926754	0.934717
S654	80	83.7	78.0276	69.8599	73.3764	78.297	0.988378	0.990397
S654	85	87.7441	85.406	71.7045	74.3307	79.3804	0.931403	0.988645
S655	62	36.3045	37.7868	27.8118	52.1323	56.2047	0.960237	0.942389
S655	71	70.861	68.2952	60.2636	63.6759	69.1279	1.00169	1.06225
S655	77	74.4816	76.3328	59.8005	66.8328	70.2794	1.07549	1.09162
S656	73	73.6091	70.2782	71.9415	70.9067	75.7714	0.919341	1.04906
S656	82	76.5599	69.4786	80.3986	76.7601	79.8819	0.854936	1.10493
S657	69	72.37	65.9356	65.8537	60.9777	66.4709	1.04837	1.09158
S657	78	77.2082	71.4156	73.5539	69.8983	75.2193	1.06208	1.2144
S658	41	46.3438	43.7384	31.0487	45.4582	50.0052	1.02019	1.05587
S658	51	52.4648	52.6629	42.4249	52.3303	56.7582	1.08186	1.14948
S658	56	53.9579	58.6125	48.366	54.595	57.7712	0.920136	1.03645
S659	65	70.2109	67.4918	52.3661	59.3841	63.3442	0.84158	1.02343
S659	74	81.9384	73.7713	62.4032	67.6662	71.967	0.94866	1.175
S660	67	66.6964	64.6469	56.9068	65.4111	70.3462	1.01485	1.05665
S660	76	70.5311	67.4946	65.5242	71.3968	75.9559	0.987488	1.1309
S660	82	78.5779	71.4431	72.34	71.4087	76.2757	1.00587	1.21263
S661	68	66.8415	68.1939	62.0287	76.2075	77.5094	0.943252	1.13777
S661	77	80.3032	70.5031	68.4367	76.7904	82.4723	1.06519	1.28784
S661	83	81.654	75.7172	72.0652	79.3726	82.9382	0.988507	1.11227
S662	70	72.4878	63.7779	61.0137	67.1937	71.3239	0.997169	0.927562
S662	79	73.4305	69.5209	72.5128	73.3874	78.6744	1.0251	1.08529
S662	84	76.78	79.4441	76.7564	77.4915	80.8201	1.02552	1.03058
S663	55	60.9269	59.7389	42.1797	52.954	57.4083	0.987269	0.971779
S663	64	69.0622	66.4727	54.5502	58.3042	62.9347	1.05745	1.11735
S663	69	67.9162	71.6042	60.2807	56.1355	58.2203	0.935103	0.855989
S664	73	77.8318	68.5415	62.3994	66.2796	71.1768	0.825172	1.04087
S664	82	79.1689	73.2118	67.7166	73.3933	76.75	0.873296	1.09693
S665	78	78.5195	72.0008	68.4487	71.6304	75.5173	0.986445	1.13307
S665	87	85.4674	73.8043	77.0119	79.1448	83.6731	0.916851	1.14595
S666	77	76.4764	61.6061	64.2728	70.4913	73.4869	1.05404	1.03735
S666	86	80.5191	70.5117	73.9211	78.6688	82.176	1.06239	1.14075
S666	91	80.6656	73.3346	80.4954	82.405	83.6473	1.00341	1.2384
S667	67	70.0251	73.2268	62.4	58.8885	61.9219	0.929287	0.961417
S667	82	92.584	92.7937	82.5726	73.8837	77.4133	0.968669	1.13449
S668	65	65.7978	69.4875	60.6892	59.308	65.4479	1.03471	0.84709
S668	80	79.1285	85.5187	78.1027	69.9984	76.8686	1.10785	0.991766
S669	69	85.6173	72.7759	63.8	62.4242	66.5293	1.02439	0.935055
S669	78	91.678	80.144	76.3712	69.7478	74.7027	0.977785	0.963577
S670	50	59.5482	51.5062	41.4061	57.0304	61.7834	1.05323	1.11814
S670	59	64.4634	58.2558	50.0707	59.632	64.7062	1.02287	1.15079
S670	65	63.7458	65.4414	55.2064	61.698	64.9762	0.862189	1.04476
S671	74	74.3689	66.8473	63.7437	67.8033	72.0618	0.967929	0.98073
S671	83	80.9593	79.662	73.9704	76.5395	80.6136	0.983902	1.03416
S672	36	39.6718	41.4489	19.7209	50.4219	51.4583	0.91421	0.970719
S672	45	48.2112	43.9335	30.6724	52.9136	58.2439	1.16281	1.10114
S672	51	53.9006	48.5395	38.0157	59.297	63.9368	1.13027	1.03505
S673	41	45.2415	44.2351	41.3628	50.908	55.51	1.09838	0.950728
S673	50	56.1423	56.4054	47.1848	55.5016	61.0491	1.08349	1.00611
S673	56	61.1369	58.3878	41.0914	56.2427	60.865	1.00388	1.01466
S674	67	81.5758	70.1504	57.6124	67.7973	71.7805	0.957546	1.04487
S674	76	99.0428	83.7942	70.8435	74.437	79.0601	1.00791	1.21317
S675	27	29.3017	27.0618	12.2103	35.1597	39.7923	1.00354	0.81412
S675	36	32.8674	32.773	20.3076	41.2301	44.401	0.991389	0.909732
S676	77	70.4449	75.0019	72.1349	68.302	71.3131	1.11106	1.10651
S676	87	73.9753	85.5283	69.1728	75.6059	79.2548	1.07951	1.09383
S677	69	75.5623	66.7154	57.7023	72.9748	73.8442	0.998044	1.1737
S677	78	92.9027	80.8279	74.1744	80.4539	84.4342	1.0798	1.38525
S678	77	76.818	63.6802	70.1949	70.4873	74.0716	0.980056	1.05251
S678	86	85.9835	72.3197	77.071	78.0977	82.6707	1.01677	1.14624
S679	68	74.6862	74.8304	62.3076	68.6926	74.2515	0.940406	1.04062
S679	78	82.2878	84.7881	72.6437	77.2452	80.278	0.839098	1.04314
S679	83	84.7006	81.0747	75.6795	74.4224	80.9152	0.976816	1.11738
S680	64	72.7157	60.7709	59.612	64.2452	71.7529	1.15306	1.22992
S680	73	74.0665	67.086	61.1966	68.8758	73.8405	1.12277	1.18942
S680	78	78.9024	70.7683	64.086	79.8227	80.9986	0.9228	1.14265
S681	69	69.5485	55.2658	59.7087	63.4408	68.9951	1.02838	1.11356
S681	75	75.4471	65.2358	64.8456	68.3197	74.6978	1.02577	1.14344
S682	23	21.0369	22.7279	12.7627	28.427	34.8316	0.931141	0.966853
S682	33	32.7336	37.4992	24.8195	38.5476	44.5708	1.00487	1.03688
S682	38	42.0938	40.2385	32.3369	42.9548	49.26	1.07692	1.03719
S683	63	52.0107	60.7854	50.5248	58.0902	60.6175	0.952833	0.903783
S683	72	67.3873	68.7281	64.8231	62.9296	68.0156	0.921392	0.868741
S684	49	55.5949	46.1274	39.2963	52.8198	58.9288	1.0314	1.02116
S684	58	60.1878	52.9187	45.7246	59.0078	64.7123	1.10181	1.13874
S684	63	66.7473	59.2974	51.6641	63.7917	68.1176	1.08815	1.13669
S685	70	75.9215	67.1948	64.1737	63.8473	67.7454	0.982981	1.05409
S685	84	90.6386	83.6297	84.2362	76.5594	82.8526	1.0263	1.20994
S686	40	49.374	47.0684	29.7377	42.1674	47.5842	0.986592	1.00675
S686	50	55.9997	57.2271	36.2928	49.4062	53.5546	0.950601	1.04486
S686	55	59.6039	60.4831	45.0459	51.906	56.3235	0.918885	0.972221
S687	73	68.5995	69.3427	72.7254	68.238	73.3243	0.985188	1.00771
S687	82	79.2796	69.2196	78.6282	74.7545	80.4848	1.05742	1.10236
S687	88	71.7569	70.1953	76.8083	76.7782	80.3932	0.907886	0.941109
S688	45	53.9328	43.3305	43.8739	52.0034	57.4749	1.11987	1.05253
S688	53	54.4587	45.563	44.444	55.4382	60.2669	1.03932	1.00482
S688	59	59.8623	52.8129	47.3097	59.1433	64.1166	1.02548	1.0532
S689	66	81.3864	72.1907	64.6838	77.3681	82.1596	1.19421	1.25609
S689	75	92.3209	82.8816	76.9422	77.5409	83.7937	1.0716	1.33124
S690	70	75.5624	69.0623	66.9276	61.5616	68.2041	1.07362	1.10156
S690	79	81.7559	69.3119	67.2244	69.4468	77.9242	0.943971	1.23509
S691	41	44.4775	48.7838	32.0083	47.6183	51.7658	0.929955	0.949761
S691	51	50.595	57.8843	40.8926	50.254	54.9431	0.834282	0.911209
S691	56	53.159	54.8902	44.7815	53.7675	58.003	0.887705	0.862651
S692	71	72.2677	67.7064	62.4191	70.7487	73.5823	1.07579	1.14861
S692	80	76.4198	72.7137	70.8254	77.9355	80.3491	1.03041	1.06454
S693	83	85.3588	71.2607	74.084	80.1133	84.0115	1.08909	1.19945
S693	92	95.4975	78.3735	82.4777	85.0856	87.9615	1.06808	1.21918
S694	71	67.2518	67.9468	61.5979	70.3059	75.2455	1.05134	0.972405
S694	80	81.4246	79.3255	77.7467	73.749	80.4402	1.16221	1.13931
S694	86	91.6343	93.9323	88.3289	81.3199	87.296	1.20182	1.17491
S695	78	75.7075	82.3455	72.1289	76.6494	74.6215	0.944338	1.02257
S695	87	86.5116	90.8755	75.1988	74.9347	75.8109	0.992274	1.03046
S696	66	62.0413	55.1725	58.7872	59.1226	61.7107	0.87208	0.838755
S696	75	79.1004	64.0674	65.3937	67.1679	69.9018	0.97377	0.899719
S696	80	81.1686	74.1188	74.886	71.3441	73.3893	0.927063	0.987927
S697	89	84.4761	74.3465	75.1048	81.8404	83.9953	0.862751	0.99324
S697	94	90.5413	86.6458	82.2672	85.1126	88.0763	1.06698	1.18439
S698	54	63.0338	52.7308	49.6776	54.1767	60.3414	0.99418	1.09069
S698	63	70.4624	64.689	61.7335	59.4983	64.6471	0.973412	1.17826
S698	69	73.2284	62.0776	60.2852	62.6023	69.2428	0.980694	1.10296
S699	68	75.6673	74.4963	60.6923	65.598	69.4217	1.00938	1.20444
S699	77	86.78	84.0551	74.235	73.6571	76.9653	1.07864	1.21876

## Sheet: Supplemental Figure 2
Source Data for supplemental figure 2. Longitudinal changes were caluculated by linear regression (epigenetic markers of aging on chronological age) by individual.
id_plot	Age	DNAmAgeHannum	DNAmAge	DNAmPhenoAge	DNAmGrimAge	DNAmGrimAge2	DunedinPOAm_38	DunedinPACE
S001	50	51.6617	51.5096	42.5052	52.7295	60.6888	1.21179	1.18535
S001	60	56.7374	56.6396	51.2539	55.2686	61.7491	1.0391	1.06933
S001	65	60.7927	59.559	55.4731	59.3995	65.8485	1.08437	1.06383
S002	76	83.0063	76.6985	63.4447	72.4918	75.8266	1.0029	0.96821
S002	85	89.7813	90.2716	68.0834	72.1052	74.0197	0.920199	1.04262
S003	73	79.0685	59.9155	63.6554	71.6555	75.5825	0.989482	1.0867
S003	82	76.8313	62.0616	70.4577	75.21	80.7947	1.09003	1.14871
S003	87	79.0228	64.631	67.4549	77.2446	82.1511	1.02368	1.10348
S004	47	50.368	50.2143	48.0532	59.382	65.6948	1.15077	1.17247
S004	52	45.566	52.1125	49.5826	58.3699	63.7329	1.02779	1.07404
S005	48	44.417	52.9124	52.6584	53	57.3005	0.983675	1.1124
S005	58	51.7234	58.1265	44.2783	55.9112	61.9775	0.971579	1.08679
S005	63	51.3655	61.1389	50.207	58.2395	62.6041	0.880313	1.0642
S006	74	68.3735	61.8067	66.0972	70.3253	69.5186	0.870544	1.03942
S006	88	73.8949	68.5525	71.56	75.8335	78.9539	1.00284	1.03772
S007	37	42.5087	40.3875	28.2141	42.7123	50.0641	1.05892	1.04331
S007	46	52.1149	43.861	36.4832	45.9507	53.5075	1.066	1.04064
S008	32	42.394	31.1851	22.5646	37.8949	42.7883	0.977068	0.867666
S008	41	43.2308	37.011	30.2561	43.452	49.3554	0.98667	0.936407
S008	46	47.1729	47.6452	43.7555	51.6678	52.9178	0.876955	0.959839
S009	68	70.7268	65.6512	63.6166	77.4444	82.2927	1.14196	1.18636
S009	78	80.3247	66.3513	84.7923	89.5994	95.3503	1.29705	1.45231
S010	65	73.3215	67.4518	58.3945	64.7921	70.0049	1.0357	1.09285
S010	75	82.4034	79.6446	71.8902	73.3337	78.6986	1.04435	1.1435
S011	73	72.8192	69.922	58.2944	75.4659	78.0627	1.01206	0.98285
S011	82	85.9388	75.449	79.6522	85.5586	91.0787	1.17958	1.23279
S012	74	86.0671	73.5962	72.7579	71.5652	77.0406	0.97614	1.11079
S012	83	89.8445	77.9634	79.4175	78.1201	82.5099	0.973065	1.21964
S013	33	41.4947	43.1122	39.449	37.9195	42.5521	1.00974	0.966939
S013	47	53.4635	55.4658	52.5542	46.209	51.5358	0.985575	0.943285
S014	72	70.4605	65.4342	57.0577	65.6329	67.858	0.894005	0.887882
S014	82	80.5939	71.9387	60.6743	71.0263	73.6184	0.977818	0.990109
S015	73	76.8699	74.9573	69.3123	69.6261	73.5886	0.995501	1.02317
S015	82	83.67	78.1234	77.0725	79.6029	83.5588	1.05635	1.25233
S016	25	34.5496	31.7311	24.3642	40.7734	48.3233	1.15664	0.962924
S016	34	34.1025	40.9321	26.376	45.3595	52.0249	1.10835	1.08838
S017	65	65.9988	59.0184	45.849	65.6227	68.971	0.993624	0.979051
S017	74	69.0333	64.8358	55.0703	70.6906	73.9211	1.02546	1.03512
S018	79	81.7877	75.8938	70.2514	73.616	78.0266	1.09001	1.05707
S018	88	90.5039	81.7448	81.2685	77.6703	82.7715	1.0752	1.0777
S019	61	58.6991	53.8931	44.8255	57.1358	61.2671	0.96287	1.0048
S019	70	65.0231	59.4043	56.2684	62.3521	66.5119	0.962639	1.06493
S020	68	79.2938	67.8046	57.1284	64.0908	68.4696	0.905662	1.00628
S020	77	87.0837	72.9898	62.4473	69.1526	73.9065	1.00679	1.19281
S021	77	78.2804	69.2613	60.5766	70.3984	74.7025	0.950678	0.933416
S021	86	80.1379	79.953	72.9106	75.108	79.024	1.0062	1.04452
S022	83	84.6658	71.8202	68.1666	73.1086	76.3477	0.967356	0.993473
S022	92	93.6408	81.2947	82.4609	80.6751	85.1815	1.02338	1.16576
S023	66	73.0759	65.9278	55.8604	69.7444	72.6965	1.0877	1.22884
S023	75	75.8448	65.4623	67.799	73.9503	76.3683	1.03509	1.22218
S024	66	71.2266	64.193	59.3875	66.9657	71.8591	1.03665	1.20705
S024	75	79.279	73.4828	65.7703	73.9624	78.9155	1.03999	1.12077
S025	70	68.7833	67.0262	59.2446	62.2694	66.2311	0.952348	1.01571
S025	80	77.8774	70.901	68.8235	68.6465	72.9684	0.998482	1.0286
S025	85	82.0881	77.1784	75.8529	75.2038	80.328	1.05593	1.01743
S026	67	75.4053	65.7247	56.8268	59.3549	64.4931	1.01752	1.13033
S026	77	77.3872	69.6708	68.5367	65.8526	69.8285	0.966754	1.09178
S027	75	76.2101	74.3166	63.5462	70.2594	74.5566	1.04356	1.0819
S027	85	76.4952	78.6221	67.9468	77.9888	80.9163	1.07098	1.06372
S027	90	86.642	83.2851	79.0693	80.1078	83.3599	0.973759	1.05515
S028	76	81.7277	61.7982	68.7383	71.0677	75.6353	1.03355	1.0715
S028	81	79.9003	66.2186	72.2844	75.6828	80.0315	1.035	1.09084
S029	64	68.1969	73.2546	68.0071	62.5825	68.8355	0.989458	1.19201
S029	73	75.7017	80.0561	73.9125	68.8966	75.375	0.956654	1.16381
S029	78	76.0686	79.9057	76.7676	73.4543	79.148	0.955821	1.16987
S030	67	81.1842	70.2642	58.2914	62.1049	65.7353	0.917488	0.97144
S030	76	82.0821	73.4699	69.2253	68.6304	72.8128	1.05979	1.0864
S030	82	83.1964	61.5865	67.4669	69.9879	73.3588	0.990386	1.01378
S031	71	63.7216	65.4826	58.2831	63.184	67.6261	0.910883	0.989108
S031	81	75.3665	74.9407	73.0145	69.9802	75.5161	0.965586	1.02942
S031	86	80.4376	79.5546	72.9624	74.1178	79.005	0.961072	1.0594
S032	36	43.6828	32.5979	25.1972	39.736	45.6356	1.03179	0.955155
S032	45	47.8118	42.0987	31.4325	45.1166	49.8159	0.929901	0.978308
S032	50	44.0648	45.174	31.9126	47.2466	50.6766	0.846918	0.95005
S033	52	64.1474	58.3437	47.2651	57.819	62.5472	0.957406	1.09349
S033	61	69.8637	68.2161	57.3427	64.0255	69.0199	0.951143	1.13729
S033	66	74.1272	73.4338	63.8142	65.4483	72.0936	1.01587	1.27793
S034	67	69.9238	62.8349	56.8315	61.2462	66.524	0.98065	0.960755
S034	75	80.7446	73.6615	65.6575	67.1674	72.4965	0.950888	0.954823
S034	81	80.2401	74.5331	70.8515	70.2402	75.411	0.996485	1.08226
S035	70	70.442	53.9453	65.3754	63.5418	69.0251	1.04189	1.04033
S035	79	72.9367	60.7495	73.9514	70.1796	74.8033	0.999789	1.04798
S035	85	77.6606	59.0782	77.4706	72.7266	78.1072	1.02048	1.07999
S036	70	77.0619	69.2183	58.6325	74.0614	78.7047	1.0437	1.18891
S036	79	82.6306	72.1526	68.5249	82.4955	87.3811	1.05751	1.23577
S037	79	81.2983	73.0682	73.3534	76.1207	80.5672	1.04781	1.022
S037	88	88.9343	87.8361	85.4407	86.7818	91.8258	1.05914	0.998525
S038	68	65.0378	66.1984	61.3546	61.0745	66.4074	0.981052	1.0376
S038	77	66.0054	68.9124	72.415	69.1313	73.305	0.935326	1.02587
S038	82	78.1244	72.0467	68.6819	73.4774	79.4425	1.0423	1.09975
S039	62	73.4636	70.7679	57.814	58.6556	62.2663	0.983807	0.995961
S039	72	75.0427	72.9885	61.2771	65.7285	71.2022	1.06178	0.966884
S040	66	66.7984	57.1737	55.7552	63.5123	70.0624	1.02357	1.06462
S040	75	68.9627	66.0544	69.2494	71.6776	77.6783	1.01459	1.27208
S040	81	70.3788	67.6796	65.1607	71.7644	77.4916	0.983373	1.20471
S041	62	56.7613	59.7207	48.0232	61.3432	64.2718	0.949238	0.97547
S041	71	63.0935	68.3828	53.391	66.0536	68.3096	0.955391	1.05285
S041	76	69.1585	72.7697	63.3511	72.1343	75.0962	0.94481	1.10323
S042	76	77.7853	71.3459	76.4144	66.4466	69.0716	0.972082	0.835753
S042	90	83.9637	75.1803	88.1115	79.8319	81.8886	0.95773	1.07202
S043	49	50.2543	56.874	42.6509	50.7968	54.5065	0.897737	0.91504
S043	59	63.286	68.4577	47.4351	58.4754	62.3508	0.937247	1.06244
S043	64	69.0538	66.8756	56.603	63.5139	67.5407	0.918582	0.979614
S044	76	71.9921	75.0394	64.7859	71.1873	73.4003	0.975495	1.06305
S044	82	82.533	76.2859	67.1221	76.9949	79.7085	0.985789	1.21552
S045	73	74.6245	67.8688	62.3272	67.3987	70.1156	1.08932	0.940423
S045	83	84.8673	80.2432	75.6877	74.9821	78.0064	1.07321	1.05925
S046	45	51.8601	44.9507	34.517	53.7851	59.1196	1.11586	1.01416
S046	54	58.9511	56.6511	45.5225	58.0308	62.7319	0.98362	1.012
S046	59	59.4924	63.0722	46.4685	62.2535	63.5103	0.974316	0.943068
S047	69	72.5494	62.3656	59.0845	61.3158	64.9821	1.03907	1.05157
S047	78	73.0404	68.8598	66.7634	65.7454	69.2079	1.0168	0.965391
S047	83	76.6326	73.6921	76.2355	70.0074	73.6992	0.830804	0.902898
S048	68	71.782	66.5969	58.7825	73.066	77.6221	1.15835	1.07042
S048	82	78.7549	78.6019	75.0933	80.9173	87.848	1.01256	1.21307
S049	53	61.3347	52.3328	44.2245	57.687	64.238	0.940871	1.11014
S049	63	68.4779	62.2222	52.0556	65.3657	70.7012	0.916749	1.13217
S049	68	76.2593	67.2282	58.3906	64.9058	69.3544	0.882818	1.14788
S050	58	69.2758	62.0459	51.8245	59.5168	65.0622	0.968927	0.999923
S050	67	75.7632	68.2568	59.4604	65.8482	72.182	0.935991	0.98592
S051	29	33.7966	33.2618	16.5644	30.5445	35.6486	0.937647	0.900053
S051	39	45.7506	44.1894	23.9947	39.0877	44.1243	0.972669	0.948784
S051	44	43.3009	42.8823	27.1326	41.3322	45.7205	0.859669	0.951571
S052	73	77.8525	67.6953	72.8318	68.8287	74.1441	1.07553	0.927352
S052	83	80.8091	76.2478	80.1315	77.7369	82.883	1.04741	0.982914
S053	66	69.7863	65.4615	58.1425	64.1068	68.9984	0.989166	1.104
S053	75	73.7059	72.2749	66.9809	69.7504	74.2436	1.01385	1.11053
S053	80	78.5239	72.7297	74.5661	68.7321	73.8172	0.986118	0.971694
S054	24	26.088	20.725	11.3496	39.0588	45.6842	1.08451	0.973331
S054	33	32.7915	30.5812	21.513	45.3496	51.6229	1.03658	1.10826
S055	48	55.4695	49.7979	41.275	48.8509	54.9371	1.03927	0.954092
S055	57	57.2494	55.7349	45.5998	53.5239	58.1068	0.971066	0.95
S055	62	66.1893	60.0064	56.0357	58.158	63.6505	1.00619	1.03132
S056	78	75.542	75.1066	60.5707	68.9489	72.9273	0.99308	1.11695
S056	93	87.6329	86.4776	73.6801	79.5682	84.494	0.977574	1.34846
S057	72	74.3086	66.5355	58.4814	66.3304	72.1637	0.991226	1.16983
S057	81	82.3077	70.631	73.0444	75.5762	81.6235	1.05805	1.28586
S058	34	37.7856	34.255	23.5952	39.625	40.7674	0.771797	0.785007
S058	43	50.1582	45.1959	26.8209	45.0855	49.1394	0.957548	0.87878
S058	48	52.6622	53.8769	36.4994	46.6389	49.4915	0.939459	0.868739
S059	74	81.7756	71.7352	71.9775	72.7034	77.5108	1.04944	0.889224
S059	83	92.1755	81.8307	88.3392	81.5649	88.2108	1.14349	1.04456
S059	88	96.0196	87.8244	99.3418	84.5335	91.5259	1.1768	1.11673
S060	76	78.5087	66.8371	71.0833	82.466	87.7141	1.20681	1.03678
S060	85	82.4409	68.5169	74.4754	87.3053	91.1639	1.12012	1.0806
S061	77	74.8444	68.3978	67.8507	75.5592	78.9704	1.01408	1.17631
S061	86	82.0018	75.5713	78.2706	83.5535	87.9738	0.995264	1.17245
S062	70	71.9358	68.9955	64.9223	64.8993	70.3245	1.00492	1.12555
S062	79	78.4719	78.2008	73.6361	69.9008	74.6491	0.973987	1.11864
S062	85	85.7959	83.957	85.5817	74.8446	80.2539	1.11049	1.07437
S063	77	76.7663	73.6964	65.1832	67.82	70.5496	1.01689	1.02791
S063	86	77.0987	81.6231	71.952	73.7496	75.9257	0.985106	1.05321
S064	65	65.0251	61.4735	61.0545	65.0403	70.094	1.01062	1.03597
S064	74	71.3859	70.2657	68.1735	72.6612	77.1142	0.946252	1.03429
S065	68	66.3601	63.9047	57.9828	68.1294	70.1071	1.01334	1.04188
S065	77	69.8863	72.1232	66.736	74.4005	76.9635	0.946219	1.15601
S065	82	79.1968	74.4188	69.131	77.7446	81.3026	1.1141	1.23768
S066	62	61.7102	62.0739	49.1322	64.0846	66.8755	1.06519	1.09961
S066	71	64.5546	68.1678	56.7563	68.4034	71.0274	1.04936	1.16888
S066	77	65.6288	85.2075	48.2793	71.2612	72.364	1.09386	1.14738
S067	87	82.2793	82.2486	79.8528	80.2665	83.2195	1.14866	1.16911
S067	93	84.8014	82.292	79.7093	82.1998	85.033	1.08454	1.20137
S068	41	45.5386	49.6568	36.1511	45.028	49.3848	0.958183	1.01507
S068	50	50.7725	54.23	37.8011	48.6342	52.2156	0.976228	1.01001
S068	55	50.0966	58.2542	36.244	50.4333	52.9967	0.893154	1.00987
S069	78	89.9244	81.1106	74.9825	68.4201	72.8371	0.956475	1.22397
S069	84	94.1185	85.7728	75.4228	72.1524	76.1335	0.951568	1.22389
S070	81	81.1024	77.5884	72.8202	69.7604	73.2775	0.865715	1.04577
S070	90	86.6709	76.9683	82.4342	79.5365	80.1147	0.882745	1.03608
S071	72	79.6891	70.9899	61.9389	72.1816	75.455	0.96378	1.11964
S071	81	86.565	76.6629	72.0375	78.1758	82.2639	0.971956	1.1694
S072	41	46.2056	41.6282	29.4082	40.8902	47.0879	1.01268	0.922307
S072	50	54.7042	48.8938	38.8331	46.8214	52.7236	1.0715	0.955436
S072	56	58.9503	38.4275	46.9894	51.3369	56.6305	1.10905	0.978436
S073	45	49.6664	48.3436	34.8037	54.128	58.1855	1.00694	1.03374
S073	54	54.4572	55.861	40.9722	54.02	58.2597	1.01399	1.08487
S074	71	74.9066	64.3084	63.2481	67.9126	71.1756	1.02634	1.1251
S074	81	85.06	75.2272	74.3304	75.6928	79.8115	1.1094	1.17739
S074	86	85.4027	76.2158	84.4825	81.1942	85.3259	1.05949	1.22876
S075	41	49.4628	44.1055	31.1229	45.7101	49.9627	0.982567	0.901356
S075	50	56.2244	45.5895	35.903	49.7493	54.5039	0.97685	0.952626
S075	55	60.8457	57.0078	45.1056	55.3805	58.1347	0.95515	0.957733
S076	68	72.0978	73.2093	60.287	66.9793	71.5622	1.01114	0.987959
S076	78	93.3419	91.6582	82.3854	80.4174	84.6561	1.09808	1.18071
S076	83	98.6135	95.6073	78.6959	84.4569	85.756	0.945135	1.16181
S077	79	72.8662	74.4017	81.7744	69.808	72.6179	1.03797	1.05873
S077	84	77.7837	77.4968	84.0625	75.1892	79.2473	0.956656	1.16247
S078	66	68.4422	64.9241	52.006	66.5243	69.4544	0.980264	0.905469
S078	75	74.7409	72.625	66.3854	70.4342	73.8488	0.94032	0.942518
S078	80	79.7236	71.3639	69.7146	73.8892	77.3686	1.04398	1.01309
S079	68	68.7888	62.4278	55.0349	62.7859	67.7187	0.929013	0.931626
S079	77	70.8556	65.9125	64.3389	69.0173	74.138	1.00774	1.00384
S080	43	43.6221	44.5321	32.0913	52.4637	58.5946	1.13043	1.09058
S080	52	54.7549	49.6232	44.6903	57.6344	63.8713	1.10781	1.05855
S080	58	59.1503	56.6344	53.0404	60.0524	63.4366	0.978479	1.01824
S081	72	71.8337	68.5506	71.5211	71.3317	73.0996	1.03501	1.12253
S081	81	86.5056	78.8668	71.2395	74.7156	77.4738	1.04668	1.10255
S082	74	76.7634	69.4866	68.5084	72.1668	76.4302	0.96343	1.1639
S082	84	82.7625	77.726	78.3987	81.4378	87.2284	1.00411	1.2627
S083	77	83.4997	72.4899	69.1768	73.51	78.039	1.10885	1.19927
S083	86	91.4234	79.3203	81.5525	78.1688	82.1162	1.07713	1.22157
S084	66	70.3446	70.7922	53.3244	58.5729	61.4229	0.895063	0.914922
S084	75	80.6728	79.0221	58.2242	66.091	69.1632	0.958746	0.947863
S085	72	75.3509	60.959	62.0511	66.9726	72.6927	1.01605	1.14375
S085	81	75.7936	65.5444	68.8607	71.582	76.8695	1.03017	1.18867
S085	87	72.958	65.5567	75.3396	75.3165	81.5749	1.05204	1.31679
S086	66	76.2259	75.5377	55.3617	67.4835	70.2889	1.11325	1.05185
S086	75	85.1577	78.2493	65.793	76.1652	80.4734	1.16817	1.18712
S087	72	70.0655	67.1442	57.627	68.043	71.3208	0.929737	1.06278
S087	81	83.6963	75.9548	73.226	75.6778	80.076	1.01196	1.14962
S087	86	88.1946	80.0221	76.8034	76.9088	81.2775	1.06895	1.21701
S088	60	60.5355	59.9628	43.624	58.6556	63.5911	0.991866	0.969255
S088	65	65.5567	63.6043	49.6903	61.8477	65.7121	1.0109	0.937771
S089	23	30.4658	26.4688	10.895	31.3921	35.4562	0.942405	0.86518
S089	32	31.1489	36.9829	19.4442	39.1572	43.8506	0.884681	0.86188
S089	38	35.5315	34.2295	31.2148	40.2101	44.0712	0.95517	1.02095
S090	31	33.5424	30.2976	19.7931	38.3064	43.9197	1.02975	1.04211
S090	45	47.8046	42.0527	41.0701	52.8667	58.0938	1.05313	1.13546
S091	57	62.4087	58.2333	54.7454	56.7892	60.3719	1.05963	0.913924
S091	66	69.095	66.1141	58.7477	61.1379	64.8017	0.952959	0.960418
S091	72	72.8478	68.0826	64.3196	65.8215	69.7972	1.03801	0.955632
S092	73	75.3963	65.2956	63.3366	68.5892	74.8134	0.988522	1.05658
S092	82	80.7911	71.4969	71.8463	73.3983	77.9876	1.00226	1.09769
S093	81	84.3742	81.4097	71.1762	74.4217	78.9524	1.02987	1.28097
S093	86	83.5979	74.986	70.9311	75.5841	79.6952	1.00541	1.2586
S094	26	33.4316	25.6044	13.9639	32.9111	39.9386	0.956801	0.836909
S094	35	36.1779	34.5332	18.0558	37.1434	42.5949	0.901662	0.907158
S095	67	71.8711	64.8717	63.1397	66.1127	69.5623	1.03422	1.14923
S095	76	87.5183	69.1422	63.0882	71.8665	76.8347	1.04848	1.29616
S095	82	90.4169	70.9221	66.4856	75.1993	79.2632	1.11631	1.32169
S096	68	72.8267	64.5401	61.0612	64.7827	70.3497	1.00968	1.01147
S096	78	80.7732	73.4392	71.7617	70.7829	76.5064	0.982317	1.01026
S097	32	38.8522	34.1927	19.9433	42.7112	47.2814	1.01835	0.951591
S097	41	44.7781	44.5938	31.8847	48.0296	51.9733	0.982604	0.982094
S097	46	45.1074	47.9942	33.7052	52.6894	54.8191	0.928525	1.06176
S098	29	34.6725	28.6838	22.9023	35.9985	40.9881	1.05041	0.945708
S098	37	41.1017	36.8338	32.1878	42.3854	48.6362	1.07211	1.14082
S099	67	74.4925	79.0587	68.0063	63.506	67.0352	1.11774	1.14807
S099	81	85.2706	86.3348	74.2399	73.0132	76.2137	1.04831	1.17692
S100	31	35.7556	32.4908	21.6908	37.9026	44.6272	0.91672	1.04161
S100	40	46.058	44.772	34.385	44.342	51.5388	1.02626	1.10291
S101	39	51.5598	46.8998	35.2152	45.0791	51.7503	1.06139	1.11996
S101	48	59.1529	53.8593	42.4462	48.8445	54.6299	1.02644	1.13305
S102	79	88.4897	76.6523	69.69	76.9171	80.0938	0.990718	0.977526
S102	88	95.0073	81.508	77.7081	83.0886	86.9067	0.985673	1.06793
S103	78	77.3191	69.3518	68.1278	69.4136	74.7609	0.961554	0.935688
S103	87	82.8602	75.4711	75.7132	75.4387	79.4525	0.958573	0.910076
S104	76	82.4087	76.41	67.9101	77.7202	80.8691	1.18617	1.13063
S104	85	92.3203	79.316	74.733	82.0914	83.6195	1.06803	1.11519
S105	83	78.3531	76.6865	70.9205	72.1882	75.737	1.01987	0.964644
S105	98	89.0987	79.0571	72.2067	81.94	86.1057	1.10415	1.16065
S106	85	86.2296	77.4507	72.7008	75.3224	79.0993	1.04247	1.24674
S106	94	82.3752	85.2196	83.0875	85.9865	90.6009	1.14515	1.38157
S107	69	75.5958	66.5324	60.7015	76.325	78.2353	1.08348	1.16455
S107	78	83.5896	80.5907	68.8843	78.6314	82.1636	1.06738	1.24038
S108	76	66.1719	69.3165	57.2156	66.2198	68.6821	0.918398	0.89858
S108	85	77.7365	72.8277	66.9827	72.3909	75.5975	0.931384	0.93289
S108	91	80.8484	71.1146	70.0484	75.2967	78.0578	0.925421	0.885003
S109	73	77.6732	67.8676	83.427	73.4561	78.9649	0.999183	1.10547
S109	83	85.8987	75.0342	98.4118	84.2983	89.1665	1.01075	1.26059
S110	77	77.1667	67.2782	67.2337	66.7519	72.3451	1.00077	0.966369
S110	85	84.7251	74.2182	74.399	75.2813	81.3114	1.04844	1.02776
S111	91	84.9157	83.2864	80.7896	83.8988	87.9848	1.08793	1.22761
S111	100	91.7225	98.1248	97.84	96.0094	102.25	1.21877	1.46157
S112	63	62.6526	56.6689	51.888	58.5323	64.1214	0.985787	0.99858
S112	72	68.2061	58.5661	57.0891	64.5924	69.7696	0.95194	0.945153
S112	78	62.6426	63.6644	59.9803	68.2543	72.1204	0.933952	0.966327
S113	82	94.2048	79.8463	73.6338	78.4668	84.3169	1.17211	1.28037
S113	92	118.851	97.8615	88.8359	97.1491	99.1425	1.06979	1.45688
S114	85	82.4013	72.6284	88.8782	77.0764	82.7673	1.09894	1.00122
S114	94	88.1751	76.6784	106.376	84.744	91.0059	1.0886	1.29569
S115	74	88.5449	71.6247	73.4708	75.1894	81.4418	1.10855	1.02093
S115	83	89.3207	81.8517	74.9903	81.2862	84.2971	0.984853	1.03241
S115	88	87.0283	88.1833	79.2145	81.6945	85.5296	1.02365	1.03379
S116	76	87.7714	72.0224	69.3581	71.7872	76.0435	1.06393	1.07393
S116	85	91.2854	77.2473	73.6859	77.5365	82.0559	1.04883	1.07959
S117	70	76.1984	66.1424	67.2723	71.2089	77.4284	1.07551	1.09105
S117	79	87.3213	76.9873	74.4682	79.1042	83.5567	0.969758	1.11138
S118	69	69.7686	68.871	60.1524	62.1357	66.7295	0.992091	1.05403
S118	78	75.9244	79.3989	66.6508	66.1601	69.4	0.948709	1.06667
S119	23	24.4564	22.8069	11.4865	26.3003	29.4828	0.868855	0.69442
S119	32	34.0625	34.0849	21.6419	33.1209	36.1603	0.898324	0.742978
S119	37	34.1798	32.998	23.4171	34.3924	38.7053	0.937361	0.81643
S120	67	71.8983	61.7151	59.5765	62.6563	70.2625	1.06423	1.01756
S120	76	76.2814	69.2195	70.5301	71.0203	79.7687	1.04989	0.983307
S120	81	78.7422	69.9859	73.7448	73.0065	81.5564	1.10497	1.08509
S121	69	73.0468	63.0868	60.8865	64.3093	67.4003	1.01698	0.999306
S121	78	81.4394	68.1838	68.5357	71.1747	74.1444	1.01568	1.07611
S121	83	79.4128	75.8543	74.0313	71.1878	72.9399	0.92944	1.04141
S122	74	82.4454	73.2637	67.7468	67.8705	71.3304	0.985788	0.875447
S122	83	85.994	76.3861	75.6946	75.1031	78.7685	1.00324	1.02573
S123	70	77.3478	70.6894	63.0628	71.3433	74.9886	0.879773	1.09623
S123	79	90.0059	79.3146	70.9952	75.7292	80.6953	0.954062	1.2063
S123	84	94.2402	84.8444	75.9105	81.7202	85.9858	0.972305	1.20573
S124	38	46.9914	40.0143	24.7234	39.172	43.1307	0.882829	0.854198
S124	47	53.8708	45.9546	32.5135	43.6157	47.1458	0.903907	0.856537
S124	52	57.0411	58.7688	42.383	47.7039	51.2977	0.900794	0.989543
S125	60	63.8332	54.8587	48.6301	62.6911	68.8401	1.10854	1.12699
S125	69	70.1174	65.4838	61.3614	67.3909	71.8841	1.03077	1.08806
S125	75	72.9235	69.3284	66.5247	70.2838	74.8183	1.04929	1.12367
S126	74	79.028	63.4378	69.9223	70.7685	75.7722	0.975293	1.15604
S126	83	87.5391	71.1262	78.4553	75.4858	80.486	0.936145	1.21254
S126	89	89.8566	72.6096	89.49	81.6494	87.6872	0.993143	1.34134
S127	67	69.6579	61.1886	61.5986	72.7281	78.0973	1.13654	1.18522
S127	76	78.1208	73.9972	66.4677	77.6328	82.1101	1.09944	1.28572
S128	74	72.5173	74.1574	59.3248	69.0241	70.8728	0.915038	0.95085
S128	83	80.6872	72.7545	67.005	73.5645	75.7947	0.932732	1.01735
S129	74	72.4225	62.0798	69.8529	69.6485	71.4774	0.933087	0.906548
S129	89	86.6035	82.108	73.8925	80.7802	82.715	0.949434	0.995682
S130	32	43.6632	42.4581	29.525	37.8221	43.1964	1.0599	0.90453
S130	41	51.329	49.2147	49.1658	44.8419	50.3408	1.08132	0.915466
S130	46	54.4713	47.1229	45.2902	52.2727	58.8286	1.09761	1.03875
S131	49	52.7662	47.0985	38.4234	56.2642	61.4078	1.18561	1.0887
S131	58	62.2314	53.37	54.0155	65.6581	71.3054	1.25399	1.14947
S131	63	57.515	57.2508	51.1591	63.6567	68.0742	1.08069	1.01365
S132	64	73.1613	56.2007	52.7015	69.2618	74.2664	1.15273	0.975682
S132	73	76.1568	66.39	57.3209	71.697	76.1036	1.07151	0.953028
S132	78	75.9433	69.4214	67.3396	76.8024	79.3598	1.00839	1.03269
S133	39	30.0753	30.1134	18.8847	36.4273	40.2744	0.868478	0.823983
S133	44	37.6119	34.615	28.5835	39.1852	43.5136	0.876749	0.855612
S134	75	85.669	76.4466	69.5405	76.3467	79.1245	0.986567	1.21306
S134	84	90.4587	85.9715	78.4777	84.8267	86.1941	0.950393	1.18925
S135	62	63.093	61.7145	54.8859	59.1612	62.7817	0.939465	0.949528
S135	71	69.0038	62.1807	65.2625	63.5074	68.0775	0.999604	0.961862
S136	67	60.3193	65.2102	51.6868	68.5334	71.9391	0.969133	1.14521
S136	76	80.7408	76.1921	61.5936	70.9042	75.4373	0.964416	1.22251
S136	81	80.4352	78.495	73.7514	73.8108	79.0006	1.00537	1.20611
S137	68	76.716	65.5851	58.8022	67.6596	72.3998	1.06282	1.09123
S137	77	85.1293	70.632	69.6203	76.2621	80.5885	1.03383	1.18315
S138	59	63.5064	56.9426	46.3519	57.5331	60.9415	0.94594	1.04438
S138	68	73.22	68.3532	60.326	65.7274	69.3411	0.963946	1.14432
S138	73	76.607	72.9008	59.6984	66.0613	69.0049	0.945277	0.981982
S139	80	90.2619	75.8359	78.1038	73.6804	77.6261	0.954227	1.19243
S139	89	99.0955	84.9778	89.0649	79.971	84.0578	0.913592	1.28383
S140	66	77.7697	73.5823	68.4972	62.8363	67.9979	1.05732	1.1062
S140	76	80.4652	81.7263	78.28	72.1444	76.699	1.0942	1.09179
S141	72	73.9242	62.1975	67.6395	72.6827	77.0943	1.06251	0.991082
S141	82	83.7205	69.7903	75.0931	78.7908	83.2592	1.04228	1.01553
S142	44	45.5518	47.0675	36.373	41.8588	47.5045	0.95384	0.959141
S142	53	50.1929	53.9051	47.3523	51.9032	57.1773	1.0131	1.10494
S142	58	56.1844	60.9053	47.4639	52.9909	56.8317	0.868386	1.04986
S143	66	71.3992	65.2855	59.0027	66.6446	71.0066	1.05971	1.07332
S143	75	86.2648	74.1821	70.6594	74.5309	79.5373	1.04868	1.07299
S144	86	81.2422	72.5032	80.3572	77.3411	82.0572	1.0207	0.816292
S144	95	85.1209	76.2514	91.5306	84.6091	86.9127	0.869379	0.870646
S145	68	65.5396	61.1099	56.2611	69.2728	73.4922	0.824704	1.05576
S145	82	80.3375	71.8351	78.5259	75.6062	81.1992	0.993416	1.15777
S146	72	79.4651	74.5344	73.614	72.9917	79.3728	1.13022	1.28172
S146	86	92.3695	89.3073	88.9017	81.4572	86.6303	1.08109	1.32722
S147	95	89.2805	79.3203	92.5393	96.0557	95.2435	0.840558	1.27403
S147	104	93.9348	84.2023	85.1593	92.4792	97.3898	1.1598	1.32895
S148	21	20.9759	23.1633	7.0793	28.4392	35.1621	0.921312	0.916568
S148	30	31.0321	37.9094	19.9857	34.002	39.8455	0.992136	0.775147
S148	35	31.5364	40.1551	29.6794	37.5189	41.8779	1.00605	0.824754
S149	71	70.6941	75.3366	69.7801	64.6583	68.4108	0.900334	0.994432
S149	80	82.3189	79.8052	80.7464	72.4249	77.1642	0.917802	1.00592
S150	43	38.3075	42.8404	32.1795	50.5813	53.6305	0.854508	0.894661
S150	58	52.54	55.8608	42.556	56.9936	61.7438	0.997706	1.00395
S151	78	83.3033	78.4096	66.0354	73.0735	77.093	0.893539	1.07478
S151	87	92.3342	86.4595	75.315	79.7557	83.1321	0.880824	1.12148
S152	74	71.4563	71.128	64.9348	67.6283	71.5441	0.883373	1.00936
S152	84	81.5146	77.1383	75.7946	74.2673	77.5832	0.883711	1.04732
S153	75	78.3443	64.3617	65.0396	78.2019	81.9425	1.12445	1.08633
S153	84	83.2205	75.5922	76.4126	85.1183	89.2569	0.993947	1.09651
S153	89	88.6765	79.5927	86.2808	87.507	92.1771	1.06145	1.10594
S154	27	33.2991	25.8902	19.8056	31.7847	37.332	0.978113	0.894751
S154	37	46.6144	38.6639	28.9496	38.8662	42.4726	0.905078	0.907532
S154	42	51.7205	49.1612	33.3994	40.1793	43.3258	0.903154	0.888481
S155	67	72.613	64.7112	62.2086	57.8691	60.7837	1.00594	1.0328
S155	81	83.6675	74.8853	74.2225	67.6801	71.2797	1.04861	1.13956
S156	69	63.8127	70.7726	68.9728	60.8096	63.0304	0.958744	1.04023
S156	78	71.5213	76.5531	75.637	69.3498	71.8839	0.959473	1.15365
S157	71	77.3386	69.5604	63.7813	64.6622	70.1103	1.06366	1.03948
S157	80	79.705	76.3755	78.8065	75.8784	76.6095	0.986207	1.08781
S157	86	94.2184	86.9101	93.0445	77.5106	80.5737	1.12695	1.17209
S158	72	64.61	60.8758	65.4168	67.5502	71.778	0.902423	0.934299
S158	81	78.2745	66.3611	72.204	72.1883	75.7385	0.989676	0.95628
S159	66	64.8095	59.9798	54.8356	60.157	64.7886	0.889304	0.905215
S159	75	75.0104	67.2158	64.871	65.0664	69.5805	0.946337	0.908616
S160	68	67.5446	60.9189	55.6519	63.1262	67.0606	1.05352	0.970175
S160	78	73.679	67.9609	64.4922	69.6717	73.6421	1.02542	0.941159
S160	83	74.9318	70.7759	65.5036	71.2115	74.2212	1.05576	1.01475
S161	65	68.194	62.0441	55.4812	60.9656	66.2618	1.02564	1.03092
S161	74	75.8671	68.1326	63.0306	68.853	73.5395	1.00205	1.10574
S162	68	65.241	59.6688	57.744	68.4332	73.0862	0.963922	1.13412
S162	77	75.7024	76.6589	67.6247	74.4507	78.1273	0.983554	1.10353
S163	66	72.7783	59.3693	68.8702	74.0629	80.2693	1.32267	1.32715
S163	76	80.5721	69.71	73.5398	78.1757	82.9715	1.12524	1.38414
S163	81	83.4838	71.1001	85.1216	86.6148	90.6439	1.25933	1.40747
S164	75	92.5042	82.8047	83.0761	78.7326	83.2188	0.99629	1.25061
S164	80	96.6305	85.4728	91.3997	83.3441	89.7497	1.02717	1.3027
S165	81	76.5683	68.9993	71.6858	78.9023	85.554	1.12029	1.23991
S165	90	86.6915	76.6952	83.9089	85.3285	90.7442	1.09893	1.2543
S166	67	76.4511	67.6486	58.9839	64.8442	67.801	1.03604	1.06831
S166	76	89.2247	72.4325	63.0082	71.2675	73.0467	1.07407	1.1735
S166	81	95.6706	78.025	77.1714	74.152	77.4195	1.08424	1.26492
S167	65	72.904	68.3071	69.2194	66.6937	73.0308	1.04371	1.18246
S167	74	79.7587	71.7318	70.2033	73.3679	79.4565	1.08827	1.19098
S167	79	85.261	78.1208	69.1429	75.025	80.6522	1.00703	1.29213
S168	78	92.0867	75.4607	83.7898	75.8062	79.7272	0.899692	1.27495
S168	87	93.1668	82.0028	88.1994	82.8231	87.6667	1.06485	1.29913
S169	65	65.2989	66.7519	69.4356	76.0152	81.2653	1.17494	1.23013
S169	74	83.0257	79.1057	76.2422	78.079	84.9271	1.1583	1.31549
S170	70	76.6114	67.3338	58.9339	63.7469	69.3827	0.993054	1.10432
S170	79	87.5812	78.0881	71.6504	72.6993	76.7968	0.951628	1.17618
S170	84	90.228	77.8864	75.6641	77.0283	81.7417	1.01872	1.15823
S171	32	33.2871	34.1649	28.6659	43.8951	51.9838	1.23026	1.26485
S171	41	42.6444	38.9251	35.181	51.2344	58.3842	1.18665	1.31292
S171	46	49.6806	46.5402	35.7711	47.6503	51.97	1.01111	1.21311
S172	73	79.8605	76.0707	63.4337	68.0369	71.2922	1.05062	1.01803
S172	83	86.9905	81.1486	72.2865	78.2431	82.6637	1.10301	1.24077
S172	88	86.8163	84.5568	78.9654	79.1571	83.4531	1.08808	1.21632
S173	66	74.6114	68.1785	59.776	65.7197	70.0665	1.02839	0.999378
S173	75	81.3726	76.3643	72.327	72.1668	76.782	1.03205	1.10198
S174	69	94.3183	71.4933	68.1986	79.7018	82.8389	1.14888	1.35134
S174	79	93.1735	80.7677	76.2007	85.1016	87.2788	1.11445	1.27096
S174	84	98.1083	87.1773	74.1905	88.5746	88.1215	1.02233	1.32744
S175	73	78.2243	66.7443	67.0297	69.9516	75.3461	1.0356	1.18789
S175	83	90.3528	71.9733	78.7471	78.5202	83.1253	1.09606	1.23392
S175	88	90.5629	73.6128	82.4855	81.0197	84.7592	1.02385	1.3281
S176	66	72.9639	72.1651	52.0959	64.6525	67.0049	0.933912	1.23416
S176	76	83.6614	74.8587	66.201	72.9625	76.3088	1.08096	1.2954
S176	81	82.8366	79.6402	67.2806	73.9118	76.3625	0.944296	1.23717
S177	76	71.4989	67.0153	70.7695	70.3839	76.1908	1.03546	1.14207
S177	85	80.2161	72.078	75.7322	74.8885	79.471	1.04744	1.11309
S178	71	76.5369	68.6838	65.8077	67.944	73.7429	1.02652	1.051
S178	79	85.2494	73.6735	74.5202	72.7104	79.1134	0.950964	1.13041
S179	68	67.4048	60.0189	55.8402	60.8914	65.9169	1.00484	1.09974
S179	77	74.3962	76.371	63.6938	71.0896	75.1485	0.906688	1.09632
S179	83	76.6979	71.7592	67.694	74.7629	80.0645	1.02876	1.13979
S180	31	30.6436	25.0374	16.6966	41.3399	46.6014	1.06881	0.896279
S180	40	43.5828	42.2505	26.7572	48.2907	52.9227	1.1012	0.979617
S181	77	76.6419	66.5124	66.2876	74.2538	80.2837	1.02949	1.17511
S181	85	86.293	74.979	70.2876	78.3345	82.6231	0.945045	1.22385
S182	69	75.9073	63.4529	61.4284	65.4743	72.2828	1.0354	0.99457
S182	78	82.8179	74.1633	68.7405	70.7092	76.473	1.02738	1.0705
S183	68	71.5117	71.3205	65.8973	61.5437	67.4712	1.14367	1.08186
S183	77	71.6212	77.527	72.0896	67.8437	73.4067	1.02099	1.07255
S183	82	81.8985	83.3272	79.4316	72.9817	79.0967	1.00853	1.13114
S184	58	54.3383	59.1205	44.3817	53.6299	57.9033	0.818157	0.857621
S184	67	66.3909	67.9674	54.2878	59.9332	64.4469	0.941449	0.876202
S184	72	68.5033	76.4149	60.3732	62.5382	66.0512	0.854923	0.965373
S185	35	40.3907	35.1058	29.6333	38.1593	43.9918	1.0783	0.897614
S185	44	51.4999	48.6203	33.3034	44.3177	49.3811	0.993593	0.835797
S185	49	50.7881	51.8778	37.6348	43.7219	47.2381	0.94577	0.878865
S186	73	74.1757	66.2897	61.2049	64.7638	68.3706	0.961473	0.974908
S186	82	81.8949	72.8144	79.0032	76.2291	81.0657	1.12244	1.10401
S186	87	80.8702	73.3727	76.311	73.1586	77.2235	1.06797	1.01649
S187	60	61.693	57.7039	46.4471	57.3987	62.3166	0.969505	1.05635
S187	70	72.4408	68.2587	54.908	62.8882	67.551	0.97305	1.07895
S187	75	78.9878	66.5447	63.5756	67.2162	70.2374	0.944537	1.07044
S188	77	79.9938	73.8046	74.8698	83.8023	89.8739	1.22204	1.30362
S188	86	89.2398	79.326	80.302	89.2486	93.9378	1.19545	1.32237
S189	73	82.5527	74.6288	65.6114	70.679	73.2893	1.00988	1.1623
S189	82	94.7886	82.348	85.5674	81.0055	85.5117	1.12862	1.38258
S189	88	101.245	79.6149	87.6721	83.785	88.3144	1.12304	1.41136
S190	63	73.8853	65.6173	56.3677	63.1611	68.3627	0.937709	0.919063
S190	72	77.5657	73.4716	59.1134	70.4876	74.0321	0.925818	1.00769
S190	77	79.4998	76.1044	66.28	71.0174	76.5702	1.05464	1.06105
S191	75	76.2756	64.8821	62.3958	64.6496	70.5603	0.947903	1.07592
S191	80	81.887	73.4315	74.9813	70.6943	76.7238	0.960721	1.13468
S192	66	56.5399	56.7878	51.9337	62.2664	65.7748	0.865724	0.864631
S192	75	76.1836	69.5142	63.5878	64.0878	69.9188	1.02261	0.966962
S193	72	74.064	64.9787	62.1884	66.4908	70.8347	0.975586	0.98096
S193	86	86.9696	76.2194	80.3787	79.4368	83.1654	1.03163	1.11552
S194	70	76.6486	67.2403	63.8119	71.1007	76.8557	1.10816	1.15675
S194	79	87.6073	78.3746	71.2996	75.5602	81.3142	0.933114	1.21008
S195	67	79.3902	65.4094	63.4204	68.8982	74.7167	1.08176	1.19971
S195	76	77.586	71.3031	69.9312	73.7399	76.7292	1.0081	1.0588
S195	82	89.7078	79.2188	78.2548	81.3004	83.4782	0.978925	1.18264
S196	31	27.7302	32.0417	16.0905	37.571	42.6139	0.876151	0.878714
S196	41	39.2984	39.8664	25.2877	46.5485	50.9716	0.927843	0.899751
S196	46	37.7606	38.2166	20.8663	41.6161	45.2814	0.886798	0.848725
S197	69	77.7966	71.5845	61.32	68.0079	71.2385	0.994391	1.08046
S197	79	81.1873	75.4816	73.4768	76.436	79.7148	1.03404	1.01526
S198	29	28.4798	29.4029	21.0019	31.0737	37.0423	0.947592	0.903631
S198	38	35.8327	36.5693	32.9088	41.0999	45.1585	0.934158	1.01922
S198	43	35.659	40.7271	35.5288	42.2803	46.4406	0.9026	0.987346
S199	67	63.7456	66.6144	65.9986	64.0967	68.9017	1.0055	1.00996
S199	76	68.6827	73.313	68.4865	70.2758	73.6736	0.968385	1.02841
S199	81	78.533	77.5485	77.3339	74.4912	79.1695	0.989283	1.04484
S200	36	43.5148	40.7131	26.7873	38.1326	44.3103	0.932301	0.921657
S200	45	52.1361	52.0593	36.4687	42.9498	49.3857	0.999976	0.822391
S200	51	50.005	53.7017	38.1052	44.1889	49.2958	0.930344	0.83874
S201	65	71.7697	61.4456	58.2915	69.9478	74.4728	1.09303	1.02279
S201	75	78.5744	68.6862	73.9694	78.8672	82.9609	1.16327	1.16435
S201	80	84.4868	71.5797	76.4154	77.9315	82.5293	1.20023	1.15653
S202	66	68.2088	59.9086	66.6986	76.7327	79.2171	1.11034	1.21898
S202	75	74.9209	77.1259	80.2891	89.3393	92.6934	1.32211	1.40908
S203	69	64.8271	67.1317	62.8926	75.5983	80.5668	1.1632	1.20587
S203	78	76.3135	74.077	76.5404	85.322	90.868	1.21659	1.15799
S204	47	52.433	51.1567	33.3759	49.3171	54.2414	0.927176	1.01725
S204	56	54.9926	60.2112	42.6507	52.0182	54.8788	0.845198	0.91785
S204	61	62.9243	61.637	46.3516	54.7944	59.3879	0.984862	0.992632
S205	52	63.255	58.3787	49.5988	61.4948	66.5258	0.987929	1.15458
S205	61	71.5463	64.4157	58.8924	66.7285	71.9425	1.09908	1.26078
S205	66	65.3943	64.6003	64.5722	68.0671	71.1419	1.04439	1.1993
S206	80	88.2587	84.6675	82.2823	75.9278	81.2708	1.02897	1.08128
S206	89	96.6824	86.9442	91.4254	83.4623	90.2763	1.03295	1.26064
S207	60	64.5691	55.6617	51.7316	57.9633	62.5944	0.953257	0.981414
S207	69	57.2665	49.2767	70.8219	74.6532	76.1171	1.07515	1.1419
S207	74	75.8755	69.4178	67.5373	71.0438	74.302	1.05625	1.05893
S208	82	88.5676	77.7856	84.6256	77.2136	80.9028	1.0085	1.08627
S208	87	85.2795	82.6415	84.7717	79.3852	82.9102	0.945941	1.10972
S209	59	66.5931	59.7573	51.1216	56.2276	59.7816	1.0241	0.859689
S209	68	77.0009	65.0807	58.8095	62.7956	64.9535	1.00626	0.86714
S209	73	73.339	72.4139	64.6435	65.6171	68.0879	1.00442	0.928693
S210	68	79.7994	74.1738	72.7053	64.4657	70.3625	1.06594	1.1329
S210	77	89.0585	82.1302	85.4407	71.354	75.6398	1.06222	1.07292
S210	82	84.4845	78.5779	80.0331	71.024	73.4615	1.00342	1.08621
S211	50	55.8518	51.6674	42.8022	54.4264	59.4447	1.01294	1.02642
S211	59	65.7389	59.8147	47.7396	61.1719	66.1561	1.08973	1.00141
S211	64	63.9741	62.034	53.9111	61.484	65.5275	0.972784	1.08257
S212	37	45.8475	41.1102	23.3771	38.5099	45.1361	1.03801	1.02614
S212	46	51.9875	49.2535	31.9479	47.2481	54.057	1.07375	0.972748
S212	52	57.359	54.0194	43.3384	48.885	53.9861	1.01699	0.949844
S213	54	60.1582	50.8396	56.5229	67.242	74.9048	1.11184	1.37089
S213	63	69.9181	59.8607	60.4799	72.4936	79.5204	1.15092	1.3893
S213	69	66.6842	66.6737	63.9942	72.1981	76.9691	0.957456	1.22024
S214	71	73.6586	71.2172	68.4144	75.1091	81.2737	1.20154	1.22457
S214	80	84.3408	79.7385	74.2762	81.2486	85.9487	1.21975	1.31015
S215	39	42.4139	34.1363	31.8756	51.1715	58.1986	1.22137	1.18407
S215	49	48.7951	46.4675	42.1502	60.1467	67.5898	1.22744	1.19807
S215	54	56.2287	49.313	46.4399	63.3313	69.8496	1.1645	1.19693
S216	66	76.0349	64.6181	58.7725	58.8084	64.3578	0.966724	1.15895
S216	76	80.2145	69.3292	65.889	67.3129	71.6309	0.998801	1.12188
S216	81	81.9425	75.4117	70.9497	70.9696	74.8048	0.927103	1.20371
S217	72	77.2576	72.5557	66.0345	68.5026	73.9832	1.04644	1.10141
S217	81	86.4658	75.1819	70.4018	74.5195	79.3207	1.07278	1.01266
S218	69	72.9022	63.3349	69.4194	68.0011	72.1048	1.06156	1.18376
S218	78	87.5974	79.6462	83.7109	75.9844	80.6648	1.11087	1.18393
S218	83	99.411	93.4707	95.705	81.2449	85.1064	1.0167	1.17118
S219	66	69.18	62.5535	59.5875	63.4745	68.6042	1.11299	1.23209
S219	75	79.9554	67.4048	80.5035	69.8227	69.2484	0.994665	1.17439
S220	59	60.3956	59.4717	50.6756	66.1269	69.3698	1.14409	0.965322
S220	68	66.6808	68.064	57.3632	70.9313	73.8204	1.17918	0.992476
S221	46	51.7446	46.1663	35.0379	49.7961	53.3891	0.951908	0.931086
S221	55	63.6463	54.9476	45.4737	52.9701	56.4486	0.993239	0.955608
S221	60	64.766	56.1138	41.3515	55.5111	58.5191	0.887576	0.92029
S222	77	68.8327	79.1027	71.3489	78.0636	78.1724	0.83636	1.04173
S222	86	89.164	89.5104	86.5717	76.6994	82.3123	0.867597	1.07527
S223	24	28.1367	34.8502	10.7846	27.6547	34.0117	0.949436	0.888055
S223	33	43.0316	41.5303	21.846	33.9069	40.9264	0.958319	0.865804
S223	38	40.1277	42.4926	27.3892	38.0673	44.7961	0.940929	0.762844
S224	73	71.906	68.988	70.2963	65.9683	69.2413	1.03643	1.12585
S224	82	77.8641	71.9565	70.9105	70.5925	73.9642	1.06172	1.27075
S225	67	63.3605	62.0922	49.7974	60.5294	64.2263	1.00871	0.917373
S225	76	73.8829	66.5015	60.7922	67.8832	72.1651	1.09107	0.962665
S225	82	72.655	71.539	63.9944	71.4399	74.1612	1.08535	0.934947
S226	64	71.2347	64.9732	70.4777	62.7345	67.2352	1.02227	1.08143
S226	73	72.9688	69.5288	72.4367	70.0288	73.431	0.996607	0.901184
S226	78	78.9026	70.6855	68.8719	73.5479	76.7317	0.951487	1.00692
S227	64	65.2183	65.6591	57.8116	63.8235	69.4541	1.07809	1.18985
S227	73	81.2775	72.8364	77.6511	72.2208	79.4078	1.19136	1.26304
S227	79	74.983	81.2081	69.4442	74.38	78.5124	0.94208	1.13619
S228	70	75.2506	75.6417	63.3111	69.443	73.4634	0.931026	1.05955
S228	79	78.1321	77.7538	70.3978	79.2088	81.8501	1.02709	1.02596
S229	69	72.7582	66.563	64.934	62.9665	69.2128	1.08509	1.25355
S229	83	86.651	76.4625	75.8675	72.686	78.5452	1.05125	1.13534
S230	51	59.2183	55.07	46.8086	66.1887	72.221	1.17306	1.29855
S230	61	69.7012	61.8454	53.9091	69.7404	75.3004	1.2058	1.27669
S231	70	70.5642	66.4511	68.7902	62.2018	68.8624	1.18786	1.09711
S231	85	84.4029	77.9984	79.909	75.043	82.2794	1.07296	1.16097
S232	68	81.9158	85.3766	67.2681	65.9384	73.2415	1.1096	1.28714
S232	77	103.467	94.2329	72.4819	72.3314	77.682	1.04939	1.4005
S233	27	28.1227	28.6862	13.1166	28.0379	34.0039	0.915297	0.993763
S233	36	36.3424	37.6185	21.2205	34.203	40.4162	0.991677	0.978739
S233	41	43.9619	43.477	27.8912	41.04	44.6061	0.961681	0.979058
S234	37	36.7036	35.7735	28.6257	36.3155	42.6059	0.966019	0.961482
S234	46	50.3915	45.2586	41.0246	44.7513	51.2197	1.02758	0.989293
S234	51	52.1392	48.1079	45.866	47.9418	54.083	1.00229	0.962322
S235	66	70.3909	63.0857	54.2123	58.1924	60.8728	0.902229	0.884716
S235	75	77.974	74.1219	63.7271	64.5264	67.9359	0.869451	0.900366
S235	81	77.4211	70.8095	71.5929	77.1405	75.7502	0.817528	1.0402
S236	31	34.01	33.9187	23.8789	33.2544	38.6753	0.962187	0.944949
S236	40	38.7922	42.6784	29.053	38.9518	44.3549	0.919552	0.921293
S236	45	45.036	47.0049	41.7793	45.418	50.1842	0.902825	1.00527
S237	50	52.9449	48.2001	41.9738	52.0201	58.8017	1.09104	1.07013
S237	59	56.0295	57.6822	46.4892	57.0294	61.7409	1.14981	1.18761
S237	64	65.8458	59.2322	61.6547	62.5285	68.2534	1.08389	1.09896
S238	66	69.676	66.317	55.1626	64.6747	68.5515	0.872628	1.01114
S238	76	80.399	70.0595	64.5999	70.4409	74.6567	0.957806	1.00866
S238	81	84.8581	80.4433	69.439	81.9564	82.9844	1.09106	1.08209
S239	73	74.5273	62.8254	62.4642	71.0027	73.9377	1.05613	1.14033
S239	83	82.3466	73.8881	74.523	77.2985	79.6295	1.06496	1.14641
S240	72	79.6972	74.7374	70.3518	82.8528	85.9447	0.907455	1.36944
S240	81	82.9795	76.1977	69.3592	81.8061	84.7573	1.04971	1.28747
S241	65	70.9182	65.9777	63.5039	63.2017	68.3384	0.970944	1.16478
S241	74	74.0385	72.1417	73.1608	68.5005	74.4271	0.93475	1.14964
S241	79	80.8301	78.6322	78.6929	72.2424	78.3026	0.908679	1.12682
S242	68	73.3302	65.7528	60.5995	63.9506	70.1225	0.996703	0.945514
S242	77	77.848	68.1061	68.7807	71.3979	76.7819	1.0762	1.13803
S243	70	69.0102	63.8492	67.9675	73.9255	78.4259	1.1516	1.10561
S243	79	73.3858	71.851	72.1694	79.026	81.5801	1.07947	1.00036
S243	84	79.9384	74.2977	77.9889	81.2816	86.5601	1.16636	1.19458
S244	68	76.3839	63.3506	64.9866	74.4818	79.1871	1.08645	1.12908
S244	77	82.5336	72.696	67.1237	80.6778	85.1501	1.08493	1.2062
S245	66	70.5251	61.469	66.6176	79.0044	81.0543	1.11975	1.0614
S245	75	88.5037	74.179	79.3071	77.8745	83.0062	1.16699	1.08293
S245	81	87.7877	80.5019	73.2092	80.0513	83.8987	1.11305	1.25379
S246	71	73.0338	72.2748	63.8051	74.1666	78.5573	1.09101	1.13531
S246	80	81.3757	78.563	72.3314	79.5563	82.641	1.16901	1.12925
S247	23	31.007	30.8147	13.0917	30.5525	37.0384	0.944695	0.936104
S247	32	38.3772	37.7843	23.3128	35.4768	41.5714	0.978866	0.922187
S248	66	69.7911	62.0554	58.6969	59.6313	64.7467	0.953384	1.05999
S248	76	75.5381	68.3135	65.7762	69.4954	74.693	0.993662	1.0751
S248	81	72.7991	69.373	61.438	70.8158	74.9196	0.955185	1.00004
S249	59	55.5202	55.8408	44.9823	51.6868	56.5836	0.977825	0.956995
S249	68	61.6729	59.4773	55.1892	60.2245	66.2839	0.996297	1.09105
S249	73	66.9886	65.5669	60.8842	62.2479	68.1516	0.966249	0.99817
S250	52	59.7905	61.521	45.1166	56.388	62.2152	1.09526	1.04758
S250	61	63.8246	63.2938	53.4921	63.1643	67.7238	1.04817	1.08623
S250	67	67.7054	68.1007	62.3156	70.4392	75.1943	1.05919	1.10771
S251	77	72.5155	80.5577	79.5774	80.9774	82.3491	0.991817	1.02914
S251	86	85.464	88.9806	80.1437	86.4718	88.1093	1.07823	1.13444
S251	91	92.6319	88.8435	82.6032	88.2323	90.6736	1.0898	1.18766
S252	49	54.5428	52.2342	53.2907	58.0201	65.1486	1.12526	1.10076
S252	58	61.9632	59.2626	55.1481	63.1828	67.2802	1.06793	1.18891
S253	70	86.8691	76.9664	63.8464	69.6128	76.6791	1.01865	1.19581
S253	79	91.3552	84.266	73.9297	76.8239	83.7598	1.09569	1.19471
S254	71	79.5504	69.2147	71.7563	66.1003	69.7412	0.994077	1.10367
S254	81	85.3602	76.8127	79.6486	72.03	75.9991	1.05939	1.24125
S254	86	79.1392	79.2144	86.9316	76.0623	80.1047	1.00816	1.20552
S255	72	65.4358	61.764	70.5452	75.2514	82.3563	1.18126	1.31311
S255	82	71.062	69.3201	71.75	76.5185	82.5141	1.16726	1.19315
S256	84	88.1219	88.1631	80.3287	79.7902	83.521	1.01694	1.04457
S256	89	93.2231	93.495	82.0762	82.5423	86.0093	1.06564	1.03332
S257	78	84.1872	78.2127	76.385	74.6383	76.8104	1.02924	0.906689
S257	83	87.0944	83.3613	84.9613	76.6409	79.8565	1.0183	0.929029
S258	26	27.3509	30.2649	13.0643	26.938	32.832	0.977872	0.912915
S258	35	39.3675	42.0308	22.0302	34.109	38.9381	0.961242	0.989391
S259	33	45.708	45.852	17.865	43.2185	46.9873	0.945922	1.04594
S259	42	55.6152	49.6359	28.9583	49.4148	54.1639	0.993978	1.17753
S259	48	56.9169	59.4691	36.299	55.2382	58.6371	0.96605	1.10956
S260	69	88.0842	76.6207	67.6196	75.4566	79.8791	1.15695	1.18158
S260	78	98.1887	88.2131	74.9311	83.2124	87.2303	1.08119	1.31011
S260	83	103.513	97.5865	89.4864	85.2822	89.2441	1.04284	1.36392
S261	70	71.5243	72.2723	62.6301	66.3091	71.3921	1.12617	1.01118
S261	79	81.3119	81.5094	69.5158	74.0991	76.5531	1.05593	0.953519
S262	66	70.7103	64.1324	64.0987	77.3466	80.8735	1.13229	1.09322
S262	75	78.1161	71.3399	72.4306	81.8801	86.7201	1.12122	1.13302
S262	81	83.0665	84.3548	100.654	88.2861	93.3232	1.19474	1.23883
S263	72	80.8862	77.8854	72.6049	67.2911	71.7532	0.964428	1.27042
S263	82	85.0201	74.3754	79.5819	79.5612	83.49	1.05494	1.30583
S263	87	92.4052	83.5722	88.1814	83.9682	89.8379	1.10751	1.41163
S264	32	36.8516	34.9312	20.8055	39.0771	43.7003	0.964687	0.913999
S264	41	44.5934	46.0205	31.5999	48.1003	52.711	0.913146	1.02791
S264	46	44.6624	43.957	33.3749	48.5056	53.5471	1.0425	1.11751
S265	62	67.9859	56.0885	53.4328	59.4771	64.3489	1.03218	1.03006
S265	71	73.2518	66.4877	62.0473	67.0684	72.7678	1.10194	1.14257
S265	76	72.0861	67.7511	67.4788	67.9222	73.2847	1.01648	1.14312
S266	70	70.8233	61.9583	59.5941	67.6353	70.2315	1.03889	1.13203
S266	80	77.0019	67.3222	67.1779	74.0869	77.3364	0.983716	1.16482
S267	72	74.5526	68.4334	56.8259	71.0535	74.7176	1.05463	1.08986
S267	81	84.0389	72.2959	71.5701	73.6307	78.8947	1.13432	1.15853
S268	50	54.9393	49.5178	41.2672	58.0123	63.6961	1.07632	0.978686
S268	59	61.1113	57.0604	46.8457	62.4461	68.2294	1.09706	1.06831
S269	73	68.4331	56.4446	66.1345	78.0734	81.748	1.106	1.16028
S269	82	69.3506	67.5993	74.142	73.9984	77.5158	0.994148	1.22442
S270	69	70.5864	60.4055	57.6276	63.3523	68.0981	0.988837	0.977445
S270	78	73.1022	63.2016	66.4469	71.3952	76.2505	1.08853	1.0803
S270	83	81.1464	69.2031	78.7065	75.3701	82.5052	1.15775	1.16517
S271	67	83.029	72.7807	59.0656	69.149	74.2797	1.10902	1.19559
S271	76	86.2177	78.3055	73.0003	74.6533	80.1431	1.13175	1.29704
S271	81	88.9845	78.5866	78.9741	77.9936	82.83	1.04411	1.3317
S272	46	52.0028	52.1519	37.8021	44.6955	52.5011	1.01241	1.09054
S272	61	56.7685	59.7871	50.1888	55.5482	60.8087	1.03628	1.10603
S273	84	91.2269	81.3268	83.8884	76.7082	81.5767	1.14541	1.07426
S273	93	93.7291	83.0639	88.9086	84.7334	90.3887	1.11138	1.23685
S274	77	69.0325	72.8772	67.4489	64.5631	71.0475	1.145	1.14345
S274	86	82.3427	77.9346	73.0159	73.9381	78.5289	1.03272	1.04835
S274	92	78.7362	86.4018	81.7546	76.5073	80.8333	1.01949	1.00456
S275	75	80.8711	72.6831	75.2758	78.9535	82.7369	1.08071	1.16999
S275	89	95.1591	87.5757	86.5811	88.1039	92.2585	1.02716	1.27649
S276	83	88.6072	73.6388	79.0321	79.7087	83.465	1.11507	1.18612
S276	93	92.5915	77.1894	84.1659	86.3961	89.8658	1.12096	1.26242
S277	79	81.0924	75.7105	69.0066	75.1462	78.4139	1.06086	1.02652
S277	88	89.6056	86.3499	84.5316	85.659	87.2163	1.11737	0.987701
S278	74	83.6659	73.7657	63.7436	68.7312	73.6017	0.939244	1.15689
S278	83	93.3319	83.5229	77.0174	75.6283	80.7876	0.989888	1.23433
S278	88	94.8929	80.2937	87.3451	84.8169	92.8008	1.10872	1.28721
S279	44	50.6454	47.5748	41.6044	45.7128	52.7704	0.965196	1.06656
S279	53	59.3504	56.7228	41.2164	50.1637	54.3327	0.885903	1.06245
S280	39	41.9577	41.2563	30.1395	38.935	45.2857	0.987477	0.932799
S280	53	45.3063	49.9503	43.747	52.0756	55.1932	0.889162	0.912378
S281	69	72.7877	60.5348	58.2826	66.4577	69.9641	0.960148	1.10096
S281	78	76.7781	72.6985	69.8411	73.7318	76.2705	0.807061	1.08959
S282	71	68.0248	67.6579	70.605	67.4342	71.9772	1.03338	1.2245
S282	86	81.2772	75.3435	79.8188	76.6352	79.6809	1.05558	1.20725
S283	25	27.6755	24.8867	14.7901	32.8153	40.2217	1.01876	0.854311
S283	35	31.6783	32.944	22.4178	37.8145	44.078	0.974714	0.917636
S283	40	35.217	39.923	24.3861	44.2072	49.6685	1.03784	0.950638
S284	82	79.1283	71.0643	72.0247	72.2699	75.5957	0.977138	1.07374
S284	92	82.988	78.3389	83.6549	79.9195	84.3214	1.05502	1.12532
S285	75	85.0737	81.0365	64.9772	71.6944	75.7375	0.808244	1.13318
S285	84	94.455	91.4873	76.2613	81.1707	85.2359	0.87172	1.33588
S285	90	94.8481	91.9246	88.2871	85.0449	90.1624	0.982153	1.34877
S286	77	79.2084	75.7379	70.3401	69.6762	72.8906	0.98448	1.14193
S286	86	90.8505	81.9888	78.9869	74.113	79.7026	0.921198	1.14285
S286	91	90.7258	85.6978	80.832	77.0309	81.2034	0.920326	1.22174
S287	69	77.2938	68.4311	66.5508	69.6046	74.6586	1.04719	1.00856
S287	78	89.7607	78.5908	75.8816	74.6127	79.4444	1.0779	1.12901
S288	69	79.0467	72.9158	66.038	67.4529	74.3269	1.03521	1.28107
S288	78	89.8739	83.3116	73.6302	75.7549	82.6294	1.04833	1.38771
S288	83	94.3957	85.8515	83.0361	79.4242	86.0579	0.975687	1.2701
S289	72	74.5169	66.2871	62.7841	81.4198	86.0336	1.11407	1.20643
S289	82	82.0933	75.0706	77.9487	88.1718	93.8888	1.09957	1.35638
S289	87	81.8449	77.9633	76.8262	85.1824	90.0708	1.04901	1.27358
S290	69	78.6251	66.9778	71.3327	72.5625	76.12	1.03304	1.18031
S290	79	88.4095	82.0796	88.2338	87.8998	91.987	1.18893	1.44438
S291	81	89.515	77.9237	71.8711	72.6549	76.1227	1.02683	1.08205
S291	95	98.216	91.0021	86.5771	86.7097	90.2929	1.06729	1.23371
S292	72	80.1383	74.4386	67.6328	67.3694	70.5381	0.909191	1.09364
S292	82	89.2694	78.676	77.8986	76.1853	81.9055	1.036	1.18408
S292	86	87.2233	78.6405	82.5508	77.2632	82.3014	0.88318	1.17407
S293	58	53.2063	50.5472	40.8662	52.7458	57.9761	0.929619	0.917533
S293	67	60.8683	53.9615	48.4098	58.9513	63.4963	0.986685	0.985487
S293	72	62.4745	51.6999	54.1977	67.8064	69.07	0.857931	0.794504
S294	79	84.5252	72.1988	72.8802	74.4422	78.3581	1.0618	1.0586
S294	89	92.4894	78.171	84.0542	82.1689	86.6026	1.12804	1.0596
S295	75	81.5421	72.4404	66.9987	70.2049	74.5983	1.06592	1.22379
S295	84	87.924	85.115	73.3012	76.1866	80.6855	1.05255	1.20439
S296	63	68.2364	60.9453	53.5148	58.9424	63.557	0.990725	0.823104
S296	72	74.8731	68.3356	60.3274	66.3745	69.5024	0.997456	0.891795
S296	77	80.7966	73.7003	60.8182	68.4238	71.5664	0.973875	0.972297
S297	67	66.8454	61.1437	59.0867	66.821	70.6558	1.10091	1.18161
S297	76	77.2908	69.5069	68.897	73.1814	76.0722	1.0666	1.15086
S298	35	32.3433	33.8543	19.6643	37.3644	41.0253	0.901956	0.869209
S298	45	45.0171	42.6642	34.9146	45.9309	50.293	0.963938	0.92808
S299	66	71.3144	62.1074	53.2417	61.4721	65.7605	1.00569	1.17126
S299	75	74.1345	67.7434	58.9726	67.5195	71.5007	1.09773	1.17691
S299	80	75.6079	72.6893	68.8612	78.9596	77.4909	0.896481	1.13336
S300	77	86.0483	69.0388	64.233	70.9185	76.281	1.02935	1.03425
S300	86	90.3561	79.3579	79.5252	79.2529	84.2862	1.0379	1.10886
S301	52	53.6545	46.3041	49.5577	61.7839	68.06	1.21712	1.12238
S301	61	50.2833	61.9169	55.5129	73.7764	74.6833	1.01449	1.11064
S301	67	59.6172	56.3164	61.8937	70.4281	75.694	1.11648	1.13217
S302	39	40.1508	40.5648	36.5065	46.5972	53.4749	1.09475	1.09388
S302	48	45.4744	46.9249	40.1723	51.59	57.761	1.12691	1.0815
S303	76	85.7877	81.358	80.0138	72.9481	74.8573	1.07811	0.988351
S303	85	93.9262	90.5675	79.5609	78.7944	80.1573	1.07848	1.0723
S304	78	83.6509	74.2087	74.9828	74.6697	78.7777	1.14216	0.988087
S304	87	91.0982	77.2705	80.4281	81.1743	85.4098	1.18363	1.11041
S304	92	106.778	88.5838	91.9624	86.0821	91.0522	1.0484	1.33126
S305	51	50.6762	52.0434	45.294	51.5586	58.3308	1.01788	1.19564
S305	60	59.0958	59.3036	51.3433	60.3231	66.3656	1.04821	1.21711
S305	65	63.9125	61.1346	58.0652	64.5956	70.5637	1.07433	1.26893
S306	46	51.6535	45.4578	40.8929	48.8499	55.104	1.0973	1.06235
S306	55	59.067	54.7399	47.2597	57.2336	62.1486	1.05237	1.1312
S306	60	62.6657	56.9785	54.2377	55.9866	61.1635	1.06653	1.00115
S307	69	87.5089	78.2792	71.5364	66.8215	72.7352	1.00295	1.14571
S307	78	93.6201	82.6336	84.9799	74.4094	81.1848	1.03974	1.1473
S308	61	94.5366	88.7848	53.6846	79.223	82.142	1.11504	1.35382
S308	70	74.6118	75.566	63.7177	68.7104	71.1834	0.948064	1.00886
S309	71	77.4189	68.0614	57.6355	64.3347	67.9524	0.879791	0.933345
S309	80	82.3898	82.28	67.2937	70.8878	74.3089	0.851567	0.858323
S310	74	72.5661	69.4419	68.3226	70.8427	74.7816	0.952333	1.08067
S310	84	81.6267	66.9173	79.1604	78.5182	83.5186	1.06547	1.05746
S310	89	84.4825	75.063	85.4839	83.787	88.1571	0.971132	1.24187
S311	66	73.0163	70.1798	59.598	59.4981	64.9781	1.02061	1.13388
S311	81	82.2258	79.5081	71.8412	72.0504	76.6071	0.938838	1.12757
S312	55	69.9947	58.5695	52.0512	55.3292	61.2881	1.07165	1.12736
S312	64	71.6611	59.8059	56.5936	61.1112	66.2962	1.13025	1.10139
S312	69	73.0601	70.4161	66.2217	67.4688	70.5457	1.10644	1.08197
S313	71	71.4487	66.002	66.3589	65.5568	68.3104	1.05285	0.967865
S313	80	77.7068	70.0179	69.6977	73.7283	77.5537	1.13783	1.09511
S313	85	79.7192	71.3217	77.6309	74.7005	77.3109	0.959272	1.0375
S314	50	56.9839	59.0795	37.6561	52.3523	55.0977	1.00865	0.88841
S314	59	64.5356	67.646	43.9462	57.8749	60.6352	0.965628	0.849654
S314	64	64.2231	70.4968	50.2626	61.8415	64.1894	0.980703	0.916791
S315	69	68.6893	68.1086	54.7825	61.4715	65.2839	1.00819	0.966873
S315	78	78.9874	74.0835	66.9234	70.4857	74.1829	1.07274	1.08208
S315	84	80.9948	76.9193	71.6552	74.1913	77.5634	1.01833	1.06765
S316	80	78.2012	64.4222	66.4314	77.4537	78.8671	0.837573	0.940557
S316	85	82.9533	64.2047	64.6323	78.5057	81.634	0.7442	1.00307
S317	67	72.0599	65.009	66.7902	70.7661	75.1641	1.04397	1.19072
S317	76	82.7897	74.4537	70.4315	76.3085	80.1507	0.974321	1.1648
S317	81	82.1206	75.9102	74.188	79.4901	84.2141	1.05307	1.23823
S318	68	62.5351	58.7369	55.2027	63.3356	67.4254	0.919482	1.00532
S318	78	70.2716	64.6557	65.6544	69.8135	73.82	0.932296	0.994997
S318	83	73.6075	75.5516	73.451	74.2006	77.1968	0.930007	1.08637
S319	25	31.856	28.7291	7.35225	31.4441	34.9089	0.954878	0.834526
S319	34	38.6948	36.8531	24.3526	38.1276	43.4691	1.01171	0.872647
S320	48	51.0683	55.0777	44.0871	50.3352	56.7344	1.02745	1.04787
S320	57	53.7841	60.9426	49.3125	56.6427	63.325	1.02513	1.13847
S320	63	59.4416	66.9477	51.6012	58.5372	63.9974	0.96416	1.12792
S321	77	76.8256	74.4999	67.8606	67.2803	73.3885	0.989354	0.960587
S321	86	90.5596	82.9817	77.3065	74.4588	79.1821	0.987031	1.1821
S321	91	86.871	88.5405	79.3717	77.9966	81.6767	0.903181	1.12664
S322	67	72.0339	65.601	64.6003	72.8075	77.4296	1.2537	1.21303
S322	76	77.619	67.6554	71.7143	79.5772	82.4534	1.27083	1.31758
S323	65	68.7961	70.2744	56.7434	68.1949	69.9042	0.973456	1.1225
S323	70	67.2555	68.8938	50.4317	65.2894	65.9486	0.936135	1.00362
S324	76	76.6972	65.0015	71.4668	66.4269	67.1147	1.08614	1.00287
S324	86	83.4886	75.2564	79.2399	77.985	80.6106	1.06648	1.18209
S324	91	80.2083	75.1868	81.5467	81.4727	83.5206	1.02684	1.10807
S325	70	78.298	74.1718	66.4681	64.9916	70.0127	1.06641	1.0206
S325	79	80.7547	79.0866	71.3706	70.8939	76.1324	1.08644	1.0716
S325	84	88.8851	86.7284	77.8077	74.4305	79.564	1.11171	1.09246
S326	32	28.1079	33.0438	27.747	36.1885	42.4163	0.960864	1.01924
S326	41	40.1325	37.4435	27.7002	41.1664	47.6378	1.02615	1.08808
S326	46	42.1963	40.4605	32.0555	45.8764	53.0214	1.02387	1.09635
S327	88	84.7623	77.5736	85.8335	81.8276	86.9231	1.05411	1.31753
S327	97	97.4425	83.3164	95.0461	95.1608	100.888	1.1806	1.37728
S328	73	78.7337	70.3501	65.7737	75.196	78.8122	1.10346	1.05684
S328	82	86.0839	77.8403	76.9169	77.8636	80.7768	1.05741	1.12599
S329	77	89.7604	70.6194	75.4979	74.8335	81.9688	1.08693	1.30674
S329	86	90.0339	78.5252	83.1454	79.6843	84.8989	1.03609	1.23061
S330	60	58.0021	52.5999	46.5245	51.9587	56.6219	0.959487	0.927982
S330	69	71.7712	65.7566	54.9705	61.1749	65.6494	1.04175	0.969934
S330	74	69.9677	69.6712	69.0417	67.1659	67.1192	0.844903	0.905461
S331	71	71.6658	63.9827	63.5481	66.2286	70.7574	0.975482	1.25915
S331	80	83.0006	72.4744	71.6031	73.6295	76.8015	1.04694	1.2225
S331	86	83.6005	78.9793	73.2886	77.2731	81.7044	0.950729	1.22763
S332	82	85.8214	76.9523	75.6289	75.971	79.2637	1.02162	0.903661
S332	91	94.763	87.4115	82.5243	81.6939	84.1423	1.02587	1.05447
S333	69	69.1207	69.9384	65.2581	65.8022	70.4726	0.979605	1.09912
S333	78	84.3406	74.6738	74.1488	72.5771	77.5502	1.03638	1.17643
S334	73	80.6254	73.0976	60.6786	71.3419	74.6654	0.993144	1.18109
S334	82	86.0541	74.7921	77.4806	79.8397	83.2455	1.11235	1.27759
S335	71	72.2188	69.0466	62.2202	71.9407	75.7412	1.0445	1.14019
S335	80	81.4086	72.828	70.1637	79.8958	82.9517	1.09184	1.10945
S335	86	84.6501	83.2443	80.002	84.4208	86.7032	1.00065	1.20761
S336	23	25.4964	28.1668	16.3497	26.1543	32.4489	0.892955	0.841408
S336	32	32.3086	37.5023	18.581	32.2675	37.9263	0.889402	0.762396
S336	37	34.8871	42.0954	21.6003	35.9223	40.6748	0.87839	0.879298
S337	68	71.3911	66.7427	53.2947	60.8168	64.2861	0.973771	0.900401
S337	77	79.1139	70.4411	60.0237	66.9277	71.1024	0.980718	0.939438
S337	82	74.5682	78.3125	73.6377	67.8927	69.274	0.895279	0.815607
S338	67	76.156	69.067	58.3949	65.291	70.7696	1.09621	1.13669
S338	76	79.7107	75.575	64.661	70.3342	74.7881	1.02404	1.15943
S338	82	81.1931	76.8862	63.6305	71.7453	74.9026	0.913109	1.08982
S339	83	84.2108	82.8045	77.5811	73.5785	76.931	0.9806	1.03659
S339	97	96.5398	96.8299	89.8972	83.87	88.5089	1.00137	1.11566
S340	66	76.9319	68.6886	58.3375	71.2483	75.5849	1.10166	1.22267
S340	75	83.1311	79.1149	68.2557	74.756	79.3317	1.10272	1.38602
S340	80	83.5089	83.0295	70.8991	77.0014	79.9907	0.99924	1.26089
S341	68	86.7588	75.9912	65.5897	75.312	80.927	1.19316	1.16364
S341	78	90.8498	82.8057	75.417	81.2125	85.6613	1.05511	1.21812
S342	38	44.1573	41.8581	29.2853	52.2038	55.7612	1.07367	1.01694
S342	53	60.4483	62.9042	47.8589	63.7107	66.3816	1.16003	1.19137
S343	68	75.417	69.7311	65.1308	75.4943	79.3913	0.989073	1.17957
S343	77	84.0313	74.9637	75.6877	79.5394	83.9615	1.03666	1.16084
S343	82	81.553	79.2079	82.5401	80.1463	85.4928	1.03526	1.12668
S344	75	93.4091	87.511	73.3509	69.2069	72.9617	1.08348	1.05834
S344	84	96.2665	82.7768	81.4252	79.5517	82.7927	1.13581	1.10573
S344	89	98.6942	95.3289	85.0537	76.8603	79.9099	1.0236	1.07266
S345	73	78.6579	71.0332	61.668	66.8687	71.0243	1.00052	0.922281
S345	83	83.3407	76.167	74.6591	75.8397	79.7664	1.04318	0.905897
S346	59	58.7882	56.849	51.9785	60.3781	65.0936	0.991105	0.971145
S346	68	66.4609	55.501	58.157	64.51	68.6172	1.06901	0.9142
S346	73	69.9866	59.8279	62.4577	66.7513	69.7453	1.0854	0.986202
S347	66	73.3587	64.709	54.5763	64.7691	68.7349	0.889829	1.09866
S347	74	81.4386	73.5886	67.5015	67.0625	70.2892	0.95022	1.04477
S348	80	75.2526	73.5301	61.8405	76.3998	78.4418	0.81296	0.988629
S348	89	88.1383	84.0842	80.7239	81.3675	84.3464	1.0924	1.08911
S349	71	81.0773	67.6498	63.421	72.7281	75.2979	1.16971	0.957052
S349	80	88.7153	72.7368	74.171	82.6178	87.8601	1.26495	1.11931
S350	81	89.5241	79.5686	73.1425	72.6107	76.5383	1.1318	1.03772
S350	91	101.948	91.1933	76.5713	82.3826	85.1909	1.17271	0.994003
S351	68	76.6411	67.476	61.8264	69.7461	73.6517	1.05042	1.01157
S351	77	81.2438	74.0516	68.4842	79.214	83.4906	1.08179	1.18351
S351	82	82.1858	79.7517	74.2459	81.3398	82.5687	0.939991	1.06306
S352	76	82.092	70.9965	68.6467	76.7699	80.1346	0.954749	1.13996
S352	85	87.1768	79.7966	82.3916	86.0677	89.8301	1.03058	1.08318
S352	90	87.6447	79.9023	81.9372	86.554	89.7302	1.05403	1.19612
S353	40	40.5536	38.5462	36.2413	53.8511	59.3302	1.11712	1.06884
S353	49	50.365	49.5561	41.8118	58.4698	62.1687	1.00869	0.972628
S353	54	49.3344	53.1821	47.6597	62.5268	63.973	1.01861	0.925835
S354	69	69.3602	68.9063	65.3974	62.5037	67.017	1.04173	1.11207
S354	84	72.2491	76.384	71.3268	72.7432	77.4632	0.901633	1.08543
S355	73	75.5949	66.4125	63.4977	70.9786	77.2212	1.07071	1.03588
S355	82	83.9771	67.8805	70.3833	79.8497	85.741	1.14187	1.05482
S355	88	78.6437	74.1929	64.7265	81.1908	87.2112	1.11686	1.16161
S356	65	77.1354	75.9109	58.6057	67.4438	71.4226	1.20012	1.4857
S356	74	80.9927	76.0564	65.5376	75.6278	79.514	1.14665	1.32933
S357	66	63.3781	65.4044	70.1255	65.4941	71.5774	1.04227	1.22986
S357	75	71.814	69.61	75.0998	70.3723	77.9149	1.04551	1.2961
S358	66	64.057	66.2024	56.865	67.5336	71.9614	1.17418	1.18169
S358	75	71.0197	72.8335	67.2416	78.2488	83.698	1.27331	1.29177
S358	81	72.6883	81.898	72.7541	78.4991	83.1557	1.07847	1.20457
S359	69	76.0959	67.006	59.9594	69.4656	71.8541	0.995449	1.07373
S359	78	86.6529	74.0537	88.0039	77.3815	80.088	1.08471	1.36206
S360	37	34.2278	37.7158	28.0982	46.7947	53.4134	1.11386	1.08852
S360	51	49.3896	38.5409	38.2315	56.1494	62.3698	1.12491	1.0809
S361	66	77.1361	66.3458	63.5936	65.377	69.9101	1.11137	1.03751
S361	75	87.1226	79.5746	74.1031	72.951	76.3754	1.13682	1.16376
S361	81	89.0046	84.0737	78.3443	76.5708	78.6905	1.0083	1.05226
S362	24	32.3533	26.3663	13.2566	29.966	35.5431	0.947661	0.994508
S362	33	41.4865	33.2741	24.7292	39.1724	44.7671	0.946536	1.01336
S363	81	86.6888	85.0897	74.9295	77.8865	79.9912	0.868439	1.06116
S363	90	93.8181	89.0014	83.0233	81.0626	82.9596	1.09112	1.15814
S364	73	72.9365	76.44	62.0195	63.6117	67.6282	0.983298	1.05429
S364	82	88.9338	83.2938	77.3205	72.6167	77.7788	1.13506	1.19128
S364	88	94.2172	88.4393	93.3548	76.9463	80.6299	0.97943	1.08255
S365	77	77.2588	68.1469	68.96	74.208	78.4064	1.0986	1.06944
S365	86	86.3368	71.7798	64.631	78.7758	83.1519	1.10012	0.988474
S366	76	76.744	72.4472	61.5946	73.9301	77.947	0.998908	1.10194
S366	85	83.8303	80.4328	68.5438	80.709	83.7692	0.982429	1.12353
S366	90	84.6076	84.6004	68.627	81.9458	85.2862	0.936186	1.2209
S367	69	72.8375	65.418	74.5766	78.2674	77.8119	0.983436	1.15076
S367	84	81.0122	75.0181	80.8525	78.9971	83.7224	1.10201	1.14935
S368	59	65.3931	70.1122	49.8471	56.9309	62.2538	0.981616	1.05989
S368	68	75.5409	72.078	62.4616	62.9422	69.0824	1.0299	1.13905
S368	73	71.9536	82.1986	62.4127	63.536	68.6257	0.947174	1.0756
S369	74	80.9063	72.9959	67.0874	66.9789	71.0086	0.97739	1.03514
S369	83	82.8827	79.9772	74.2169	73.3421	78.0052	1.04095	1.02355
S369	89	89.1489	90.873	87.0245	76.7718	80.6311	0.984719	0.995249
S370	72	80.5726	78.684	61.8367	74.4438	79.7358	1.08246	1.08187
S370	81	84.607	79.9046	74.224	84.2151	89.0967	1.1204	1.10792
S371	64	69.4119	62.8937	56.6352	74.1394	79.7663	1.25994	1.20115
S371	73	75.4687	66.0833	66.3619	80.4348	84.3038	1.12944	1.1638
S371	78	70.3089	72.4622	83.8709	84.1345	84.8707	0.862376	1.21054
S372	43	44.0172	45.8954	42.5384	44.7638	52.4634	1.02625	1.12848
S372	52	52.4531	47.9697	57.874	50.0486	57.2177	0.986005	1.10973
S373	70	76.1144	67.4467	66.7269	70.0489	75.1239	1.04929	1.15847
S373	79	82.2511	74.4484	75.0512	79.1077	84.7368	1.1067	1.22882
S373	84	85.4873	75.5511	65.5644	82.3796	85.7256	0.978356	1.17983
S374	35	31.8091	36.0806	24.425	36.8944	40.5395	0.864958	0.731676
S374	44	42.5165	42.8645	31.4938	43.0685	46.51	0.927391	0.844478
S375	83	77.5855	78.802	68.6529	75.1669	80.1681	0.980136	1.1727
S375	97	87.2145	87.0514	84.8568	85.2313	90.1979	1.03712	1.22192
S376	68	69.4522	66.0132	64.3932	65.6971	69.9808	0.804452	0.955401
S376	78	71.844	64.4526	70.0011	66.2891	68.7946	0.934527	1.05723
S377	69	68.96	67.7782	56.4002	64.6909	68.2893	0.893348	0.972578
S377	78	85.1196	70.5422	64.5475	70.3573	74.9689	1.09224	1.18382
S377	83	83.3717	72.6854	70.5379	69.2426	73.7772	1.02164	1.1198
S378	67	66.6224	61.1669	58.4864	60.8683	67.232	1.04303	1.21593
S378	76	79.0134	75.2943	67.7084	69.2087	75.1103	1.08048	1.20325
S378	82	83.5763	76.9303	73.8904	73.1367	79.1541	1.09019	1.23113
S379	27	33.3311	35.6893	19.7778	30.4751	34.5361	0.861025	0.798039
S379	36	38.1885	45.3024	24.8634	36.1587	38.0393	0.831887	0.870502
S379	42	41.1976	47.6877	26.6384	42.741	44.5236	0.793043	0.834815
S380	81	97.7604	87.8686	76.5237	75.4536	78.3424	1.07408	1.30063
S380	91	109.108	94.026	92.0725	88.4412	92.2115	1.21885	1.72028
S381	41	43.0221	42.316	33.5471	46.8813	51.5801	0.984567	1.04457
S381	51	50.944	56.3121	42.0566	53.8402	57.8001	0.961145	1.0478
S381	56	59.7135	56.7297	47.2129	58.1794	62.7171	0.969856	1.14106
S382	72	74.3037	63.2804	64.0446	66.6375	73.3235	1.04522	1.12277
S382	81	82.2341	71.7609	72.6527	71.7012	76.8521	1.03279	1.17524
S383	76	83.3098	71.3358	65.3091	76.8401	81.3641	1.05488	1.1865
S383	85	89.1572	73.5681	72.3022	82.4871	87.4636	0.983744	1.23534
S384	41	50.8481	49.1575	34.2595	44.9802	49.3152	0.990391	0.908325
S384	50	56.8721	51.5604	39.3566	51.0611	55.8299	0.925899	0.977608
S384	55	64.7352	60.7458	45.1617	51.7999	55.2785	0.893494	0.986227
S385	76	83.9244	77.162	69.125	68.0982	73.5944	0.892614	1.23115
S385	85	92.2787	80.639	77.6038	79.2634	82.7988	1.02691	1.19962
S386	76	86.5371	78.7376	76.6835	73.3792	78.0058	1.07998	1.23957
S386	85	90.6869	79.2739	88.8488	83.2611	88.3226	1.13935	1.3721
S387	72	83.1429	77.144	70.1541	72.6009	76.6895	1.098	1.17566
S387	81	88.8681	83.3851	71.4675	76.553	80.0025	0.983879	1.19933
S387	87	90.5845	90.3075	84.9586	82.0019	86.7523	1.00259	1.21774
S388	77	73.3267	74.4522	63.344	69.7129	72.6393	0.955001	0.994985
S388	86	81.1226	77.3007	72.1356	76.9894	80.7485	0.983577	1.10548
S389	27	34.3817	34.1999	8.44909	30.7932	35.1784	0.902005	0.92182
S389	36	44.1933	39.3677	21.6839	38.2481	44.1963	0.978524	1.06471
S389	41	49.3389	46.6348	27.7414	42.6299	45.8731	0.89735	1.06554
S390	43	46.1538	47.9797	35.8969	43.0033	49.1627	0.910567	0.928193
S390	57	58.9692	58.8202	47.1992	54.6098	60.2752	0.987119	0.956398
S391	80	83.396	74.6166	70.6882	73.8452	78.7933	1.03057	1.20723
S391	90	89.7266	77.2132	80.6092	79.7391	85.2209	1.05455	1.19403
S391	95	95.2775	86.1335	89.075	91.737	91.4721	0.841791	1.26572
S392	77	82.5892	75.5268	68.6611	70.3537	75.9411	0.992202	1.19419
S392	86	91.1002	87.9516	76.1408	79.1353	84.7743	0.933603	1.3033
S393	26	39.9903	36.0685	22.2382	35.9348	42.4906	0.836088	1.05648
S393	35	42.1076	38.2315	27.3465	45.036	50.1452	0.933328	1.2113
S393	40	42.3114	45.0072	38.5977	43.1584	47.0665	0.822217	1.06155
S394	66	58.5722	68.8838	58.4544	72.8809	73.2646	0.785545	1.02586
S394	75	68.9615	71.291	61.1082	70.6053	74.8096	0.851751	0.956249
S395	73	84.3991	73.7174	66.6725	73.4758	76.3532	1.07563	1.10244
S395	82	85.1273	80.8541	79.7437	81.5658	85.6106	1.11991	1.15881
S396	39	44.7931	47.572	28.5426	42.0943	49.4909	0.812593	0.968478
S396	49	54.8593	50.4995	33.1754	50.0996	56.1153	0.928388	1.03588
S396	55	54.6133	59.3585	38.3109	51.3435	56.7061	0.880895	1.08885
S397	66	71.7365	59.7957	59.6799	69.2847	72.6422	1.12588	1.12187
S397	75	74.3405	66.0779	68.2127	74.8902	78.835	1.04986	1.04723
S397	79	78.185	68.0075	69.3702	75.9902	80.3101	1.13602	1.16169
S398	68	74.5801	70.4142	55.445	63.9434	66.9249	1.02106	1.11922
S398	77	84.5042	75.7288	65.5477	73.7688	76.0356	1.12093	1.25363
S398	82	85.3191	82.4189	72.5851	76.7075	79.2835	1.09512	1.25181
S399	79	77.5696	80.9323	74.8888	81.3236	87.1362	0.986672	1.2069
S399	88	87.4378	88.6392	82.3053	87.4016	91.5224	0.975326	1.24479
S400	71	74.2617	67.6135	61.4109	66.4548	71.3239	1.08441	1.16087
S400	80	81.7584	72.1158	69.9848	72.7575	77.9272	1.03578	1.15117
S400	85	85.5531	71.5533	66.4404	73.5748	77.6432	0.910234	0.780217
S401	73	82.3856	75.1517	67.8588	66.4151	71.8317	0.862781	0.990273
S401	83	85.3723	75.4154	79.9635	72.7733	76.5899	0.981028	0.991624
S402	76	80.9175	75.4578	64.7804	70.0573	75.2563	0.926581	1.05434
S402	85	85.5415	82.6074	74.6326	75.3154	81.1389	0.97147	0.987332
S403	28	37.4227	32.7323	21.0958	32.7446	37.6477	0.950602	0.950522
S403	37	40.6478	36.2772	29.6527	37.9683	43.1264	0.962485	0.977325
S403	43	46.9359	44.7706	36.5619	42.3192	46.9103	0.893601	1.02299
S404	30	33.0369	34.2981	30.4093	36.6939	42.4938	1.02436	0.95774
S404	45	48.5282	38.2908	59.0406	57.7836	59.343	0.819287	1.20295
S405	74	78.6359	70.2023	70.7397	65.646	70.6335	1.01307	1.12698
S405	83	87.369	74.3981	70.6189	73.8072	78.5256	1.02153	1.15088
S405	88	89.5748	82.6653	79.1154	76.7673	80.6991	1.01737	1.16128
S406	84	83.3799	70.9618	77.3958	74.6068	79.8174	1.05931	1.11839
S406	93	87.8631	72.676	90.4723	83.976	89.2779	1.07873	1.21428
S407	66	71.9835	61.1281	59.8443	62.7485	66.3846	1.07686	1.07954
S407	75	80.6378	69.9049	64.6901	70.8842	75.509	1.05935	1.08568
S407	81	78.4029	73.2006	76.9086	71.373	74.6818	1.028	1.01507
S408	23	11.9506	18.6789	3.07067	27.5965	33.157	0.845448	0.824429
S408	38	38.4077	35.5222	31.8016	41.3891	47.6136	1.08717	0.92451
S409	24	25.7075	26.8527	6.87087	37.3259	41.1594	1.0847	0.902828
S409	39	40.9386	39.1046	27.6569	38.0611	42.54	0.894748	0.879233
S410	58	61.7002	57.1326	52.9284	58.4174	64.0428	1.15017	1.08312
S410	67	72.7846	71.1037	61.4048	63.631	68.2738	1.0894	1.08123
S410	72	66.417	75.423	72.3486	70.1235	70.0487	1.0108	1.04188
S411	54	59.9289	48.9841	47.9553	54.0522	61.4877	1.07056	1.23948
S411	63	63.335	57.8955	52.5713	57.8801	63.2386	0.982257	1.17641
S411	69	70.3412	59.4919	51.2116	60.7391	66.1456	0.961995	1.15531
S412	74	75.2865	63.0201	59.0157	68.1175	72.2917	0.992554	0.854995
S412	83	80.0113	71.5067	68.2259	74.3528	78.8291	1.05941	1.11852
S413	75	74.5555	65.0043	73.7262	71.7329	78.1434	1.21733	1.11903
S413	84	79.798	74.4338	74.7582	79.1831	83.1448	1.05387	1.10709
S414	32	30.9289	29.8842	18.4254	37.6676	43.9211	1.10132	1.02775
S414	41	38.6358	40.4923	23.6982	43.3288	48.7766	1.00618	0.896891
S414	46	46.4139	45.5436	30.6653	47.0179	51.662	1.02651	0.960794
S415	51	55.5907	47.0151	36.4417	62.7432	69.8536	1.18271	1.1791
S415	59	63.2662	58.2039	54.2588	63.4521	71.014	1.08935	1.1178
S416	74	83.4469	69.159	71.3879	74.1657	79.0313	1.07292	1.15972
S416	83	87.7121	80.2806	82.4359	78.9511	84.662	1.05732	1.27428
S417	73	71.0157	66.4482	68.2176	74.4042	79.3214	1.06747	1.19259
S417	81	78.9664	73.3192	75.0353	82.2339	86.7063	1.03614	1.16508
S418	66	67.6607	61.9408	59.7311	62.2964	64.6921	0.947817	0.916065
S418	75	79.3931	67.2573	64.4083	69.2295	72.1267	1.05779	0.963297
S418	81	79.86	73.4555	73.5891	72.1787	75.2414	1.05157	0.978332
S419	68	57.8334	64.416	50.5989	68.8961	67.9861	0.855064	0.985452
S419	77	78.6687	66.162	68.8401	69.2564	75.5116	1.10967	0.979529
S419	82	80.2801	69.559	73.7726	70.2779	75.1151	1.04663	0.909899
S420	73	79.0366	70.12	68.7816	64.545	70.5744	1.01701	1.14681
S420	82	92.9454	82.413	83.2	74.8012	78.8157	1.07372	1.23868
S421	77	78.1952	65.9703	62.1372	75.6642	78.6406	0.987995	1.03401
S421	87	84.6247	75.9838	74.4449	79.2653	84.4403	1.06579	1.04935
S422	78	77.3301	56.4817	60.4884	70.8057	72.2476	1.00402	1.01284
S422	87	89.8048	64.2191	68.0073	77.3188	79.288	1.03948	1.11613
S423	72	84.0019	77.4888	65.3016	76.0387	79.2518	1.14414	1.29492
S423	81	92.6283	79.559	78.566	78.8997	81.9423	1.06438	1.17331
S424	31	33.257	39.1985	31.8476	34.9879	40.704	0.942819	0.954751
S424	41	40.5747	47.7485	32.8988	38.155	43.0413	0.901828	1.02412
S424	46	47.1022	50.3747	41.0651	42.8437	48.863	0.882394	0.953792
S425	67	69.9727	63.2492	57.3731	61.7195	65.1886	0.937368	0.925139
S425	76	73.3728	70.5235	63.0266	65.0909	69.2293	0.963824	1.08187
S426	57	63.3461	57.3589	47.1012	55.0213	60.7724	0.948298	1.0147
S426	67	68.1581	61.9652	51.7043	59.5088	64.557	0.904629	1.02622
S426	72	73.3097	65.9629	58.6142	63.8645	69.2583	0.944756	0.998188
S427	24	33.3213	43.1597	32.1728	39.0946	41.5128	0.925607	0.904435
S427	34	40.4022	36.6299	27.9089	39.4628	47.85	1.09341	1.09632
S428	74	79.6881	66.1117	72.1749	68.3531	74.3386	1.13467	1.03548
S428	84	86.9771	76.8266	81.8779	79.6889	84.5377	1.17903	1.14145
S429	78	73.1834	81.5735	64.2126	68.8433	75.0581	0.894003	1.1021
S429	87	91.7234	91.4497	80.4747	80.4682	85.7586	0.97468	1.26583
S430	73	71.7956	70.2295	59.0538	69.8423	73.792	0.970633	0.924551
S430	82	78.2456	76.1877	68.4192	72.6663	77.4	0.934148	1.0557
S431	68	65.0239	66.7504	75.5728	65.3336	65.4733	0.991311	0.973866
S431	78	78.3947	77.0474	78.9636	69.5573	70.0982	1.0091	0.972149
S432	26	33.517	29.8501	14.6387	31.1577	36.6291	0.993653	0.879691
S432	35	44.9873	40.3413	26.0226	42.2395	47.4837	0.997818	0.90434
S432	41	42.755	44.4577	26.9156	39.7517	43.7866	0.891252	0.866047
S433	42	45.9932	42.5975	36.1245	51.0571	57.7074	1.10348	1.08411
S433	48	52.7023	40.6449	37.4493	55.5994	59.5068	1.10884	0.951027
S434	75	80.5827	67.7509	65.1762	69.3691	73.8278	1.09697	1.03837
S434	84	94.9856	83.3901	73.0374	78.5027	81.35	1.09305	1.14638
S435	87	83.9328	83.4338	81.7296	79.0353	80.317	1.05189	0.979977
S435	96	82.2654	89.7232	88.7528	85.9721	87.7497	0.971666	1.01392
S436	75	71.7344	67.9467	73.5815	67.3708	73.0194	1.05089	1.06819
S436	84	78.0244	69.4515	72.4625	72.779	77.0095	0.991477	1.17867
S436	90	86.3117	76.6583	88.7604	79.102	84.6155	1.09428	1.14858
S437	75	81.7509	75.4583	80.4235	73.4328	78.7993	1.03231	1.27471
S437	84	85.1702	79.8603	85.4111	88.7702	89.0841	1.00314	1.12536
S438	67	71.2859	69.9551	59.6046	64.0485	70.2008	0.960295	1.01737
S438	76	79.2566	76.7557	64.9175	69.3057	73.003	1.02708	1.01436
S438	81	83.7771	81.0617	75.9134	71.8999	77.0209	1.05894	1.02124
S439	52	49.3445	49.8909	50.3499	58.8147	64.7478	1.07021	1.0174
S439	61	57.4568	63.4095	53.1608	63.2299	67.539	0.917676	1.03717
S439	67	64.1313	59.6256	62.703	68.6454	73.5924	1.14216	1.1409
S440	69	76.9128	70.8113	68.3215	69.0694	74.4574	1.07294	0.990384
S440	78	85.4788	80.0409	81.4817	73.7578	78.0685	0.954905	1.08501
S441	72	72.7251	60.5736	54.8324	63.3263	68.3922	1.0088	0.991653
S441	81	79.3015	61.5292	66.8252	71.4125	76.2736	1.01463	1.05012
S442	71	70.0996	61.7187	74.9763	64.0661	68.8938	1.02153	1.14384
S442	81	81.6969	71.4636	78.4367	71.8458	77.7389	1.03563	1.26671
S442	86	86.7877	75.6606	90.7461	78.1339	86.4226	1.11654	1.35485
S443	68	80.2283	64.9532	64.0513	68.7032	73.0669	0.917732	1.07058
S443	77	81.3438	69.4106	69.9386	72.2372	77.1201	0.850378	1.19724
S444	67	66.1957	65.3189	65.3741	65.7723	71.6088	1.11357	1.15594
S444	77	74.535	71.0613	71.1116	72.8865	78.08	1.04001	1.12138
S445	53	58.6724	53.968	40.5745	61.7835	67.994	1.07563	1.13774
S445	62	66.9514	56.921	49.2721	66.9477	72.5008	1.11626	1.2725
S445	68	74.6042	59.5949	58.1163	70.6092	75.7568	1.12616	1.24573
S446	71	74.4031	72.0249	78.8756	73.7593	77.9431	1.11822	1.03683
S446	80	86.4943	81.7444	78.9039	77.4497	81.4615	1.09893	1.11888
S446	85	90.0347	86.8832	86.315	80.6615	84.3618	1.05649	1.12488
S447	26	33.1354	35.5103	11.7562	29.1648	31.9985	0.829468	0.873567
S447	35	44.2738	43.5812	25.5314	40.5072	43.2998	0.961733	0.987263
S448	67	72.7963	72.4048	68.6448	65.4753	68.1326	0.866358	1.11306
S448	76	81.7924	73.7909	70.3318	73.4323	75.6016	0.896817	1.209
S448	82	86.1037	82.4854	89.5712	75.9976	81.8968	1.05618	1.348
S449	70	71.4674	61.2168	64.7774	69.8177	76.7884	1.1687	1.27156
S449	79	82.6608	70.4551	75.8648	76.3528	82.5103	1.04099	1.28613
S449	84	78.683	77.7151	77.38	76.0306	81.2942	0.993424	1.22158
S450	68	77.0223	67.2963	65.4581	63.5984	67.1581	1.05196	1.11306
S450	77	86.2618	78.5269	77.4751	69.9575	73.7484	0.996106	1.25657
S450	83	75.0589	75.3144	75.5403	79.3763	77.4922	0.903544	1.05801
S451	27	27.646	29.4829	17.9008	31.155	35.4028	0.914647	0.892348
S451	36	41.5999	35.7917	30.5159	38.4542	45.3208	0.997449	1.0623
S451	42	47.5452	39.8833	40.3731	42.1597	48.6251	1.05232	1.07086
S452	63	68.1184	58.3462	46.5385	60.1988	64.9927	1.00029	1.11926
S452	72	83.2545	61.9817	58.7092	68.425	72.151	1.10339	1.13157
S452	77	82.5601	69.3327	60.789	71.8945	74.5493	0.990662	1.2481
S453	36	36.0445	38.8845	26.5568	40.9789	45.3218	0.948761	0.929322
S453	45	48.2383	50.5157	40.7375	48.0898	51.8792	1.07366	0.961977
S454	70	70.7682	73.2129	64.484	63.9579	69.859	1.06578	1.04061
S454	79	81.4751	77.9685	77.1053	70.5642	76.1701	1.03591	1.11799
S455	70	69.8176	65.341	62.1196	64.9106	69.4378	1.00563	0.936923
S455	80	77.973	75.018	71.3704	72.4633	77.093	0.896761	0.86849
S456	72	73.9799	64.3215	76.5347	67.2213	75.0042	1.15181	1.25481
S456	78	77.7699	67.1015	74.618	70.2964	75.5613	0.966341	1.12798
S457	55	54.9543	48.6329	38.1253	51.2369	56.094	0.971654	0.919183
S457	65	58.9702	53.5589	47.3596	58.5436	61.3388	0.877894	0.94553
S457	70	65.6956	61.8442	55.5024	60.3518	63.086	0.93022	0.896979
S458	68	68.9201	65.3167	62.9943	64.8615	69.352	1.05656	1.02167
S458	77	72.3409	70.3603	62.9334	67.2417	71.3439	0.99801	1.03785
S459	69	69.2602	67.1252	58.146	67.4176	70.3788	0.899746	0.951262
S459	79	80.5977	70.703	63.5648	73.9299	77.3095	0.873268	1.03151
S459	84	86.4012	68.7811	70.7771	72.9384	75.5699	0.951333	1.04669
S460	25	32.9398	22.2308	10.3269	34.1771	41.1623	0.928418	0.93726
S460	34	44.3851	35.3686	23.697	38.5128	45.3602	0.996348	0.993182
S461	69	66.0532	64.5021	55.9251	66.1868	68.0567	0.882518	0.826484
S461	78	72.8059	72.6172	63.8653	67.3027	69.4356	0.935407	0.9836
S461	83	76.3508	70.9776	69.5437	70.0813	72.2183	0.929009	0.908899
S462	77	81.8028	75.1394	73.338	81.0666	84.145	1.13063	1.07953
S462	86	88.4274	83.6194	81.0127	86.9385	89.5024	1.18685	1.03136
S463	27	31.3087	33.884	19.5155	33.9717	34.4355	0.86924	0.831457
S463	36	38.2554	38.794	20.9694	36.2948	39.5923	0.881919	0.917141
S463	42	43.2032	38.7038	29.7358	40.4193	42.6543	1.01493	0.833777
S464	75	80.2288	68.7201	63.5825	70.3774	73.5298	1.06227	1.10757
S464	84	90.0531	76.9938	83.1266	78.3914	83.2167	1.04202	1.17757
S464	90	92.2129	76.456	80.6177	83.9038	87.6638	1.103	1.19766
S465	31	38.8434	39.6209	22.0709	34.4311	39.5898	0.916275	0.952189
S465	40	48.7092	42.062	31.3512	42.4783	48.1621	0.969453	1.02293
S465	46	53.5071	47.8122	37.8727	44.978	50.3665	0.967135	1.01841
S466	67	74.6044	66.0152	53.4209	62.7443	66.9602	0.985748	1.09412
S466	75	77.6074	77.4717	61.9553	67.0219	71.1366	0.843657	1.13331
S466	81	82.94	82.8835	67.6855	74.9789	79.5697	1.01652	1.20948
S467	77	83.2782	68.6861	73.328	73.3261	78.2505	1.00895	1.20513
S467	86	91.783	80.8775	81.5235	80.5471	86.0221	1.15299	1.24998
S468	71	75.3667	68.082	64.6643	63.8741	70.3755	0.943829	1.06967
S468	80	88.0403	75.212	71.7499	72.0805	77.2198	1.07886	0.965184
S469	73	65.1873	62.0515	52.4304	65.7128	70.7138	1.04289	0.905918
S469	82	78.1869	71.5132	63.9903	73.1509	77.7294	1.1043	0.915616
S469	87	75.6744	77.5178	68.0115	74.3634	78.6316	0.996444	0.928177
S470	66	64.9268	59.8687	55.2544	58.6213	60.7934	0.890852	0.828123
S470	75	77.0011	69.7788	61.1808	63.6991	66.8406	1.00005	0.774763
S470	80	77.0974	69.4746	64.2686	67.2091	69.6987	1.09129	0.888315
S471	69	65.8443	63.9498	61.5413	63.5377	69.6947	1.0299	1.03587
S471	83	76.3309	68.6569	75.6649	73.1094	77.4536	1.06965	1.07824
S472	72	73.6159	71.385	67.1901	70.7794	74.4809	1.04437	1.14904
S472	81	82.6419	86.7678	80.5761	75.9841	80.9016	1.05611	1.17455
S473	67	65.9768	63.6775	63.4831	65.9903	69.8785	1.02159	1.12678
S473	76	75.2472	73.1412	70.9106	75.1245	79.2117	1.03013	1.04335
S473	82	80.1109	76.2626	72.8431	75.2815	79.2119	0.939912	1.09233
S474	71	62.1201	59.3349	56.3595	66.5277	68.4231	0.884442	0.90221
S474	80	75.2956	69.0661	70.8544	71.8704	73.4063	0.96553	0.94088
S475	65	69.3399	63.5193	59.0747	59.5925	63.7903	0.95922	0.966138
S475	75	76.0192	65.6654	57.1027	64.3885	66.8988	0.894935	0.99663
S475	80	82.0568	69.3762	66.4183	70.5446	75.4365	0.962005	1.03342
S476	53	55.4677	55.8036	51.8175	55.755	60.8744	1.05696	1.11446
S476	61	64.9812	63.7662	54.9807	60.5737	65.3712	1.07836	1.11481
S476	67	64.2452	64.0676	58.7027	63.49	68.43	1.03404	1.15255
S477	68	79.97	69.1701	69.8788	79.1358	85.4066	1.07223	1.28553
S477	76	85.7445	72.4991	80.8512	87.8376	93.2888	1.16421	1.32033
S478	68	68.9293	64.3784	65.3385	71.6476	76.6133	1.09933	1.05728
S478	77	78.8265	74.3824	74.6966	77.1836	83.0686	1.08105	1.14307
S478	82	86.1396	77.6454	86.6842	81.1424	89.3944	1.01249	1.19206
S479	71	78.3809	70.5158	67.5979	76.8129	80.9334	1.14202	1.13861
S479	80	86.8268	79.6621	73.8468	79.6981	83.5172	1.11147	1.30256
S479	85	87.2556	84.6498	75.6404	84.8388	87.9701	1.10219	1.34806
S480	69	66.6689	56.5621	59.9589	68.2756	72.6438	1.05324	1.06313
S480	78	71.5657	65.6743	66.4849	72.3252	75.6605	0.964365	1.06295
S480	83	71.0176	60.7298	61.2722	73.5612	75.9154	0.931467	0.900339
S481	44	44.5057	37.222	42.9223	53.7582	61.2462	1.14719	1.10325
S481	50	51.6517	45.755	45.409	56.6376	63.084	1.07593	1.09685
S482	60	62.5798	57.6524	53.1972	64.5446	70.2387	1.07995	1.17572
S482	69	70.0374	65.1136	61.8025	70.3483	74.9469	1.09099	1.11386
S482	74	70.1145	53.9306	65.2245	71.4614	76.1056	1.07174	1.18369
S483	67	64.1329	63.8253	52.4444	58.8592	63.7973	0.894851	0.89668
S483	76	75.4275	63.1983	57.7862	67.1849	72.8544	1.03786	1.15332
S484	67	67.4617	60.3073	60.2919	74.2562	76.7423	1.18354	1.13724
S484	76	75.4271	66.6827	66.9419	77.3647	80.3796	1.09184	1.14897
S485	74	72.8921	64.7102	64.7008	65.0255	70.5194	1.00653	0.956085
S485	83	85.3823	76.7443	73.0422	74.1674	79.1276	0.938159	0.877104
S486	75	83.7906	76.3091	74.3563	72.9565	76.7886	1.12455	1.2057
S486	84	91.6307	83.455	82.4075	77.8585	82.2044	1.09473	1.24249
S486	89	93.3447	81.2347	83.691	82.0708	86.3775	1.15897	1.22649
S487	72	68.6621	76.542	72.4934	72.5363	74.464	1.08121	1.19909
S487	82	72.7741	76.289	76.1517	75.1237	78.8745	1.0543	1.14001
S488	71	73.9047	67.0843	63.7874	71.0514	75.5907	1.13799	1.18428
S488	80	85.6856	75.2431	70.6173	77.7404	82.1204	1.0273	1.19139
S489	75	72.3052	72.6459	67.5385	81.4723	84.2212	1.12576	1.17982
S489	83	84.7581	76.0874	83.8377	90.6967	97.2037	1.33207	1.39682
S490	76	77.5771	74.2406	81.587	68.5779	72.6278	1.09715	0.927527
S490	85	85.9208	87.8681	86.6825	78.3988	82.6218	1.11899	1.1359
S491	58	61.3906	53.1396	47.5103	58.0717	64.434	1.06103	1.13479
S491	67	67.328	62.6127	55.1584	63.8857	69.9788	1.00732	1.13325
S491	73	65.8443	66.9943	63.2277	67.9313	73.5528	1.01936	1.24221
S492	79	80.0294	70.2207	76.4383	72.9325	79.4137	1.15601	1.17009
S492	88	91.3234	78.5418	88.5407	80.8877	87.9327	1.07699	1.27197
S493	70	72.7993	70.4742	62.4253	70.8245	73.8134	1.11647	1.21436
S493	79	79.9044	78.0937	69.8814	76.9198	80.0324	1.02392	1.25801
S494	65	70.3701	59.3377	54.312	63.0723	68.6683	1.13428	1.21642
S494	74	80.523	68.0971	57.809	71.0622	75.1395	1.02101	1.13709
S495	77	84.8814	78.7388	76.7802	72.4719	77.7082	1.06233	1.12638
S495	86	94.3748	86.3017	90.9493	80.4116	85.6747	1.05089	1.23933
S496	67	69.4059	63.4721	55.3782	60.5546	66.0436	0.95126	1.04251
S496	77	75.8683	74.3266	67.2685	65.5811	72.9845	1.01108	1.02915
S496	82	74.2277	75.6207	69.1666	67.1909	72.9811	0.989728	0.997506
S497	66	72.3963	57.6733	57.5311	72.9167	77.9973	1.20215	1.15125
S497	75	82.8992	62.8199	65.7001	77.1322	81.0819	1.19272	1.06599
S498	63	63.6781	66.1132	67.4784	63.5897	65.1389	1.18776	0.976989
S498	72	71.4921	74.4261	67.6376	68.3519	70.1536	1.15431	0.973303
S498	77	72.2021	82.0606	73.8103	69.8931	70.9754	1.14471	0.97635
S499	42	44.917	38.7416	31.7485	42.6143	48.2454	0.995094	1.11481
S499	50	51.4735	48.0484	33.4419	46.165	50.1719	0.868104	1.00333
S499	56	53.8395	52.1036	39.4898	51.7108	54.5482	0.913571	0.948051
S500	53	55.1926	47.8317	43.6192	60.0658	65.555	1.12901	1.14285
S500	62	64.7339	54.0431	51.8815	68.0826	72.4498	1.17297	1.19534
S500	67	65.455	55.5128	58.2356	74.3077	76.921	1.1391	1.16124
S501	67	63.3555	67.2559	58.8668	63.7501	67.3512	0.905895	0.932401
S501	76	72.5186	70.5855	64.5168	69.4896	72.5284	0.897787	0.916693
S502	67	76.5573	61.8531	66.6182	62.6621	68.6094	1.03107	1.15876
S502	76	93.5032	78.6664	84.2299	70.1932	75.5175	1.12954	1.17555
S503	68	75.8661	71.1136	65.6242	62.0161	67.892	1.03295	1.10232
S503	78	83.8777	75.1702	79.327	74.3638	81.728	1.10323	1.18394
S504	62	56.9552	54.3602	55.2267	61.3464	66.8623	1.07552	1.08215
S504	71	64.8125	63.7505	73.2852	68.2769	73.2005	1.16912	1.16661
S504	76	70.7726	65.5397	74.0745	64.6948	68.6257	0.968506	1.01993
S505	65	69.6181	66.6446	63.614	65.1944	71.0053	0.984542	1.09682
S505	74	78.2956	67.3802	71.8476	74.201	78.5572	0.97434	1.16421
S506	42	51.8723	42.739	33.3684	43.6744	50.3511	1.01918	1.05889
S506	51	51.5831	47.1841	32.2259	47.1907	52.4189	0.981869	1.09473
S506	57	51.7031	50.8738	37.7318	48.9116	53.996	0.885768	0.980059
S507	52	59.7385	59.5941	46.1229	54.3054	59.1434	1.01879	0.966452
S507	61	68.5838	61.4771	53.8475	58.8902	62.9356	1.01787	0.991917
S507	66	72.5036	73.7949	62.553	64.5025	66.5144	1.14347	0.969414
S508	60	68.8284	64.6895	55.052	71.3547	75.7833	1.05595	1.13599
S508	69	69.8267	69.125	62.0263	71.463	76.2031	0.936493	1.03492
S509	75	77.5503	72.738	72.9895	70.0553	73.1665	1.05331	1.06279
S509	85	88.9142	82.2289	102.087	83.9319	90.4086	1.20956	1.25793
S510	67	70.5551	62.094	56.1574	65.6433	71.8587	1.09076	1.05722
S510	76	78.322	70.5859	63.3149	72.5893	78.2382	1.08067	1.15018
S510	81	84.7871	75.6427	75.6825	76.034	82.3997	1.1564	1.2464
S511	52	54.8337	56.7931	43.1104	49.0817	52.3843	0.913542	0.953038
S511	61	75.6387	63.5061	44.9896	59.6379	64.1706	0.94004	1.18938
S511	67	77.1148	67.2715	58.2984	65.3031	70.7958	1.09969	1.29847
S512	57	66.9084	61.416	53.8713	59.1324	64.1349	1.25591	1.09105
S512	66	74.2656	66.9993	58.6205	62.4902	65.4939	1.06018	1.08671
S513	65	66.3963	59.7735	47.5654	59.8495	66.4544	1.05678	0.928451
S513	75	77.3458	68.6609	56.9608	66.9616	72.5413	1.05352	0.843409
S513	80	80.7413	73.2325	64.6157	71.3751	76.7138	1.04126	0.911906
S514	36	45.9213	41.7468	32.0329	49.2926	56.8749	1.07183	1.05532
S514	45	56.5689	51.9451	48.8121	62.676	69.55	1.00169	1.17321
S514	50	57.2501	57.1205	48.1595	58.4672	65.6617	1.10981	1.15637
S515	71	85.4679	67.0422	64.9563	66.9464	71.4099	0.869228	1.03981
S515	80	82.565	74.6506	72.344	73.515	77.7212	0.811479	0.997677
S515	86	84.767	79.6304	77.6005	75.3233	78.7471	0.865336	1.00679
S516	78	82.2849	80.1252	71.631	77.4392	82.5733	1.02216	1.06644
S516	87	88.8544	81.047	73.0298	83.1788	88.3272	1.07802	1.23875
S517	69	60.3507	51.2001	49.7971	64.4912	69.0036	1.11203	1.12691
S517	78	84.9215	82.6146	80.4981	70.6039	75.8546	1.04091	1.03962
S518	75	81.1201	68.1213	63.6667	70.367	74.625	0.957179	1.10364
S518	84	92.6288	78.3736	77.6599	76.5958	81.7008	1.05481	1.28303
S519	76	85.1071	70.5765	69.5829	73.0687	79.0068	1.09391	1.18122
S519	85	85.3555	72.9117	75.2506	79.0994	84.3246	0.984553	1.19823
S520	73	73.4938	72.1021	62.0265	67.606	71.6268	0.926693	0.937931
S520	81	77.097	79.3281	66.7708	71.5574	75.1911	0.918256	0.960329
S521	71	78.2632	65.24	63.1822	74.4003	80.1296	1.12087	1.12916
S521	80	86.8606	71.6605	69.8343	80.5132	84.6213	1.05731	1.16482
S521	86	85.6533	75.3574	75.8188	81.9239	86.7295	1.04234	1.22587
S522	66	59.7292	62.8319	65.7986	66.2693	66.841	0.933181	1.05104
S522	75	85.436	78.3052	78.7679	70.57	74.7992	1.13475	1.19944
S522	80	94.2085	79.804	90.6473	72.9997	76.8123	1.10153	1.26953
S523	66	72.4135	65.0805	63.4542	62.1819	69.4446	1.1177	1.14509
S523	75	72.4895	68.2209	64.1165	67.6475	73.9781	0.997809	1.14585
S523	80	81.9691	72.408	66.6725	72.0964	77.4093	1.0954	1.19119
S524	51	52.928	50.1879	40.8028	53.1062	56.5269	1.06015	0.975477
S524	60	63.3232	58.9747	49.304	59.7004	63.8004	1.04266	1.03558
S524	66	62.5109	63.7115	52.3489	61.4888	64.4545	1.06879	1.01176
S525	30	41.8337	43.9744	22.6322	42.178	48.4957	0.96411	0.962067
S525	39	48.8293	42.8865	24.2447	43.8528	50.0036	0.925257	0.961449
S526	72	77.5163	62.4947	64.1607	62.7845	68.552	1.02598	1.05718
S526	82	87.8122	72.7941	74.715	73.136	78.5078	0.965371	1.21605
S526	87	85.904	76.5214	74.1805	74.8929	79.2984	1.0127	1.13764
S527	70	70.566	71.9054	61.8761	63.9526	68.941	0.928683	0.984111
S527	79	87.6002	78.4924	69.2259	71.3521	75.8218	0.95551	1.14939
S528	77	83.0143	73.1741	70.9647	71.8213	78.0852	1.04149	1.12131
S528	87	94.3491	80.3012	78.8976	78.5282	82.8273	0.978986	1.13018
S529	65	68.8109	78.1354	61.925	66.1622	68.275	0.930567	0.917112
S529	74	81.6561	73.4568	70.3997	70.2624	72.6669	1.07383	0.991386
S530	71	66.7364	62.803	66.3361	70.6384	73.6231	0.988654	1.05479
S530	80	80.1875	76.7415	76.5045	76.6063	80.3755	1.0711	1.06356
S531	76	75.775	64.1682	61.6736	68.1188	73.4346	0.980817	1.0702
S531	91	87.1412	76.0151	71.4983	83.806	85.0378	0.881895	0.974533
S532	64	70.5006	61.2072	56.3878	63.8369	68.4699	1.07588	0.991544
S532	74	77.3709	69.8199	62.0733	70.04	75.2752	1.03185	1.09241
S532	79	80.7684	76.0241	73.7477	75.2936	80.6383	1.06719	1.10106
S533	49	56.3571	49.7073	37.4498	49.5318	54.1095	0.928222	1.00795
S533	58	60.9611	64.2151	57.9891	64.9839	67.1929	0.823545	1.0563
S533	64	62.5738	62.2298	50.5975	57.9948	62.4484	0.922798	1.10678
S534	72	73.5326	70.7615	67.769	66.4588	70.4666	1.00901	0.970272
S534	81	84.7525	76.6114	73.5996	72.9761	77.7406	1.01315	1.09463
S534	86	83.0219	84.7151	76.2884	74.9723	77.2035	0.974524	0.997594
S535	75	76.0846	73.1332	73.092	76.666	81.0793	1.05741	1.1577
S535	84	88.2206	78.4962	79.9144	81.5568	87.1706	1.06811	1.15839
S535	89	91.0569	79.7652	84.8964	84.7611	90.1483	1.07458	1.27045
S536	60	68.9572	56.2751	53.4166	59.0647	63.8964	1.14291	1.28261
S536	69	77.1202	67.699	63.6736	65.538	70.5829	1.12353	1.33709
S537	65	68.6963	63.3066	43.0862	65.9787	68.3777	0.947301	0.96338
S537	74	80.0221	78.4861	62.7407	66.8346	69.6546	0.900992	1.0515
S537	80	79.8191	76.1457	69.2155	69.4239	73.7762	0.988227	1.06074
S538	71	73.9146	68.5767	60.2082	72.7278	76.0208	1.11537	1.04789
S538	80	88.423	80.0828	75.8623	75.6254	78.0518	0.983104	0.99501
S538	85	87.7672	89.9475	85.4511	80.8375	85.8313	0.941072	1.19095
S539	70	78.9015	72.1804	61.3573	76.3143	80.9797	1.15545	1.24917
S539	79	82.8701	70.8362	70.1599	84.8205	90.0733	1.18318	1.33882
S540	72	69.1784	63.6664	67.1392	67.3117	72.5287	1.02797	1.00909
S540	81	77.4011	69.6029	76.2207	73.7618	78.0733	0.992752	0.999972
S541	23	30.087	27.6086	16.8388	29.5435	36.0707	1.01986	0.925771
S541	32	44.0162	35.3419	20.742	40.346	44.7551	0.96073	0.870004
S541	37	45.6505	40.0525	32.1634	39.8339	45.4698	0.97198	0.959477
S542	66	71.2457	67.1824	60.6273	62.8511	67.7491	0.983441	1.10848
S542	75	79.9274	72.9738	68.0642	70.6672	74.5704	1.0448	1.23296
S542	80	87.1031	80.6585	67.9115	73.3945	78.2212	1.02259	1.25311
S543	71	94.2126	77.3074	92.8158	71.189	78.5616	1.08944	1.21996
S543	80	97.3562	85.7218	105.5	76.8961	84.6036	1.08686	1.17864
S544	66	71.7734	62.8059	60.3278	65.0991	67.439	1.07939	0.985817
S544	81	79.9046	79.3147	75.6072	79.1691	79.861	1.04964	1.11559
S545	46	59.6699	46.5167	42.3364	51.2502	57.2889	1.0913	1.1379
S545	55	77.5128	53.4623	48.2272	57.9759	63.4637	0.958061	1.15164
S546	57	66.7952	56.6287	47.464	61.4394	67.2731	1.09773	1.21639
S546	66	76.6902	69.9547	58.453	67.5491	72.9563	1.04479	1.21174
S546	72	76.109	70.9399	66.7151	69.781	74.5141	1.05382	1.21632
S547	34	37.4893	31.6992	24.6568	38.6205	46.0871	0.992182	1.00571
S547	43	51.0667	44.5211	30.8694	49.2475	54.9371	0.977408	1.00763
S547	49	49.0484	50.5161	34.6758	48.9784	52.5305	0.849191	0.829614
S548	73	79.8907	66.6421	62.345	70.5322	74.2155	1.04995	1.14384
S548	83	85.7998	69.1034	73.9527	77.3359	80.0949	1.06871	1.16212
S548	88	89.9982	78.9168	79.9506	78.9883	80.7889	1.0921	1.24139
S549	54	56.0479	59.0139	55.6147	57.2932	62.8117	1.07442	1.08292
S549	63	64.13	62.7259	61.914	63.4337	68.9161	1.06052	1.05537
S550	73	73.8884	71.536	74.6769	72.0845	76.6411	1.17367	1.13302
S550	83	80.2709	81.8025	80.2861	79.1595	82.5745	1.21497	1.19494
S550	88	83.1451	82.5607	82.6772	84.0721	87.441	1.24451	1.20986
S551	72	72.0916	73.23	58.4271	71.4509	73.9807	0.882272	0.932647
S551	81	77.9602	71.165	62.655	76.2892	78.9279	0.950582	1.02987
S551	87	81.5074	75.0853	73.3432	78.82	82.0966	0.92136	1.06172
S552	68	69.3564	65.5498	71.5351	67.8312	74.0033	1.11744	1.28273
S552	77	86.7149	79.5521	78.0897	72.8306	79.0788	1.05467	1.2375
S553	25	25.6739	18.6181	13.8524	33.9449	39.9308	1.05309	1.03179
S553	34	37.7224	27.2589	27.9428	39.4293	44.5843	1.04616	0.878865
S554	36	38.0144	41.4422	28.7554	39.3559	45.9122	0.928337	0.940761
S554	46	50.8492	51.0602	41.2002	46.0625	51.9904	0.945842	0.93208
S554	51	44.5152	46.0606	42.8506	45.5448	51.3386	0.92373	0.904373
S555	37	40.9039	42.9122	24.8273	48.1122	53.8395	1.09942	0.942549
S555	46	50.0775	51.6597	36.5851	53.1321	59.1119	1.00953	0.945236
S555	51	43.475	55.7945	36.191	53.7514	58.8399	1.06395	0.957568
S556	85	82.4999	80.8566	78.6903	76.1616	81.3962	0.924042	1.09822
S556	94	95.5277	87.0235	94.1934	86.0665	91.4881	1.07465	1.34157
S557	24	28.7125	29.0327	8.85081	28.1416	36.037	1.01648	0.87059
S557	33	39.7926	41.3716	21.9136	38.0183	44.6457	0.863647	0.91138
S557	38	38.9055	41.9815	30.6478	37.8305	44.8889	0.939221	1.01747
S558	83	82.3055	73.1646	70.8438	72.5698	76.5483	1.04924	1.07735
S558	92	88.0106	80.7946	82.6321	78.8755	83.368	1.00531	1.1719
S559	52	54.3608	51.2796	44.256	48.6441	53.269	0.943643	0.941391
S559	61	62.6042	58.1662	50.7473	55.992	60.8204	0.872555	0.946055
S559	67	68.8283	59.1524	62.3362	61.4468	64.98	1.03305	0.971839
S560	71	66.6622	65.6877	58.6774	60.982	64.9651	1.00703	0.898929
S560	80	73.8726	71.1482	62.0164	67.8776	71.1873	0.989679	0.874564
S560	85	83.0395	73.4082	67.0941	71.2558	74.2462	1.00409	0.949848
S561	70	76.5552	70.4403	75.3705	69.4699	74.8542	1.05869	1.18839
S561	85	78.8197	83.0203	87.863	80.145	83.5592	0.987379	1.21107
S562	68	74.9474	73.4282	61.7812	68.8769	73.4061	1.09789	1.19945
S562	78	81.4242	83.567	66.471	75.9655	79.1835	1.05433	1.23687
S562	83	86.2435	86.5236	79.3808	79.2147	83.525	1.15686	1.29093
S563	69	75.8894	69.3347	67.3871	76.3508	80.5134	1.09822	1.18098
S563	84	80.1775	82.5698	77.4197	91.3298	91.482	1.05238	1.13369
S564	79	81.9395	73.6171	69.4874	79.1762	81.0751	1.11529	0.964349
S564	88	93.1306	77.4185	82.847	87.157	88.9572	1.20306	1.04018
S565	69	75.4333	71.2833	56.7333	64.8641	66.9232	1.00476	1.06688
S565	78	84.8975	80.232	67.0129	70.0895	73.1098	1.11518	1.18447
S565	84	86.924	87.9888	82.2018	77.705	80.2893	1.17657	1.30697
S566	83	86.3542	79.0455	83.2053	84.7915	89.4186	1.14548	1.18354
S566	92	93.6437	84.0497	97.6595	91.0396	96.3476	1.0785	1.23934
S567	41	48.9662	42.1398	27.1911	39.6304	45.9155	1.01275	0.939168
S567	50	52.9223	48.3955	33.081	44.6861	48.3809	0.886999	0.874683
S568	37	41.0761	38.863	26.9864	50.5479	58.2541	1.27827	1.15683
S568	46	49.3513	46.9407	37.5036	58.3084	65.1293	1.17543	1.07233
S569	86	83.0227	79.1909	79.7764	79.2171	82.7617	1.0547	1.04789
S569	96	92.4526	90.9598	92.9378	89.1718	92.2781	1.09643	1.20161
S570	42	48.5121	47.4999	32.7586	51.2715	56.4502	0.90947	1.10352
S570	51	55.9061	58.2608	44.0979	60.3371	66.142	1.02299	1.13611
S571	67	69.0643	64.836	63.9998	61.0234	65.1886	1.07918	1.10403
S571	76	82.1102	73.2973	70.7442	67.4695	71.5831	1.08739	1.23814
S571	82	84.5729	85.2691	81.2505	70.9748	74.5187	1.04332	1.17617
S572	68	74.435	59.0218	60.8852	66.0282	72.2417	1.06062	1.14031
S572	77	81.809	68.8235	69.0996	72.3179	77.8719	1.02602	1.18043
S573	78	84.047	72.0007	73.7451	77.6589	81.8081	1.03201	1.01642
S573	87	95.1401	77.2443	88.7178	87.0534	94.1524	1.10173	1.16063
S574	67	70.5163	62.4468	53.5424	63.684	67.896	1.06163	1.12347
S574	76	77.8852	72.2354	62.9918	71.0272	75.0067	1.01675	1.20304
S575	74	86.6455	81.8756	72.4405	82.6011	87.5546	1.17251	1.27685
S575	83	93.8958	87.5128	78.8474	89.62	93.7185	1.08128	1.34703
S576	77	79.8052	68.3949	61.9411	67.2363	70.5421	0.989755	0.928915
S576	86	86.3722	74.5755	75.0347	74.2984	77.413	0.993501	1.04495
S576	92	93.6997	78.5183	80.3362	77.1062	80.599	1.05385	1.10669
S577	35	38.6363	32.5932	18.9333	41.784	46.9222	1.12153	0.898819
S577	44	46.2741	42.6737	31.0722	48.6475	52.8573	0.992003	1.00269
S577	49	49.1715	45.0614	35.7976	50.6006	55.0363	1.0533	1.08901
S578	72	68.5493	64.4944	60.8445	66.9463	72.7057	1.03324	1.16122
S578	81	76.1216	69.4679	65.0175	72.4167	76.7679	0.973493	1.13769
S579	74	68.9723	66.0753	73.1896	71.004	74.6963	0.889442	1.07983
S579	83	79.2599	76.4951	85.3508	75.3054	79.5025	1.13527	1.27638
S580	75	79.2641	68.2728	64.2561	71.8594	76.2912	1.03731	1.04317
S580	84	91.08	80.8805	81.1175	81.3393	87.1641	1.09837	1.07974
S581	61	56.6517	61.5845	55.3271	57.0888	61.6212	1.09122	1.01001
S581	70	64.0211	67.383	55.7933	61.9914	67.3046	1.01929	0.935493
S582	72	73.1012	72.7117	52.1538	64.6391	69.0758	0.938747	1.14255
S582	81	78.4582	82.0781	68.656	71.4777	75.827	0.943222	1.1956
S582	86	88.185	84.4927	78.6977	77.4439	82.3922	1.05778	1.29147
S583	44	53.6351	50.1953	38.8167	49.2108	54.7174	0.913935	0.993248
S583	53	63.0338	60.365	43.3893	54.133	59.1108	0.841177	0.946054
S584	29	29.5515	31.021	10.4317	37.6227	41.8094	0.872943	0.822742
S584	37	48.4192	40.7134	25.6236	44.8317	48.3204	0.868645	0.906907
S584	43	47.42	42.2186	27.751	46.7419	50.6191	0.939734	0.951508
S585	30	27.513	31.1144	20.5401	31.2803	35.9072	0.874521	0.718668
S585	39	36.2784	39.8052	26.6301	36.8933	40.4583	0.934132	0.671632
S585	44	42.7009	48.6338	36.678	43.9765	47.1221	0.912085	0.742912
S586	79	81.3349	76.1947	72.9838	76.5037	80.2612	0.974037	1.05004
S586	88	90.6109	82.6743	78.0927	81.1647	85.156	0.990866	1.02549
S587	76	69.4727	67.3481	65.3286	68.1177	72.9787	0.984063	1.05985
S587	86	79.592	72.6775	67.3544	76.0915	79.2043	0.992566	1.11006
S587	91	85.1696	81.5625	82.0776	79.312	83.6122	0.959834	1.2379
S588	73	83.6965	72.2222	68.2807	69.9742	74.1526	0.995492	1.23989
S588	82	89.2535	83.7756	75.1008	76.1921	79.6808	0.854296	1.2389
S588	88	90.2118	86.4338	80.5271	80.5526	84.25	0.940155	1.29423
S589	68	72.5128	67.0958	53.9796	63.2536	68.5042	1.0222	1.13128
S589	77	72.6796	74.0277	68.6159	76.1648	78.9782	0.932161	1.08632
S590	70	75.744	71.8721	62.3126	69.172	74.0674	1.02188	1.16255
S590	80	85.9306	84.4556	69.5966	77.8658	81.6815	0.965923	1.03132
S591	70	73.8369	66.7296	61.7326	65.7506	70.5819	0.978415	1.04212
S591	79	78.6192	70.2572	69.6786	74.2909	80.1714	0.907499	1.23261
S592	67	73.8511	71.0048	60.943	65.3275	69.8691	1.07849	1.19767
S592	76	81.9946	75.8191	68.5223	74.4751	79.726	1.09534	1.13072
S593	76	71.9627	75.6239	69.8441	74.2506	78.5666	1.0158	1.08603
S593	85	82.104	86.8575	80.6106	81.1277	86.9291	1.14852	1.21516
S594	70	76.6572	66.8994	60.273	66.6208	70.0429	1.0152	1.03309
S594	79	85.0079	75.9035	66.513	72.5928	74.5625	0.96675	1.04614
S595	39	46.7036	40.5371	30.6306	39.4015	46.8852	1.03937	0.926235
S595	48	60.0008	52.1342	37.3475	47.7132	52.7422	0.882001	0.890095
S595	54	63.4388	54.8031	50.4363	46.8702	52.4817	0.930941	0.897356
S596	26	29.8167	28.7362	12.866	29.4092	34.7863	1.04791	0.817804
S596	35	40.7685	40.0183	26.5492	38.1341	44.1779	1.0337	0.852572
S596	40	43.3734	44.7916	34.684	39.8294	45.0773	1.06253	0.978756
S597	68	93.4249	72.6981	76.2124	68.7845	73.3686	1.05484	1.39465
S597	77	99.0619	82.3694	82.8394	76.3581	80.5517	1.08155	1.32754
S598	67	69.332	56.567	54.8094	59.919	64.7897	0.994937	0.87341
S598	76	75.2591	67.9917	62.7871	69.6843	72.2315	0.968717	0.901977
S599	70	70.8459	63.6477	58.0328	66.8185	72.5047	1.02715	1.08152
S599	79	74.0356	72.7755	63.5467	70.6877	74.7801	0.899335	1.09429
S600	38	41.9011	37.4038	27.9031	37.3389	43.2521	0.99658	0.914355
S600	47	48.6991	43.4392	33.6988	43.9025	48.6687	0.929845	0.902277
S600	52	52.9601	48.6949	42.8698	49.8783	53.9638	0.979657	0.866507
S601	70	70.721	59.4535	67.5991	69.9629	77.0698	1.14972	1.34141
S601	79	77.2167	67.0636	72.401	75.4835	80.9417	1.07975	1.29276
S602	49	58.7571	51.7519	37.3704	52.8221	57.6173	1.02697	1.01518
S602	58	69.2788	59.5451	46.4785	59.7005	64.5571	0.951289	1.07054
S603	76	75.743	73.6277	63.7877	70.9521	75.6474	0.8908	1.04374
S603	84	82.2154	79.754	71.0983	74.9889	78.6545	0.863265	0.983557
S604	75	68.6601	57.2943	56.7375	65.4141	66.9147	0.968897	0.869899
S604	84	68.2956	74.7171	65.3741	71.6779	71.8115	0.786556	0.859648
S604	89	77.4251	72.5826	70.2366	74.9374	76.731	0.88946	0.952855
S605	73	76.7053	75.1178	61.0408	65.1023	68.5759	0.989437	1.01869
S605	82	83.3957	81.6201	71.6402	69.9943	75.1536	1.00925	1.13753
S606	62	66.3661	59.8763	57.8495	62.148	68.3222	1.12533	1.14335
S606	72	73.9529	68.5735	68.4617	69.7951	74.8255	1.08642	1.11866
S607	74	68.0632	67.2111	60.2373	66.844	69.734	0.965013	0.957653
S607	82	82.1838	76.3907	66.9395	73.4223	76.439	1.03331	1.03215
S607	88	79.4864	80.1488	76.5888	77.1996	79.5151	0.980029	0.985216
S608	69	76.3255	64.305	60.4511	69.7542	74.4187	1.08654	1.01169
S608	79	82.9988	73.4855	75.5169	78.9801	84.3095	1.02332	1.02408
S608	84	77.4067	79.2315	76.2911	80.7799	84.1401	1.09769	1.08193
S609	33	32.7701	33.7151	17.5786	39.4907	44.2039	1.00402	0.945615
S609	42	46.5839	42.5085	33.8152	48.1276	54.4227	1.0479	1.11612
S609	47	45.8854	43.7135	33.324	47.5159	53.0299	0.903528	1.05544
S610	23	29.1051	28.1599	13.2362	31.7512	39.0519	1.09662	1.01804
S610	32	36.2181	37.1784	21.3397	37.8586	43.2994	1.01041	0.983096
S610	38	36.287	44.364	28.9994	36.3452	40.5397	0.878903	0.942515
S611	61	60.8438	63.6242	53.8193	59.9589	64.5008	1.00198	1.04601
S611	70	74.9997	75.4436	60.0236	63.4174	67.7891	0.799909	0.989527
S611	75	73.1747	72.0669	62.0895	66.7838	72.3906	0.911935	1.05749
S612	62	69.5526	63.0268	74.4743	66.2527	73.7575	1.27813	1.18027
S612	71	73.9891	68.1833	67.5764	68.4746	74.9965	1.00247	1.13737
S612	77	74.4832	65.6132	68.6106	71.9702	78.1277	1.13575	1.23025
S613	73	71.7552	75.7991	73.0131	72.361	76.4587	0.989989	1.0822
S613	82	86.7501	88.7103	78.1966	79.7351	84.6261	1.02532	1.2462
S614	71	65.7521	60.4885	60.9545	64.6399	70.1377	0.960027	1.00292
S614	80	72.6853	69.2804	60.6738	70.5371	75.1129	0.981241	1.00132
S614	85	74.4034	75.9568	69.9682	80.986	81.3431	0.957178	0.983259
S615	66	71.1007	63.8548	57.9249	61.0026	66.6706	1.0707	0.993462
S615	75	83.9884	79.1579	72.8557	68.249	73.3428	1.19046	1.11323
S615	81	78.204	77.9343	100.174	86.4145	83.5257	0.820887	1.17786
S616	76	76.4967	68.1704	70.356	75.6498	79.044	0.980653	0.96327
S616	85	90.2824	76.1152	80.9431	80.1184	84.8448	1.07154	1.02714
S617	84	81.664	80.8905	68.2963	73.1924	77.5733	0.851628	1.03437
S617	93	89.843	85.2831	78.9779	81.4075	83.7884	0.880073	1.14903
S617	98	92.2213	85.7989	83.779	84.7284	89.3075	0.972905	1.2354
S618	57	62.9431	52.9241	47.654	53.4617	57.7441	1.07054	1.05196
S618	66	67.7853	57.9593	57.071	64.8237	69.193	1.03327	1.11214
S618	71	70.9807	63.363	59.5836	64.9819	70.3229	1.03946	1.14646
S619	46	52.6503	48.5491	51.7146	52.0262	60.0895	1.10489	1.26098
S619	55	55.1804	53.5874	49.0421	55.4029	60.7146	0.947755	1.08171
S620	68	77.3397	68.7743	55.6862	64.9057	69.7419	0.969893	1.21507
S620	77	85.058	74.2857	67.6431	71.0095	76.4397	0.870899	1.13072
S620	82	90.14	78.7584	76.1865	75.7286	79.8314	1.03002	1.26783
S621	71	87.319	86.4659	70.0115	76.7024	83.4813	1.118	1.24821
S621	81	96.6451	92.4865	83.5231	85.2919	92.432	1.23893	1.3975
S622	70	72.8043	69.6448	59.6648	68.1444	72.2461	0.983701	1.06213
S622	79	83.997	76.9925	65.4168	70.946	75.5823	0.920543	1.1059
S623	28	28.6537	24.3282	12.6661	31.5998	36.5837	0.945716	0.954937
S623	37	36.2683	29.6049	22.2442	38.7297	43.9465	0.885026	0.973037
S623	42	37.9442	35.6771	24.7755	41.1649	47.0003	0.914263	1.00019
S624	71	68.0685	64.71	55.594	63.2673	67.2266	0.961621	1.04482
S624	80	74.8819	69.5689	64.8554	70.7781	73.5123	0.927765	1.0351
S624	85	83.6729	72.1556	74.4506	73.9274	78.9369	0.978755	1.17484
S625	65	77.4902	73.9435	59.1353	65.6151	70.0745	0.999542	1.14593
S625	74	80.3993	80.6974	66.2697	71.0356	75.9058	1.01507	1.15544
S625	80	82.9979	88.0101	81.1829	74.0749	77.8678	1.00942	1.13956
S626	91	85.2706	84.4043	84.4169	84.7561	89.0235	1.00103	1.19147
S626	100	97.7838	88.4369	92.8746	91.744	97.2129	1.0456	1.24859
S627	23	32.7679	30.6646	16.3794	33.5077	40.6337	1.00115	1.11904
S627	32	37.2787	39.0094	21.5777	36.4673	43.1672	0.860426	1.11245
S628	80	79.2948	79.1467	76.1596	74.6326	79.9724	0.964392	1.20425
S628	89	91.4756	89.0486	91.7131	84.0781	90.5401	1.05264	1.33878
S629	57	60.5844	52.2183	42.2853	61.528	67.2415	1.08067	1.0054
S629	66	65.8003	43.9319	49.8811	67.7446	73.2893	1.09021	1.11429
S630	51	40.8043	53.9239	48.0793	50.6739	54.7354	0.893371	1.01463
S630	60	50.965	55.2511	48.0182	54.6918	58.6464	0.944107	1.01179
S630	65	57.2813	58.9711	51.2989	58.2538	63.6484	1.02645	1.08221
S631	55	62.5319	57.7484	49.3631	56.8019	63.8341	1.01797	1.23485
S631	64	65.752	61.6806	57.5149	58.6296	64.839	0.924655	1.11122
S632	70	71.2848	65.2571	54.2304	74.4567	76.0375	0.921422	1.17193
S632	80	79.4026	73.1842	73.5775	73.2654	80.9785	0.928208	1.24892
S633	33	38.3249	29.0253	20.6305	37.0005	39.6456	0.922028	0.809121
S633	42	51.306	43.8935	30.8339	42.9724	46.9022	0.892331	0.813696
S633	47	47.703	42.8789	33.1052	42.7128	46.4059	0.92752	0.828848
S634	47	53.2668	56.5797	41.4937	49.4418	54.6337	0.942274	1.04231
S634	56	58.7504	63.0283	50.2827	58.1978	63.1718	0.961093	1.13201
S634	62	66.9913	66.2741	54.0219	61.8565	66.8974	0.987928	1.06377
S635	37	41.5745	37.3034	25.876	37.0989	41.5841	1.05643	0.977337
S635	46	46.2109	42.2409	29.4681	46.1308	50.5978	0.971813	0.980469
S635	51	49.8393	50.3612	34.9584	46.9324	49.8345	0.881768	0.922642
S636	55	58.0482	59.6724	53.2979	71.2075	75.0616	1.20077	1.20129
S636	64	71.4329	58.7261	59.4103	73.0462	78.3641	1.23972	1.25866
S636	69	77.6261	71.5084	66.3859	73.0035	78.3317	1.18693	1.16603
S637	85	84.337	83.1466	83.3754	74.5317	77.9922	0.978843	1.10421
S637	94	102.289	95.0922	88.0065	81.7812	86.1514	1.05404	1.2238
S637	100	102.551	93.4799	89.5289	87.6837	92.5742	1.09651	1.23484
S638	69	80.5396	79.6748	67.0292	67.4137	72.185	1.01153	1.18086
S638	78	85.0784	78.8951	77.8996	72.8085	77.9112	1.07212	1.19233
S638	84	90.7572	83.6518	83.4488	73.7525	78.3565	1.0407	1.19924
S639	72	85.1234	74.1316	70.7323	76.9973	81.9611	1.09907	1.32241
S639	80	87.9452	70.4373	80.3807	81.257	85.9724	1.10801	1.3127
S640	66	74.5565	72.66	60.3146	66.2297	69.7482	0.992765	1.06628
S640	75	80.1845	79.8656	67.1897	70.9688	74.8588	0.981825	1.10526
S640	80	87.597	83.0721	75.7116	72.1263	76.8276	1.00045	1.11187
S641	70	72.3668	55.1002	60.275	62.2865	67.2906	1.01728	1.00279
S641	79	76.9797	56.4966	75.5441	77.636	81.0157	1.0076	1.2528
S642	76	79.5107	77.3927	73.0527	71.3637	74.9878	1.05379	1.21081
S642	85	85.8947	80.2942	88.326	77.3091	81.6743	1.03265	1.22663
S643	29	35.4488	31.9941	18.5472	30.9751	36.1961	0.924219	0.82605
S643	38	39.2273	44.8301	34.512	40.0155	41.5021	0.829962	0.862588
S644	69	75.4437	72.43	67.4697	71.1491	75.9991	1.06359	1.29607
S644	78	84.2887	76.9408	71.8608	81.4088	85.7839	1.16436	1.31234
S645	43	47.3734	40.4754	38.8401	56.0379	63.4509	1.30485	1.21816
S645	52	52.793	48.1514	44.5156	60.0111	66.5541	1.15704	1.15035
S645	58	53.551	57.7572	53.4928	63.7711	67.5587	1.04647	1.13126
S646	66	73.6409	63.2569	61.5989	64.2434	69.8706	0.980251	1.12596
S646	75	78.7565	75.2083	72.6393	69.9652	73.7158	1.05996	1.06377
S646	80	82.6999	60.9084	65.496	75.4114	80.0787	0.984276	1.16836
S647	67	70.0958	67.1242	60.3981	67.1912	73.7101	0.983962	1.10155
S647	76	80.3925	73.9004	74.6381	75.7431	83.1786	1.05969	1.16497
S648	40	58.6828	54.8446	46.4837	47.0236	52.3992	0.957683	0.926411
S648	49	51.6012	52.0217	36.5939	51.1172	54.6856	1.01756	1.01988
S649	64	72.9342	62.1287	59.4392	74.9762	81.3641	1.11202	1.2942
S649	73	77.6633	66.094	58.9957	80.3213	85.9022	1.01195	1.38048
S649	79	79.8345	76.0805	64.6727	86.4621	91.1756	1.07349	1.42664
S650	73	77.7528	74.29	71.8147	63.5779	63.8824	0.880022	0.964628
S650	82	87.068	79.8801	71.0021	75.0957	77.9477	0.939874	1.01926
S651	65	72.1884	73.659	60.1355	63.9225	69.5527	0.897721	0.958263
S651	74	76.8342	76.4647	68.5945	74.4932	79.9635	1.03419	1.1321
S651	79	79.7444	85.4995	74.6259	73.5709	78.4307	0.935959	1.13934
S652	74	80.8614	71.6584	68.2188	69.5568	76.2703	1.12602	1.11736
S652	89	92.6442	82.3326	82.3819	79.2902	84.7304	1.02715	1.08817
S653	71	73.8848	64.8519	60.2782	64.705	67.5421	0.949287	1.04092
S653	80	80.1384	73.5901	65.8577	73.255	76.6655	0.96711	1.04035
S653	86	80.969	73.2417	76.352	76.1902	79.8292	1.03816	1.07328
S654	71	74.0758	73.1385	60.5136	65.7031	70.7265	0.926754	0.934717
S654	80	83.7	78.0276	69.8599	73.3764	78.297	0.988378	0.990397
S654	85	87.7441	85.406	71.7045	74.3307	79.3804	0.931403	0.988645
S655	62	36.3045	37.7868	27.8118	52.1323	56.2047	0.960237	0.942389
S655	71	70.861	68.2952	60.2636	63.6759	69.1279	1.00169	1.06225
S655	77	74.4816	76.3328	59.8005	66.8328	70.2794	1.07549	1.09162
S656	73	73.6091	70.2782	71.9415	70.9067	75.7714	0.919341	1.04906
S656	82	76.5599	69.4786	80.3986	76.7601	79.8819	0.854936	1.10493
S657	69	72.37	65.9356	65.8537	60.9777	66.4709	1.04837	1.09158
S657	78	77.2082	71.4156	73.5539	69.8983	75.2193	1.06208	1.2144
S658	41	46.3438	43.7384	31.0487	45.4582	50.0052	1.02019	1.05587
S658	51	52.4648	52.6629	42.4249	52.3303	56.7582	1.08186	1.14948
S658	56	53.9579	58.6125	48.366	54.595	57.7712	0.920136	1.03645
S659	65	70.2109	67.4918	52.3661	59.3841	63.3442	0.84158	1.02343
S659	74	81.9384	73.7713	62.4032	67.6662	71.967	0.94866	1.175
S660	67	66.6964	64.6469	56.9068	65.4111	70.3462	1.01485	1.05665
S660	76	70.5311	67.4946	65.5242	71.3968	75.9559	0.987488	1.1309
S660	82	78.5779	71.4431	72.34	71.4087	76.2757	1.00587	1.21263
S661	68	66.8415	68.1939	62.0287	76.2075	77.5094	0.943252	1.13777
S661	77	80.3032	70.5031	68.4367	76.7904	82.4723	1.06519	1.28784
S661	83	81.654	75.7172	72.0652	79.3726	82.9382	0.988507	1.11227
S662	70	72.4878	63.7779	61.0137	67.1937	71.3239	0.997169	0.927562
S662	79	73.4305	69.5209	72.5128	73.3874	78.6744	1.0251	1.08529
S662	84	76.78	79.4441	76.7564	77.4915	80.8201	1.02552	1.03058
S663	55	60.9269	59.7389	42.1797	52.954	57.4083	0.987269	0.971779
S663	64	69.0622	66.4727	54.5502	58.3042	62.9347	1.05745	1.11735
S663	69	67.9162	71.6042	60.2807	56.1355	58.2203	0.935103	0.855989
S664	73	77.8318	68.5415	62.3994	66.2796	71.1768	0.825172	1.04087
S664	82	79.1689	73.2118	67.7166	73.3933	76.75	0.873296	1.09693
S665	78	78.5195	72.0008	68.4487	71.6304	75.5173	0.986445	1.13307
S665	87	85.4674	73.8043	77.0119	79.1448	83.6731	0.916851	1.14595
S666	77	76.4764	61.6061	64.2728	70.4913	73.4869	1.05404	1.03735
S666	86	80.5191	70.5117	73.9211	78.6688	82.176	1.06239	1.14075
S666	91	80.6656	73.3346	80.4954	82.405	83.6473	1.00341	1.2384
S667	67	70.0251	73.2268	62.4	58.8885	61.9219	0.929287	0.961417
S667	82	92.584	92.7937	82.5726	73.8837	77.4133	0.968669	1.13449
S668	65	65.7978	69.4875	60.6892	59.308	65.4479	1.03471	0.84709
S668	80	79.1285	85.5187	78.1027	69.9984	76.8686	1.10785	0.991766
S669	69	85.6173	72.7759	63.8	62.4242	66.5293	1.02439	0.935055
S669	78	91.678	80.144	76.3712	69.7478	74.7027	0.977785	0.963577
S670	50	59.5482	51.5062	41.4061	57.0304	61.7834	1.05323	1.11814
S670	59	64.4634	58.2558	50.0707	59.632	64.7062	1.02287	1.15079
S670	65	63.7458	65.4414	55.2064	61.698	64.9762	0.862189	1.04476
S671	74	74.3689	66.8473	63.7437	67.8033	72.0618	0.967929	0.98073
S671	83	80.9593	79.662	73.9704	76.5395	80.6136	0.983902	1.03416
S672	36	39.6718	41.4489	19.7209	50.4219	51.4583	0.91421	0.970719
S672	45	48.2112	43.9335	30.6724	52.9136	58.2439	1.16281	1.10114
S672	51	53.9006	48.5395	38.0157	59.297	63.9368	1.13027	1.03505
S673	41	45.2415	44.2351	41.3628	50.908	55.51	1.09838	0.950728
S673	50	56.1423	56.4054	47.1848	55.5016	61.0491	1.08349	1.00611
S673	56	61.1369	58.3878	41.0914	56.2427	60.865	1.00388	1.01466
S674	67	81.5758	70.1504	57.6124	67.7973	71.7805	0.957546	1.04487
S674	76	99.0428	83.7942	70.8435	74.437	79.0601	1.00791	1.21317
S675	27	29.3017	27.0618	12.2103	35.1597	39.7923	1.00354	0.81412
S675	36	32.8674	32.773	20.3076	41.2301	44.401	0.991389	0.909732
S676	77	70.4449	75.0019	72.1349	68.302	71.3131	1.11106	1.10651
S676	87	73.9753	85.5283	69.1728	75.6059	79.2548	1.07951	1.09383
S677	69	75.5623	66.7154	57.7023	72.9748	73.8442	0.998044	1.1737
S677	78	92.9027	80.8279	74.1744	80.4539	84.4342	1.0798	1.38525
S678	77	76.818	63.6802	70.1949	70.4873	74.0716	0.980056	1.05251
S678	86	85.9835	72.3197	77.071	78.0977	82.6707	1.01677	1.14624
S679	68	74.6862	74.8304	62.3076	68.6926	74.2515	0.940406	1.04062
S679	78	82.2878	84.7881	72.6437	77.2452	80.278	0.839098	1.04314
S679	83	84.7006	81.0747	75.6795	74.4224	80.9152	0.976816	1.11738
S680	64	72.7157	60.7709	59.612	64.2452	71.7529	1.15306	1.22992
S680	73	74.0665	67.086	61.1966	68.8758	73.8405	1.12277	1.18942
S680	78	78.9024	70.7683	64.086	79.8227	80.9986	0.9228	1.14265
S681	69	69.5485	55.2658	59.7087	63.4408	68.9951	1.02838	1.11356
S681	75	75.4471	65.2358	64.8456	68.3197	74.6978	1.02577	1.14344
S682	23	21.0369	22.7279	12.7627	28.427	34.8316	0.931141	0.966853
S682	33	32.7336	37.4992	24.8195	38.5476	44.5708	1.00487	1.03688
S682	38	42.0938	40.2385	32.3369	42.9548	49.26	1.07692	1.03719
S683	63	52.0107	60.7854	50.5248	58.0902	60.6175	0.952833	0.903783
S683	72	67.3873	68.7281	64.8231	62.9296	68.0156	0.921392	0.868741
S684	49	55.5949	46.1274	39.2963	52.8198	58.9288	1.0314	1.02116
S684	58	60.1878	52.9187	45.7246	59.0078	64.7123	1.10181	1.13874
S684	63	66.7473	59.2974	51.6641	63.7917	68.1176	1.08815	1.13669
S685	70	75.9215	67.1948	64.1737	63.8473	67.7454	0.982981	1.05409
S685	84	90.6386	83.6297	84.2362	76.5594	82.8526	1.0263	1.20994
S686	40	49.374	47.0684	29.7377	42.1674	47.5842	0.986592	1.00675
S686	50	55.9997	57.2271	36.2928	49.4062	53.5546	0.950601	1.04486
S686	55	59.6039	60.4831	45.0459	51.906	56.3235	0.918885	0.972221
S687	73	68.5995	69.3427	72.7254	68.238	73.3243	0.985188	1.00771
S687	82	79.2796	69.2196	78.6282	74.7545	80.4848	1.05742	1.10236
S687	88	71.7569	70.1953	76.8083	76.7782	80.3932	0.907886	0.941109
S688	45	53.9328	43.3305	43.8739	52.0034	57.4749	1.11987	1.05253
S688	53	54.4587	45.563	44.444	55.4382	60.2669	1.03932	1.00482
S688	59	59.8623	52.8129	47.3097	59.1433	64.1166	1.02548	1.0532
S689	66	81.3864	72.1907	64.6838	77.3681	82.1596	1.19421	1.25609
S689	75	92.3209	82.8816	76.9422	77.5409	83.7937	1.0716	1.33124
S690	70	75.5624	69.0623	66.9276	61.5616	68.2041	1.07362	1.10156
S690	79	81.7559	69.3119	67.2244	69.4468	77.9242	0.943971	1.23509
S691	41	44.4775	48.7838	32.0083	47.6183	51.7658	0.929955	0.949761
S691	51	50.595	57.8843	40.8926	50.254	54.9431	0.834282	0.911209
S691	56	53.159	54.8902	44.7815	53.7675	58.003	0.887705	0.862651
S692	71	72.2677	67.7064	62.4191	70.7487	73.5823	1.07579	1.14861
S692	80	76.4198	72.7137	70.8254	77.9355	80.3491	1.03041	1.06454
S693	83	85.3588	71.2607	74.084	80.1133	84.0115	1.08909	1.19945
S693	92	95.4975	78.3735	82.4777	85.0856	87.9615	1.06808	1.21918
S694	71	67.2518	67.9468	61.5979	70.3059	75.2455	1.05134	0.972405
S694	80	81.4246	79.3255	77.7467	73.749	80.4402	1.16221	1.13931
S694	86	91.6343	93.9323	88.3289	81.3199	87.296	1.20182	1.17491
S695	78	75.7075	82.3455	72.1289	76.6494	74.6215	0.944338	1.02257
S695	87	86.5116	90.8755	75.1988	74.9347	75.8109	0.992274	1.03046
S696	66	62.0413	55.1725	58.7872	59.1226	61.7107	0.87208	0.838755
S696	75	79.1004	64.0674	65.3937	67.1679	69.9018	0.97377	0.899719
S696	80	81.1686	74.1188	74.886	71.3441	73.3893	0.927063	0.987927
S697	89	84.4761	74.3465	75.1048	81.8404	83.9953	0.862751	0.99324
S697	94	90.5413	86.6458	82.2672	85.1126	88.0763	1.06698	1.18439
S698	54	63.0338	52.7308	49.6776	54.1767	60.3414	0.99418	1.09069
S698	63	70.4624	64.689	61.7335	59.4983	64.6471	0.973412	1.17826
S698	69	73.2284	62.0776	60.2852	62.6023	69.2428	0.980694	1.10296
S699	68	75.6673	74.4963	60.6923	65.598	69.4217	1.00938	1.20444
S699	77	86.78	84.0551	74.235	73.6571	76.9653	1.07864	1.21876

## Sheet: Supplemental Figure 3
Source Data for supplemental figure 3. Longitudinal changes were caluculated by linear regression (epigenetic markers of aging on chronological age) by individual.
id_plot	Age	DNAmAgeHannum	DNAmAge	DNAmPhenoAge	DNAmGrimAge	DNAmGrimAge2	DunedinPOAm_38	DunedinPACE
S001	50	51.6617	51.5096	42.5052	52.7295	60.6888	1.21179	1.18535
S001	60	56.7374	56.6396	51.2539	55.2686	61.7491	1.0391	1.06933
S001	65	60.7927	59.559	55.4731	59.3995	65.8485	1.08437	1.06383
S002	76	83.0063	76.6985	63.4447	72.4918	75.8266	1.0029	0.96821
S002	85	89.7813	90.2716	68.0834	72.1052	74.0197	0.920199	1.04262
S003	73	79.0685	59.9155	63.6554	71.6555	75.5825	0.989482	1.0867
S003	82	76.8313	62.0616	70.4577	75.21	80.7947	1.09003	1.14871
S003	87	79.0228	64.631	67.4549	77.2446	82.1511	1.02368	1.10348
S004	47	50.368	50.2143	48.0532	59.382	65.6948	1.15077	1.17247
S004	52	45.566	52.1125	49.5826	58.3699	63.7329	1.02779	1.07404
S005	48	44.417	52.9124	52.6584	53	57.3005	0.983675	1.1124
S005	58	51.7234	58.1265	44.2783	55.9112	61.9775	0.971579	1.08679
S005	63	51.3655	61.1389	50.207	58.2395	62.6041	0.880313	1.0642
S006	74	68.3735	61.8067	66.0972	70.3253	69.5186	0.870544	1.03942
S006	88	73.8949	68.5525	71.56	75.8335	78.9539	1.00284	1.03772
S007	37	42.5087	40.3875	28.2141	42.7123	50.0641	1.05892	1.04331
S007	46	52.1149	43.861	36.4832	45.9507	53.5075	1.066	1.04064
S008	32	42.394	31.1851	22.5646	37.8949	42.7883	0.977068	0.867666
S008	41	43.2308	37.011	30.2561	43.452	49.3554	0.98667	0.936407
S008	46	47.1729	47.6452	43.7555	51.6678	52.9178	0.876955	0.959839
S009	68	70.7268	65.6512	63.6166	77.4444	82.2927	1.14196	1.18636
S009	78	80.3247	66.3513	84.7923	89.5994	95.3503	1.29705	1.45231
S010	65	73.3215	67.4518	58.3945	64.7921	70.0049	1.0357	1.09285
S010	75	82.4034	79.6446	71.8902	73.3337	78.6986	1.04435	1.1435
S011	73	72.8192	69.922	58.2944	75.4659	78.0627	1.01206	0.98285
S011	82	85.9388	75.449	79.6522	85.5586	91.0787	1.17958	1.23279
S012	74	86.0671	73.5962	72.7579	71.5652	77.0406	0.97614	1.11079
S012	83	89.8445	77.9634	79.4175	78.1201	82.5099	0.973065	1.21964
S013	33	41.4947	43.1122	39.449	37.9195	42.5521	1.00974	0.966939
S013	47	53.4635	55.4658	52.5542	46.209	51.5358	0.985575	0.943285
S014	72	70.4605	65.4342	57.0577	65.6329	67.858	0.894005	0.887882
S014	82	80.5939	71.9387	60.6743	71.0263	73.6184	0.977818	0.990109
S015	73	76.8699	74.9573	69.3123	69.6261	73.5886	0.995501	1.02317
S015	82	83.67	78.1234	77.0725	79.6029	83.5588	1.05635	1.25233
S016	25	34.5496	31.7311	24.3642	40.7734	48.3233	1.15664	0.962924
S016	34	34.1025	40.9321	26.376	45.3595	52.0249	1.10835	1.08838
S017	65	65.9988	59.0184	45.849	65.6227	68.971	0.993624	0.979051
S017	74	69.0333	64.8358	55.0703	70.6906	73.9211	1.02546	1.03512
S018	79	81.7877	75.8938	70.2514	73.616	78.0266	1.09001	1.05707
S018	88	90.5039	81.7448	81.2685	77.6703	82.7715	1.0752	1.0777
S019	61	58.6991	53.8931	44.8255	57.1358	61.2671	0.96287	1.0048
S019	70	65.0231	59.4043	56.2684	62.3521	66.5119	0.962639	1.06493
S020	68	79.2938	67.8046	57.1284	64.0908	68.4696	0.905662	1.00628
S020	77	87.0837	72.9898	62.4473	69.1526	73.9065	1.00679	1.19281
S021	77	78.2804	69.2613	60.5766	70.3984	74.7025	0.950678	0.933416
S021	86	80.1379	79.953	72.9106	75.108	79.024	1.0062	1.04452
S022	83	84.6658	71.8202	68.1666	73.1086	76.3477	0.967356	0.993473
S022	92	93.6408	81.2947	82.4609	80.6751	85.1815	1.02338	1.16576
S023	66	73.0759	65.9278	55.8604	69.7444	72.6965	1.0877	1.22884
S023	75	75.8448	65.4623	67.799	73.9503	76.3683	1.03509	1.22218
S024	66	71.2266	64.193	59.3875	66.9657	71.8591	1.03665	1.20705
S024	75	79.279	73.4828	65.7703	73.9624	78.9155	1.03999	1.12077
S025	70	68.7833	67.0262	59.2446	62.2694	66.2311	0.952348	1.01571
S025	80	77.8774	70.901	68.8235	68.6465	72.9684	0.998482	1.0286
S025	85	82.0881	77.1784	75.8529	75.2038	80.328	1.05593	1.01743
S026	67	75.4053	65.7247	56.8268	59.3549	64.4931	1.01752	1.13033
S026	77	77.3872	69.6708	68.5367	65.8526	69.8285	0.966754	1.09178
S027	75	76.2101	74.3166	63.5462	70.2594	74.5566	1.04356	1.0819
S027	85	76.4952	78.6221	67.9468	77.9888	80.9163	1.07098	1.06372
S027	90	86.642	83.2851	79.0693	80.1078	83.3599	0.973759	1.05515
S028	76	81.7277	61.7982	68.7383	71.0677	75.6353	1.03355	1.0715
S028	81	79.9003	66.2186	72.2844	75.6828	80.0315	1.035	1.09084
S029	64	68.1969	73.2546	68.0071	62.5825	68.8355	0.989458	1.19201
S029	73	75.7017	80.0561	73.9125	68.8966	75.375	0.956654	1.16381
S029	78	76.0686	79.9057	76.7676	73.4543	79.148	0.955821	1.16987
S030	67	81.1842	70.2642	58.2914	62.1049	65.7353	0.917488	0.97144
S030	76	82.0821	73.4699	69.2253	68.6304	72.8128	1.05979	1.0864
S030	82	83.1964	61.5865	67.4669	69.9879	73.3588	0.990386	1.01378
S031	71	63.7216	65.4826	58.2831	63.184	67.6261	0.910883	0.989108
S031	81	75.3665	74.9407	73.0145	69.9802	75.5161	0.965586	1.02942
S031	86	80.4376	79.5546	72.9624	74.1178	79.005	0.961072	1.0594
S032	36	43.6828	32.5979	25.1972	39.736	45.6356	1.03179	0.955155
S032	45	47.8118	42.0987	31.4325	45.1166	49.8159	0.929901	0.978308
S032	50	44.0648	45.174	31.9126	47.2466	50.6766	0.846918	0.95005
S033	52	64.1474	58.3437	47.2651	57.819	62.5472	0.957406	1.09349
S033	61	69.8637	68.2161	57.3427	64.0255	69.0199	0.951143	1.13729
S033	66	74.1272	73.4338	63.8142	65.4483	72.0936	1.01587	1.27793
S034	67	69.9238	62.8349	56.8315	61.2462	66.524	0.98065	0.960755
S034	75	80.7446	73.6615	65.6575	67.1674	72.4965	0.950888	0.954823
S034	81	80.2401	74.5331	70.8515	70.2402	75.411	0.996485	1.08226
S035	70	70.442	53.9453	65.3754	63.5418	69.0251	1.04189	1.04033
S035	79	72.9367	60.7495	73.9514	70.1796	74.8033	0.999789	1.04798
S035	85	77.6606	59.0782	77.4706	72.7266	78.1072	1.02048	1.07999
S036	70	77.0619	69.2183	58.6325	74.0614	78.7047	1.0437	1.18891
S036	79	82.6306	72.1526	68.5249	82.4955	87.3811	1.05751	1.23577
S037	79	81.2983	73.0682	73.3534	76.1207	80.5672	1.04781	1.022
S037	88	88.9343	87.8361	85.4407	86.7818	91.8258	1.05914	0.998525
S038	68	65.0378	66.1984	61.3546	61.0745	66.4074	0.981052	1.0376
S038	77	66.0054	68.9124	72.415	69.1313	73.305	0.935326	1.02587
S038	82	78.1244	72.0467	68.6819	73.4774	79.4425	1.0423	1.09975
S039	62	73.4636	70.7679	57.814	58.6556	62.2663	0.983807	0.995961
S039	72	75.0427	72.9885	61.2771	65.7285	71.2022	1.06178	0.966884
S040	66	66.7984	57.1737	55.7552	63.5123	70.0624	1.02357	1.06462
S040	75	68.9627	66.0544	69.2494	71.6776	77.6783	1.01459	1.27208
S040	81	70.3788	67.6796	65.1607	71.7644	77.4916	0.983373	1.20471
S041	62	56.7613	59.7207	48.0232	61.3432	64.2718	0.949238	0.97547
S041	71	63.0935	68.3828	53.391	66.0536	68.3096	0.955391	1.05285
S041	76	69.1585	72.7697	63.3511	72.1343	75.0962	0.94481	1.10323
S042	76	77.7853	71.3459	76.4144	66.4466	69.0716	0.972082	0.835753
S042	90	83.9637	75.1803	88.1115	79.8319	81.8886	0.95773	1.07202
S043	49	50.2543	56.874	42.6509	50.7968	54.5065	0.897737	0.91504
S043	59	63.286	68.4577	47.4351	58.4754	62.3508	0.937247	1.06244
S043	64	69.0538	66.8756	56.603	63.5139	67.5407	0.918582	0.979614
S044	76	71.9921	75.0394	64.7859	71.1873	73.4003	0.975495	1.06305
S044	82	82.533	76.2859	67.1221	76.9949	79.7085	0.985789	1.21552
S045	73	74.6245	67.8688	62.3272	67.3987	70.1156	1.08932	0.940423
S045	83	84.8673	80.2432	75.6877	74.9821	78.0064	1.07321	1.05925
S046	45	51.8601	44.9507	34.517	53.7851	59.1196	1.11586	1.01416
S046	54	58.9511	56.6511	45.5225	58.0308	62.7319	0.98362	1.012
S046	59	59.4924	63.0722	46.4685	62.2535	63.5103	0.974316	0.943068
S047	69	72.5494	62.3656	59.0845	61.3158	64.9821	1.03907	1.05157
S047	78	73.0404	68.8598	66.7634	65.7454	69.2079	1.0168	0.965391
S047	83	76.6326	73.6921	76.2355	70.0074	73.6992	0.830804	0.902898
S048	68	71.782	66.5969	58.7825	73.066	77.6221	1.15835	1.07042
S048	82	78.7549	78.6019	75.0933	80.9173	87.848	1.01256	1.21307
S049	53	61.3347	52.3328	44.2245	57.687	64.238	0.940871	1.11014
S049	63	68.4779	62.2222	52.0556	65.3657	70.7012	0.916749	1.13217
S049	68	76.2593	67.2282	58.3906	64.9058	69.3544	0.882818	1.14788
S050	58	69.2758	62.0459	51.8245	59.5168	65.0622	0.968927	0.999923
S050	67	75.7632	68.2568	59.4604	65.8482	72.182	0.935991	0.98592
S051	29	33.7966	33.2618	16.5644	30.5445	35.6486	0.937647	0.900053
S051	39	45.7506	44.1894	23.9947	39.0877	44.1243	0.972669	0.948784
S051	44	43.3009	42.8823	27.1326	41.3322	45.7205	0.859669	0.951571
S052	73	77.8525	67.6953	72.8318	68.8287	74.1441	1.07553	0.927352
S052	83	80.8091	76.2478	80.1315	77.7369	82.883	1.04741	0.982914
S053	66	69.7863	65.4615	58.1425	64.1068	68.9984	0.989166	1.104
S053	75	73.7059	72.2749	66.9809	69.7504	74.2436	1.01385	1.11053
S053	80	78.5239	72.7297	74.5661	68.7321	73.8172	0.986118	0.971694
S054	24	26.088	20.725	11.3496	39.0588	45.6842	1.08451	0.973331
S054	33	32.7915	30.5812	21.513	45.3496	51.6229	1.03658	1.10826
S055	48	55.4695	49.7979	41.275	48.8509	54.9371	1.03927	0.954092
S055	57	57.2494	55.7349	45.5998	53.5239	58.1068	0.971066	0.95
S055	62	66.1893	60.0064	56.0357	58.158	63.6505	1.00619	1.03132
S056	78	75.542	75.1066	60.5707	68.9489	72.9273	0.99308	1.11695
S056	93	87.6329	86.4776	73.6801	79.5682	84.494	0.977574	1.34846
S057	72	74.3086	66.5355	58.4814	66.3304	72.1637	0.991226	1.16983
S057	81	82.3077	70.631	73.0444	75.5762	81.6235	1.05805	1.28586
S058	34	37.7856	34.255	23.5952	39.625	40.7674	0.771797	0.785007
S058	43	50.1582	45.1959	26.8209	45.0855	49.1394	0.957548	0.87878
S058	48	52.6622	53.8769	36.4994	46.6389	49.4915	0.939459	0.868739
S059	74	81.7756	71.7352	71.9775	72.7034	77.5108	1.04944	0.889224
S059	83	92.1755	81.8307	88.3392	81.5649	88.2108	1.14349	1.04456
S059	88	96.0196	87.8244	99.3418	84.5335	91.5259	1.1768	1.11673
S060	76	78.5087	66.8371	71.0833	82.466	87.7141	1.20681	1.03678
S060	85	82.4409	68.5169	74.4754	87.3053	91.1639	1.12012	1.0806
S061	77	74.8444	68.3978	67.8507	75.5592	78.9704	1.01408	1.17631
S061	86	82.0018	75.5713	78.2706	83.5535	87.9738	0.995264	1.17245
S062	70	71.9358	68.9955	64.9223	64.8993	70.3245	1.00492	1.12555
S062	79	78.4719	78.2008	73.6361	69.9008	74.6491	0.973987	1.11864
S062	85	85.7959	83.957	85.5817	74.8446	80.2539	1.11049	1.07437
S063	77	76.7663	73.6964	65.1832	67.82	70.5496	1.01689	1.02791
S063	86	77.0987	81.6231	71.952	73.7496	75.9257	0.985106	1.05321
S064	65	65.0251	61.4735	61.0545	65.0403	70.094	1.01062	1.03597
S064	74	71.3859	70.2657	68.1735	72.6612	77.1142	0.946252	1.03429
S065	68	66.3601	63.9047	57.9828	68.1294	70.1071	1.01334	1.04188
S065	77	69.8863	72.1232	66.736	74.4005	76.9635	0.946219	1.15601
S065	82	79.1968	74.4188	69.131	77.7446	81.3026	1.1141	1.23768
S066	62	61.7102	62.0739	49.1322	64.0846	66.8755	1.06519	1.09961
S066	71	64.5546	68.1678	56.7563	68.4034	71.0274	1.04936	1.16888
S066	77	65.6288	85.2075	48.2793	71.2612	72.364	1.09386	1.14738
S067	87	82.2793	82.2486	79.8528	80.2665	83.2195	1.14866	1.16911
S067	93	84.8014	82.292	79.7093	82.1998	85.033	1.08454	1.20137
S068	41	45.5386	49.6568	36.1511	45.028	49.3848	0.958183	1.01507
S068	50	50.7725	54.23	37.8011	48.6342	52.2156	0.976228	1.01001
S068	55	50.0966	58.2542	36.244	50.4333	52.9967	0.893154	1.00987
S069	78	89.9244	81.1106	74.9825	68.4201	72.8371	0.956475	1.22397
S069	84	94.1185	85.7728	75.4228	72.1524	76.1335	0.951568	1.22389
S070	81	81.1024	77.5884	72.8202	69.7604	73.2775	0.865715	1.04577
S070	90	86.6709	76.9683	82.4342	79.5365	80.1147	0.882745	1.03608
S071	72	79.6891	70.9899	61.9389	72.1816	75.455	0.96378	1.11964
S071	81	86.565	76.6629	72.0375	78.1758	82.2639	0.971956	1.1694
S072	41	46.2056	41.6282	29.4082	40.8902	47.0879	1.01268	0.922307
S072	50	54.7042	48.8938	38.8331	46.8214	52.7236	1.0715	0.955436
S072	56	58.9503	38.4275	46.9894	51.3369	56.6305	1.10905	0.978436
S073	45	49.6664	48.3436	34.8037	54.128	58.1855	1.00694	1.03374
S073	54	54.4572	55.861	40.9722	54.02	58.2597	1.01399	1.08487
S074	71	74.9066	64.3084	63.2481	67.9126	71.1756	1.02634	1.1251
S074	81	85.06	75.2272	74.3304	75.6928	79.8115	1.1094	1.17739
S074	86	85.4027	76.2158	84.4825	81.1942	85.3259	1.05949	1.22876
S075	41	49.4628	44.1055	31.1229	45.7101	49.9627	0.982567	0.901356
S075	50	56.2244	45.5895	35.903	49.7493	54.5039	0.97685	0.952626
S075	55	60.8457	57.0078	45.1056	55.3805	58.1347	0.95515	0.957733
S076	68	72.0978	73.2093	60.287	66.9793	71.5622	1.01114	0.987959
S076	78	93.3419	91.6582	82.3854	80.4174	84.6561	1.09808	1.18071
S076	83	98.6135	95.6073	78.6959	84.4569	85.756	0.945135	1.16181
S077	79	72.8662	74.4017	81.7744	69.808	72.6179	1.03797	1.05873
S077	84	77.7837	77.4968	84.0625	75.1892	79.2473	0.956656	1.16247
S078	66	68.4422	64.9241	52.006	66.5243	69.4544	0.980264	0.905469
S078	75	74.7409	72.625	66.3854	70.4342	73.8488	0.94032	0.942518
S078	80	79.7236	71.3639	69.7146	73.8892	77.3686	1.04398	1.01309
S079	68	68.7888	62.4278	55.0349	62.7859	67.7187	0.929013	0.931626
S079	77	70.8556	65.9125	64.3389	69.0173	74.138	1.00774	1.00384
S080	43	43.6221	44.5321	32.0913	52.4637	58.5946	1.13043	1.09058
S080	52	54.7549	49.6232	44.6903	57.6344	63.8713	1.10781	1.05855
S080	58	59.1503	56.6344	53.0404	60.0524	63.4366	0.978479	1.01824
S081	72	71.8337	68.5506	71.5211	71.3317	73.0996	1.03501	1.12253
S081	81	86.5056	78.8668	71.2395	74.7156	77.4738	1.04668	1.10255
S082	74	76.7634	69.4866	68.5084	72.1668	76.4302	0.96343	1.1639
S082	84	82.7625	77.726	78.3987	81.4378	87.2284	1.00411	1.2627
S083	77	83.4997	72.4899	69.1768	73.51	78.039	1.10885	1.19927
S083	86	91.4234	79.3203	81.5525	78.1688	82.1162	1.07713	1.22157
S084	66	70.3446	70.7922	53.3244	58.5729	61.4229	0.895063	0.914922
S084	75	80.6728	79.0221	58.2242	66.091	69.1632	0.958746	0.947863
S085	72	75.3509	60.959	62.0511	66.9726	72.6927	1.01605	1.14375
S085	81	75.7936	65.5444	68.8607	71.582	76.8695	1.03017	1.18867
S085	87	72.958	65.5567	75.3396	75.3165	81.5749	1.05204	1.31679
S086	66	76.2259	75.5377	55.3617	67.4835	70.2889	1.11325	1.05185
S086	75	85.1577	78.2493	65.793	76.1652	80.4734	1.16817	1.18712
S087	72	70.0655	67.1442	57.627	68.043	71.3208	0.929737	1.06278
S087	81	83.6963	75.9548	73.226	75.6778	80.076	1.01196	1.14962
S087	86	88.1946	80.0221	76.8034	76.9088	81.2775	1.06895	1.21701
S088	60	60.5355	59.9628	43.624	58.6556	63.5911	0.991866	0.969255
S088	65	65.5567	63.6043	49.6903	61.8477	65.7121	1.0109	0.937771
S089	23	30.4658	26.4688	10.895	31.3921	35.4562	0.942405	0.86518
S089	32	31.1489	36.9829	19.4442	39.1572	43.8506	0.884681	0.86188
S089	38	35.5315	34.2295	31.2148	40.2101	44.0712	0.95517	1.02095
S090	31	33.5424	30.2976	19.7931	38.3064	43.9197	1.02975	1.04211
S090	45	47.8046	42.0527	41.0701	52.8667	58.0938	1.05313	1.13546
S091	57	62.4087	58.2333	54.7454	56.7892	60.3719	1.05963	0.913924
S091	66	69.095	66.1141	58.7477	61.1379	64.8017	0.952959	0.960418
S091	72	72.8478	68.0826	64.3196	65.8215	69.7972	1.03801	0.955632
S092	73	75.3963	65.2956	63.3366	68.5892	74.8134	0.988522	1.05658
S092	82	80.7911	71.4969	71.8463	73.3983	77.9876	1.00226	1.09769
S093	81	84.3742	81.4097	71.1762	74.4217	78.9524	1.02987	1.28097
S093	86	83.5979	74.986	70.9311	75.5841	79.6952	1.00541	1.2586
S094	26	33.4316	25.6044	13.9639	32.9111	39.9386	0.956801	0.836909
S094	35	36.1779	34.5332	18.0558	37.1434	42.5949	0.901662	0.907158
S095	67	71.8711	64.8717	63.1397	66.1127	69.5623	1.03422	1.14923
S095	76	87.5183	69.1422	63.0882	71.8665	76.8347	1.04848	1.29616
S095	82	90.4169	70.9221	66.4856	75.1993	79.2632	1.11631	1.32169
S096	68	72.8267	64.5401	61.0612	64.7827	70.3497	1.00968	1.01147
S096	78	80.7732	73.4392	71.7617	70.7829	76.5064	0.982317	1.01026
S097	32	38.8522	34.1927	19.9433	42.7112	47.2814	1.01835	0.951591
S097	41	44.7781	44.5938	31.8847	48.0296	51.9733	0.982604	0.982094
S097	46	45.1074	47.9942	33.7052	52.6894	54.8191	0.928525	1.06176
S098	29	34.6725	28.6838	22.9023	35.9985	40.9881	1.05041	0.945708
S098	37	41.1017	36.8338	32.1878	42.3854	48.6362	1.07211	1.14082
S099	67	74.4925	79.0587	68.0063	63.506	67.0352	1.11774	1.14807
S099	81	85.2706	86.3348	74.2399	73.0132	76.2137	1.04831	1.17692
S100	31	35.7556	32.4908	21.6908	37.9026	44.6272	0.91672	1.04161
S100	40	46.058	44.772	34.385	44.342	51.5388	1.02626	1.10291
S101	39	51.5598	46.8998	35.2152	45.0791	51.7503	1.06139	1.11996
S101	48	59.1529	53.8593	42.4462	48.8445	54.6299	1.02644	1.13305
S102	79	88.4897	76.6523	69.69	76.9171	80.0938	0.990718	0.977526
S102	88	95.0073	81.508	77.7081	83.0886	86.9067	0.985673	1.06793
S103	78	77.3191	69.3518	68.1278	69.4136	74.7609	0.961554	0.935688
S103	87	82.8602	75.4711	75.7132	75.4387	79.4525	0.958573	0.910076
S104	76	82.4087	76.41	67.9101	77.7202	80.8691	1.18617	1.13063
S104	85	92.3203	79.316	74.733	82.0914	83.6195	1.06803	1.11519
S105	83	78.3531	76.6865	70.9205	72.1882	75.737	1.01987	0.964644
S105	98	89.0987	79.0571	72.2067	81.94	86.1057	1.10415	1.16065
S106	85	86.2296	77.4507	72.7008	75.3224	79.0993	1.04247	1.24674
S106	94	82.3752	85.2196	83.0875	85.9865	90.6009	1.14515	1.38157
S107	69	75.5958	66.5324	60.7015	76.325	78.2353	1.08348	1.16455
S107	78	83.5896	80.5907	68.8843	78.6314	82.1636	1.06738	1.24038
S108	76	66.1719	69.3165	57.2156	66.2198	68.6821	0.918398	0.89858
S108	85	77.7365	72.8277	66.9827	72.3909	75.5975	0.931384	0.93289
S108	91	80.8484	71.1146	70.0484	75.2967	78.0578	0.925421	0.885003
S109	73	77.6732	67.8676	83.427	73.4561	78.9649	0.999183	1.10547
S109	83	85.8987	75.0342	98.4118	84.2983	89.1665	1.01075	1.26059
S110	77	77.1667	67.2782	67.2337	66.7519	72.3451	1.00077	0.966369
S110	85	84.7251	74.2182	74.399	75.2813	81.3114	1.04844	1.02776
S111	91	84.9157	83.2864	80.7896	83.8988	87.9848	1.08793	1.22761
S111	100	91.7225	98.1248	97.84	96.0094	102.25	1.21877	1.46157
S112	63	62.6526	56.6689	51.888	58.5323	64.1214	0.985787	0.99858
S112	72	68.2061	58.5661	57.0891	64.5924	69.7696	0.95194	0.945153
S112	78	62.6426	63.6644	59.9803	68.2543	72.1204	0.933952	0.966327
S113	82	94.2048	79.8463	73.6338	78.4668	84.3169	1.17211	1.28037
S113	92	118.851	97.8615	88.8359	97.1491	99.1425	1.06979	1.45688
S114	85	82.4013	72.6284	88.8782	77.0764	82.7673	1.09894	1.00122
S114	94	88.1751	76.6784	106.376	84.744	91.0059	1.0886	1.29569
S115	74	88.5449	71.6247	73.4708	75.1894	81.4418	1.10855	1.02093
S115	83	89.3207	81.8517	74.9903	81.2862	84.2971	0.984853	1.03241
S115	88	87.0283	88.1833	79.2145	81.6945	85.5296	1.02365	1.03379
S116	76	87.7714	72.0224	69.3581	71.7872	76.0435	1.06393	1.07393
S116	85	91.2854	77.2473	73.6859	77.5365	82.0559	1.04883	1.07959
S117	70	76.1984	66.1424	67.2723	71.2089	77.4284	1.07551	1.09105
S117	79	87.3213	76.9873	74.4682	79.1042	83.5567	0.969758	1.11138
S118	69	69.7686	68.871	60.1524	62.1357	66.7295	0.992091	1.05403
S118	78	75.9244	79.3989	66.6508	66.1601	69.4	0.948709	1.06667
S119	23	24.4564	22.8069	11.4865	26.3003	29.4828	0.868855	0.69442
S119	32	34.0625	34.0849	21.6419	33.1209	36.1603	0.898324	0.742978
S119	37	34.1798	32.998	23.4171	34.3924	38.7053	0.937361	0.81643
S120	67	71.8983	61.7151	59.5765	62.6563	70.2625	1.06423	1.01756
S120	76	76.2814	69.2195	70.5301	71.0203	79.7687	1.04989	0.983307
S120	81	78.7422	69.9859	73.7448	73.0065	81.5564	1.10497	1.08509
S121	69	73.0468	63.0868	60.8865	64.3093	67.4003	1.01698	0.999306
S121	78	81.4394	68.1838	68.5357	71.1747	74.1444	1.01568	1.07611
S121	83	79.4128	75.8543	74.0313	71.1878	72.9399	0.92944	1.04141
S122	74	82.4454	73.2637	67.7468	67.8705	71.3304	0.985788	0.875447
S122	83	85.994	76.3861	75.6946	75.1031	78.7685	1.00324	1.02573
S123	70	77.3478	70.6894	63.0628	71.3433	74.9886	0.879773	1.09623
S123	79	90.0059	79.3146	70.9952	75.7292	80.6953	0.954062	1.2063
S123	84	94.2402	84.8444	75.9105	81.7202	85.9858	0.972305	1.20573
S124	38	46.9914	40.0143	24.7234	39.172	43.1307	0.882829	0.854198
S124	47	53.8708	45.9546	32.5135	43.6157	47.1458	0.903907	0.856537
S124	52	57.0411	58.7688	42.383	47.7039	51.2977	0.900794	0.989543
S125	60	63.8332	54.8587	48.6301	62.6911	68.8401	1.10854	1.12699
S125	69	70.1174	65.4838	61.3614	67.3909	71.8841	1.03077	1.08806
S125	75	72.9235	69.3284	66.5247	70.2838	74.8183	1.04929	1.12367
S126	74	79.028	63.4378	69.9223	70.7685	75.7722	0.975293	1.15604
S126	83	87.5391	71.1262	78.4553	75.4858	80.486	0.936145	1.21254
S126	89	89.8566	72.6096	89.49	81.6494	87.6872	0.993143	1.34134
S127	67	69.6579	61.1886	61.5986	72.7281	78.0973	1.13654	1.18522
S127	76	78.1208	73.9972	66.4677	77.6328	82.1101	1.09944	1.28572
S128	74	72.5173	74.1574	59.3248	69.0241	70.8728	0.915038	0.95085
S128	83	80.6872	72.7545	67.005	73.5645	75.7947	0.932732	1.01735
S129	74	72.4225	62.0798	69.8529	69.6485	71.4774	0.933087	0.906548
S129	89	86.6035	82.108	73.8925	80.7802	82.715	0.949434	0.995682
S130	32	43.6632	42.4581	29.525	37.8221	43.1964	1.0599	0.90453
S130	41	51.329	49.2147	49.1658	44.8419	50.3408	1.08132	0.915466
S130	46	54.4713	47.1229	45.2902	52.2727	58.8286	1.09761	1.03875
S131	49	52.7662	47.0985	38.4234	56.2642	61.4078	1.18561	1.0887
S131	58	62.2314	53.37	54.0155	65.6581	71.3054	1.25399	1.14947
S131	63	57.515	57.2508	51.1591	63.6567	68.0742	1.08069	1.01365
S132	64	73.1613	56.2007	52.7015	69.2618	74.2664	1.15273	0.975682
S132	73	76.1568	66.39	57.3209	71.697	76.1036	1.07151	0.953028
S132	78	75.9433	69.4214	67.3396	76.8024	79.3598	1.00839	1.03269
S133	39	30.0753	30.1134	18.8847	36.4273	40.2744	0.868478	0.823983
S133	44	37.6119	34.615	28.5835	39.1852	43.5136	0.876749	0.855612
S134	75	85.669	76.4466	69.5405	76.3467	79.1245	0.986567	1.21306
S134	84	90.4587	85.9715	78.4777	84.8267	86.1941	0.950393	1.18925
S135	62	63.093	61.7145	54.8859	59.1612	62.7817	0.939465	0.949528
S135	71	69.0038	62.1807	65.2625	63.5074	68.0775	0.999604	0.961862
S136	67	60.3193	65.2102	51.6868	68.5334	71.9391	0.969133	1.14521
S136	76	80.7408	76.1921	61.5936	70.9042	75.4373	0.964416	1.22251
S136	81	80.4352	78.495	73.7514	73.8108	79.0006	1.00537	1.20611
S137	68	76.716	65.5851	58.8022	67.6596	72.3998	1.06282	1.09123
S137	77	85.1293	70.632	69.6203	76.2621	80.5885	1.03383	1.18315
S138	59	63.5064	56.9426	46.3519	57.5331	60.9415	0.94594	1.04438
S138	68	73.22	68.3532	60.326	65.7274	69.3411	0.963946	1.14432
S138	73	76.607	72.9008	59.6984	66.0613	69.0049	0.945277	0.981982
S139	80	90.2619	75.8359	78.1038	73.6804	77.6261	0.954227	1.19243
S139	89	99.0955	84.9778	89.0649	79.971	84.0578	0.913592	1.28383
S140	66	77.7697	73.5823	68.4972	62.8363	67.9979	1.05732	1.1062
S140	76	80.4652	81.7263	78.28	72.1444	76.699	1.0942	1.09179
S141	72	73.9242	62.1975	67.6395	72.6827	77.0943	1.06251	0.991082
S141	82	83.7205	69.7903	75.0931	78.7908	83.2592	1.04228	1.01553
S142	44	45.5518	47.0675	36.373	41.8588	47.5045	0.95384	0.959141
S142	53	50.1929	53.9051	47.3523	51.9032	57.1773	1.0131	1.10494
S142	58	56.1844	60.9053	47.4639	52.9909	56.8317	0.868386	1.04986
S143	66	71.3992	65.2855	59.0027	66.6446	71.0066	1.05971	1.07332
S143	75	86.2648	74.1821	70.6594	74.5309	79.5373	1.04868	1.07299
S144	86	81.2422	72.5032	80.3572	77.3411	82.0572	1.0207	0.816292
S144	95	85.1209	76.2514	91.5306	84.6091	86.9127	0.869379	0.870646
S145	68	65.5396	61.1099	56.2611	69.2728	73.4922	0.824704	1.05576
S145	82	80.3375	71.8351	78.5259	75.6062	81.1992	0.993416	1.15777
S146	72	79.4651	74.5344	73.614	72.9917	79.3728	1.13022	1.28172
S146	86	92.3695	89.3073	88.9017	81.4572	86.6303	1.08109	1.32722
S147	95	89.2805	79.3203	92.5393	96.0557	95.2435	0.840558	1.27403
S147	104	93.9348	84.2023	85.1593	92.4792	97.3898	1.1598	1.32895
S148	21	20.9759	23.1633	7.0793	28.4392	35.1621	0.921312	0.916568
S148	30	31.0321	37.9094	19.9857	34.002	39.8455	0.992136	0.775147
S148	35	31.5364	40.1551	29.6794	37.5189	41.8779	1.00605	0.824754
S149	71	70.6941	75.3366	69.7801	64.6583	68.4108	0.900334	0.994432
S149	80	82.3189	79.8052	80.7464	72.4249	77.1642	0.917802	1.00592
S150	43	38.3075	42.8404	32.1795	50.5813	53.6305	0.854508	0.894661
S150	58	52.54	55.8608	42.556	56.9936	61.7438	0.997706	1.00395
S151	78	83.3033	78.4096	66.0354	73.0735	77.093	0.893539	1.07478
S151	87	92.3342	86.4595	75.315	79.7557	83.1321	0.880824	1.12148
S152	74	71.4563	71.128	64.9348	67.6283	71.5441	0.883373	1.00936
S152	84	81.5146	77.1383	75.7946	74.2673	77.5832	0.883711	1.04732
S153	75	78.3443	64.3617	65.0396	78.2019	81.9425	1.12445	1.08633
S153	84	83.2205	75.5922	76.4126	85.1183	89.2569	0.993947	1.09651
S153	89	88.6765	79.5927	86.2808	87.507	92.1771	1.06145	1.10594
S154	27	33.2991	25.8902	19.8056	31.7847	37.332	0.978113	0.894751
S154	37	46.6144	38.6639	28.9496	38.8662	42.4726	0.905078	0.907532
S154	42	51.7205	49.1612	33.3994	40.1793	43.3258	0.903154	0.888481
S155	67	72.613	64.7112	62.2086	57.8691	60.7837	1.00594	1.0328
S155	81	83.6675	74.8853	74.2225	67.6801	71.2797	1.04861	1.13956
S156	69	63.8127	70.7726	68.9728	60.8096	63.0304	0.958744	1.04023
S156	78	71.5213	76.5531	75.637	69.3498	71.8839	0.959473	1.15365
S157	71	77.3386	69.5604	63.7813	64.6622	70.1103	1.06366	1.03948
S157	80	79.705	76.3755	78.8065	75.8784	76.6095	0.986207	1.08781
S157	86	94.2184	86.9101	93.0445	77.5106	80.5737	1.12695	1.17209
S158	72	64.61	60.8758	65.4168	67.5502	71.778	0.902423	0.934299
S158	81	78.2745	66.3611	72.204	72.1883	75.7385	0.989676	0.95628
S159	66	64.8095	59.9798	54.8356	60.157	64.7886	0.889304	0.905215
S159	75	75.0104	67.2158	64.871	65.0664	69.5805	0.946337	0.908616
S160	68	67.5446	60.9189	55.6519	63.1262	67.0606	1.05352	0.970175
S160	78	73.679	67.9609	64.4922	69.6717	73.6421	1.02542	0.941159
S160	83	74.9318	70.7759	65.5036	71.2115	74.2212	1.05576	1.01475
S161	65	68.194	62.0441	55.4812	60.9656	66.2618	1.02564	1.03092
S161	74	75.8671	68.1326	63.0306	68.853	73.5395	1.00205	1.10574
S162	68	65.241	59.6688	57.744	68.4332	73.0862	0.963922	1.13412
S162	77	75.7024	76.6589	67.6247	74.4507	78.1273	0.983554	1.10353
S163	66	72.7783	59.3693	68.8702	74.0629	80.2693	1.32267	1.32715
S163	76	80.5721	69.71	73.5398	78.1757	82.9715	1.12524	1.38414
S163	81	83.4838	71.1001	85.1216	86.6148	90.6439	1.25933	1.40747
S164	75	92.5042	82.8047	83.0761	78.7326	83.2188	0.99629	1.25061
S164	80	96.6305	85.4728	91.3997	83.3441	89.7497	1.02717	1.3027
S165	81	76.5683	68.9993	71.6858	78.9023	85.554	1.12029	1.23991
S165	90	86.6915	76.6952	83.9089	85.3285	90.7442	1.09893	1.2543
S166	67	76.4511	67.6486	58.9839	64.8442	67.801	1.03604	1.06831
S166	76	89.2247	72.4325	63.0082	71.2675	73.0467	1.07407	1.1735
S166	81	95.6706	78.025	77.1714	74.152	77.4195	1.08424	1.26492
S167	65	72.904	68.3071	69.2194	66.6937	73.0308	1.04371	1.18246
S167	74	79.7587	71.7318	70.2033	73.3679	79.4565	1.08827	1.19098
S167	79	85.261	78.1208	69.1429	75.025	80.6522	1.00703	1.29213
S168	78	92.0867	75.4607	83.7898	75.8062	79.7272	0.899692	1.27495
S168	87	93.1668	82.0028	88.1994	82.8231	87.6667	1.06485	1.29913
S169	65	65.2989	66.7519	69.4356	76.0152	81.2653	1.17494	1.23013
S169	74	83.0257	79.1057	76.2422	78.079	84.9271	1.1583	1.31549
S170	70	76.6114	67.3338	58.9339	63.7469	69.3827	0.993054	1.10432
S170	79	87.5812	78.0881	71.6504	72.6993	76.7968	0.951628	1.17618
S170	84	90.228	77.8864	75.6641	77.0283	81.7417	1.01872	1.15823
S171	32	33.2871	34.1649	28.6659	43.8951	51.9838	1.23026	1.26485
S171	41	42.6444	38.9251	35.181	51.2344	58.3842	1.18665	1.31292
S171	46	49.6806	46.5402	35.7711	47.6503	51.97	1.01111	1.21311
S172	73	79.8605	76.0707	63.4337	68.0369	71.2922	1.05062	1.01803
S172	83	86.9905	81.1486	72.2865	78.2431	82.6637	1.10301	1.24077
S172	88	86.8163	84.5568	78.9654	79.1571	83.4531	1.08808	1.21632
S173	66	74.6114	68.1785	59.776	65.7197	70.0665	1.02839	0.999378
S173	75	81.3726	76.3643	72.327	72.1668	76.782	1.03205	1.10198
S174	69	94.3183	71.4933	68.1986	79.7018	82.8389	1.14888	1.35134
S174	79	93.1735	80.7677	76.2007	85.1016	87.2788	1.11445	1.27096
S174	84	98.1083	87.1773	74.1905	88.5746	88.1215	1.02233	1.32744
S175	73	78.2243	66.7443	67.0297	69.9516	75.3461	1.0356	1.18789
S175	83	90.3528	71.9733	78.7471	78.5202	83.1253	1.09606	1.23392
S175	88	90.5629	73.6128	82.4855	81.0197	84.7592	1.02385	1.3281
S176	66	72.9639	72.1651	52.0959	64.6525	67.0049	0.933912	1.23416
S176	76	83.6614	74.8587	66.201	72.9625	76.3088	1.08096	1.2954
S176	81	82.8366	79.6402	67.2806	73.9118	76.3625	0.944296	1.23717
S177	76	71.4989	67.0153	70.7695	70.3839	76.1908	1.03546	1.14207
S177	85	80.2161	72.078	75.7322	74.8885	79.471	1.04744	1.11309
S178	71	76.5369	68.6838	65.8077	67.944	73.7429	1.02652	1.051
S178	79	85.2494	73.6735	74.5202	72.7104	79.1134	0.950964	1.13041
S179	68	67.4048	60.0189	55.8402	60.8914	65.9169	1.00484	1.09974
S179	77	74.3962	76.371	63.6938	71.0896	75.1485	0.906688	1.09632
S179	83	76.6979	71.7592	67.694	74.7629	80.0645	1.02876	1.13979
S180	31	30.6436	25.0374	16.6966	41.3399	46.6014	1.06881	0.896279
S180	40	43.5828	42.2505	26.7572	48.2907	52.9227	1.1012	0.979617
S181	77	76.6419	66.5124	66.2876	74.2538	80.2837	1.02949	1.17511
S181	85	86.293	74.979	70.2876	78.3345	82.6231	0.945045	1.22385
S182	69	75.9073	63.4529	61.4284	65.4743	72.2828	1.0354	0.99457
S182	78	82.8179	74.1633	68.7405	70.7092	76.473	1.02738	1.0705
S183	68	71.5117	71.3205	65.8973	61.5437	67.4712	1.14367	1.08186
S183	77	71.6212	77.527	72.0896	67.8437	73.4067	1.02099	1.07255
S183	82	81.8985	83.3272	79.4316	72.9817	79.0967	1.00853	1.13114
S184	58	54.3383	59.1205	44.3817	53.6299	57.9033	0.818157	0.857621
S184	67	66.3909	67.9674	54.2878	59.9332	64.4469	0.941449	0.876202
S184	72	68.5033	76.4149	60.3732	62.5382	66.0512	0.854923	0.965373
S185	35	40.3907	35.1058	29.6333	38.1593	43.9918	1.0783	0.897614
S185	44	51.4999	48.6203	33.3034	44.3177	49.3811	0.993593	0.835797
S185	49	50.7881	51.8778	37.6348	43.7219	47.2381	0.94577	0.878865
S186	73	74.1757	66.2897	61.2049	64.7638	68.3706	0.961473	0.974908
S186	82	81.8949	72.8144	79.0032	76.2291	81.0657	1.12244	1.10401
S186	87	80.8702	73.3727	76.311	73.1586	77.2235	1.06797	1.01649
S187	60	61.693	57.7039	46.4471	57.3987	62.3166	0.969505	1.05635
S187	70	72.4408	68.2587	54.908	62.8882	67.551	0.97305	1.07895
S187	75	78.9878	66.5447	63.5756	67.2162	70.2374	0.944537	1.07044
S188	77	79.9938	73.8046	74.8698	83.8023	89.8739	1.22204	1.30362
S188	86	89.2398	79.326	80.302	89.2486	93.9378	1.19545	1.32237
S189	73	82.5527	74.6288	65.6114	70.679	73.2893	1.00988	1.1623
S189	82	94.7886	82.348	85.5674	81.0055	85.5117	1.12862	1.38258
S189	88	101.245	79.6149	87.6721	83.785	88.3144	1.12304	1.41136
S190	63	73.8853	65.6173	56.3677	63.1611	68.3627	0.937709	0.919063
S190	72	77.5657	73.4716	59.1134	70.4876	74.0321	0.925818	1.00769
S190	77	79.4998	76.1044	66.28	71.0174	76.5702	1.05464	1.06105
S191	75	76.2756	64.8821	62.3958	64.6496	70.5603	0.947903	1.07592
S191	80	81.887	73.4315	74.9813	70.6943	76.7238	0.960721	1.13468
S192	66	56.5399	56.7878	51.9337	62.2664	65.7748	0.865724	0.864631
S192	75	76.1836	69.5142	63.5878	64.0878	69.9188	1.02261	0.966962
S193	72	74.064	64.9787	62.1884	66.4908	70.8347	0.975586	0.98096
S193	86	86.9696	76.2194	80.3787	79.4368	83.1654	1.03163	1.11552
S194	70	76.6486	67.2403	63.8119	71.1007	76.8557	1.10816	1.15675
S194	79	87.6073	78.3746	71.2996	75.5602	81.3142	0.933114	1.21008
S195	67	79.3902	65.4094	63.4204	68.8982	74.7167	1.08176	1.19971
S195	76	77.586	71.3031	69.9312	73.7399	76.7292	1.0081	1.0588
S195	82	89.7078	79.2188	78.2548	81.3004	83.4782	0.978925	1.18264
S196	31	27.7302	32.0417	16.0905	37.571	42.6139	0.876151	0.878714
S196	41	39.2984	39.8664	25.2877	46.5485	50.9716	0.927843	0.899751
S196	46	37.7606	38.2166	20.8663	41.6161	45.2814	0.886798	0.848725
S197	69	77.7966	71.5845	61.32	68.0079	71.2385	0.994391	1.08046
S197	79	81.1873	75.4816	73.4768	76.436	79.7148	1.03404	1.01526
S198	29	28.4798	29.4029	21.0019	31.0737	37.0423	0.947592	0.903631
S198	38	35.8327	36.5693	32.9088	41.0999	45.1585	0.934158	1.01922
S198	43	35.659	40.7271	35.5288	42.2803	46.4406	0.9026	0.987346
S199	67	63.7456	66.6144	65.9986	64.0967	68.9017	1.0055	1.00996
S199	76	68.6827	73.313	68.4865	70.2758	73.6736	0.968385	1.02841
S199	81	78.533	77.5485	77.3339	74.4912	79.1695	0.989283	1.04484
S200	36	43.5148	40.7131	26.7873	38.1326	44.3103	0.932301	0.921657
S200	45	52.1361	52.0593	36.4687	42.9498	49.3857	0.999976	0.822391
S200	51	50.005	53.7017	38.1052	44.1889	49.2958	0.930344	0.83874
S201	65	71.7697	61.4456	58.2915	69.9478	74.4728	1.09303	1.02279
S201	75	78.5744	68.6862	73.9694	78.8672	82.9609	1.16327	1.16435
S201	80	84.4868	71.5797	76.4154	77.9315	82.5293	1.20023	1.15653
S202	66	68.2088	59.9086	66.6986	76.7327	79.2171	1.11034	1.21898
S202	75	74.9209	77.1259	80.2891	89.3393	92.6934	1.32211	1.40908
S203	69	64.8271	67.1317	62.8926	75.5983	80.5668	1.1632	1.20587
S203	78	76.3135	74.077	76.5404	85.322	90.868	1.21659	1.15799
S204	47	52.433	51.1567	33.3759	49.3171	54.2414	0.927176	1.01725
S204	56	54.9926	60.2112	42.6507	52.0182	54.8788	0.845198	0.91785
S204	61	62.9243	61.637	46.3516	54.7944	59.3879	0.984862	0.992632
S205	52	63.255	58.3787	49.5988	61.4948	66.5258	0.987929	1.15458
S205	61	71.5463	64.4157	58.8924	66.7285	71.9425	1.09908	1.26078
S205	66	65.3943	64.6003	64.5722	68.0671	71.1419	1.04439	1.1993
S206	80	88.2587	84.6675	82.2823	75.9278	81.2708	1.02897	1.08128
S206	89	96.6824	86.9442	91.4254	83.4623	90.2763	1.03295	1.26064
S207	60	64.5691	55.6617	51.7316	57.9633	62.5944	0.953257	0.981414
S207	69	57.2665	49.2767	70.8219	74.6532	76.1171	1.07515	1.1419
S207	74	75.8755	69.4178	67.5373	71.0438	74.302	1.05625	1.05893
S208	82	88.5676	77.7856	84.6256	77.2136	80.9028	1.0085	1.08627
S208	87	85.2795	82.6415	84.7717	79.3852	82.9102	0.945941	1.10972
S209	59	66.5931	59.7573	51.1216	56.2276	59.7816	1.0241	0.859689
S209	68	77.0009	65.0807	58.8095	62.7956	64.9535	1.00626	0.86714
S209	73	73.339	72.4139	64.6435	65.6171	68.0879	1.00442	0.928693
S210	68	79.7994	74.1738	72.7053	64.4657	70.3625	1.06594	1.1329
S210	77	89.0585	82.1302	85.4407	71.354	75.6398	1.06222	1.07292
S210	82	84.4845	78.5779	80.0331	71.024	73.4615	1.00342	1.08621
S211	50	55.8518	51.6674	42.8022	54.4264	59.4447	1.01294	1.02642
S211	59	65.7389	59.8147	47.7396	61.1719	66.1561	1.08973	1.00141
S211	64	63.9741	62.034	53.9111	61.484	65.5275	0.972784	1.08257
S212	37	45.8475	41.1102	23.3771	38.5099	45.1361	1.03801	1.02614
S212	46	51.9875	49.2535	31.9479	47.2481	54.057	1.07375	0.972748
S212	52	57.359	54.0194	43.3384	48.885	53.9861	1.01699	0.949844
S213	54	60.1582	50.8396	56.5229	67.242	74.9048	1.11184	1.37089
S213	63	69.9181	59.8607	60.4799	72.4936	79.5204	1.15092	1.3893
S213	69	66.6842	66.6737	63.9942	72.1981	76.9691	0.957456	1.22024
S214	71	73.6586	71.2172	68.4144	75.1091	81.2737	1.20154	1.22457
S214	80	84.3408	79.7385	74.2762	81.2486	85.9487	1.21975	1.31015
S215	39	42.4139	34.1363	31.8756	51.1715	58.1986	1.22137	1.18407
S215	49	48.7951	46.4675	42.1502	60.1467	67.5898	1.22744	1.19807
S215	54	56.2287	49.313	46.4399	63.3313	69.8496	1.1645	1.19693
S216	66	76.0349	64.6181	58.7725	58.8084	64.3578	0.966724	1.15895
S216	76	80.2145	69.3292	65.889	67.3129	71.6309	0.998801	1.12188
S216	81	81.9425	75.4117	70.9497	70.9696	74.8048	0.927103	1.20371
S217	72	77.2576	72.5557	66.0345	68.5026	73.9832	1.04644	1.10141
S217	81	86.4658	75.1819	70.4018	74.5195	79.3207	1.07278	1.01266
S218	69	72.9022	63.3349	69.4194	68.0011	72.1048	1.06156	1.18376
S218	78	87.5974	79.6462	83.7109	75.9844	80.6648	1.11087	1.18393
S218	83	99.411	93.4707	95.705	81.2449	85.1064	1.0167	1.17118
S219	66	69.18	62.5535	59.5875	63.4745	68.6042	1.11299	1.23209
S219	75	79.9554	67.4048	80.5035	69.8227	69.2484	0.994665	1.17439
S220	59	60.3956	59.4717	50.6756	66.1269	69.3698	1.14409	0.965322
S220	68	66.6808	68.064	57.3632	70.9313	73.8204	1.17918	0.992476
S221	46	51.7446	46.1663	35.0379	49.7961	53.3891	0.951908	0.931086
S221	55	63.6463	54.9476	45.4737	52.9701	56.4486	0.993239	0.955608
S221	60	64.766	56.1138	41.3515	55.5111	58.5191	0.887576	0.92029
S222	77	68.8327	79.1027	71.3489	78.0636	78.1724	0.83636	1.04173
S222	86	89.164	89.5104	86.5717	76.6994	82.3123	0.867597	1.07527
S223	24	28.1367	34.8502	10.7846	27.6547	34.0117	0.949436	0.888055
S223	33	43.0316	41.5303	21.846	33.9069	40.9264	0.958319	0.865804
S223	38	40.1277	42.4926	27.3892	38.0673	44.7961	0.940929	0.762844
S224	73	71.906	68.988	70.2963	65.9683	69.2413	1.03643	1.12585
S224	82	77.8641	71.9565	70.9105	70.5925	73.9642	1.06172	1.27075
S225	67	63.3605	62.0922	49.7974	60.5294	64.2263	1.00871	0.917373
S225	76	73.8829	66.5015	60.7922	67.8832	72.1651	1.09107	0.962665
S225	82	72.655	71.539	63.9944	71.4399	74.1612	1.08535	0.934947
S226	64	71.2347	64.9732	70.4777	62.7345	67.2352	1.02227	1.08143
S226	73	72.9688	69.5288	72.4367	70.0288	73.431	0.996607	0.901184
S226	78	78.9026	70.6855	68.8719	73.5479	76.7317	0.951487	1.00692
S227	64	65.2183	65.6591	57.8116	63.8235	69.4541	1.07809	1.18985
S227	73	81.2775	72.8364	77.6511	72.2208	79.4078	1.19136	1.26304
S227	79	74.983	81.2081	69.4442	74.38	78.5124	0.94208	1.13619
S228	70	75.2506	75.6417	63.3111	69.443	73.4634	0.931026	1.05955
S228	79	78.1321	77.7538	70.3978	79.2088	81.8501	1.02709	1.02596
S229	69	72.7582	66.563	64.934	62.9665	69.2128	1.08509	1.25355
S229	83	86.651	76.4625	75.8675	72.686	78.5452	1.05125	1.13534
S230	51	59.2183	55.07	46.8086	66.1887	72.221	1.17306	1.29855
S230	61	69.7012	61.8454	53.9091	69.7404	75.3004	1.2058	1.27669
S231	70	70.5642	66.4511	68.7902	62.2018	68.8624	1.18786	1.09711
S231	85	84.4029	77.9984	79.909	75.043	82.2794	1.07296	1.16097
S232	68	81.9158	85.3766	67.2681	65.9384	73.2415	1.1096	1.28714
S232	77	103.467	94.2329	72.4819	72.3314	77.682	1.04939	1.4005
S233	27	28.1227	28.6862	13.1166	28.0379	34.0039	0.915297	0.993763
S233	36	36.3424	37.6185	21.2205	34.203	40.4162	0.991677	0.978739
S233	41	43.9619	43.477	27.8912	41.04	44.6061	0.961681	0.979058
S234	37	36.7036	35.7735	28.6257	36.3155	42.6059	0.966019	0.961482
S234	46	50.3915	45.2586	41.0246	44.7513	51.2197	1.02758	0.989293
S234	51	52.1392	48.1079	45.866	47.9418	54.083	1.00229	0.962322
S235	66	70.3909	63.0857	54.2123	58.1924	60.8728	0.902229	0.884716
S235	75	77.974	74.1219	63.7271	64.5264	67.9359	0.869451	0.900366
S235	81	77.4211	70.8095	71.5929	77.1405	75.7502	0.817528	1.0402
S236	31	34.01	33.9187	23.8789	33.2544	38.6753	0.962187	0.944949
S236	40	38.7922	42.6784	29.053	38.9518	44.3549	0.919552	0.921293
S236	45	45.036	47.0049	41.7793	45.418	50.1842	0.902825	1.00527
S237	50	52.9449	48.2001	41.9738	52.0201	58.8017	1.09104	1.07013
S237	59	56.0295	57.6822	46.4892	57.0294	61.7409	1.14981	1.18761
S237	64	65.8458	59.2322	61.6547	62.5285	68.2534	1.08389	1.09896
S238	66	69.676	66.317	55.1626	64.6747	68.5515	0.872628	1.01114
S238	76	80.399	70.0595	64.5999	70.4409	74.6567	0.957806	1.00866
S238	81	84.8581	80.4433	69.439	81.9564	82.9844	1.09106	1.08209
S239	73	74.5273	62.8254	62.4642	71.0027	73.9377	1.05613	1.14033
S239	83	82.3466	73.8881	74.523	77.2985	79.6295	1.06496	1.14641
S240	72	79.6972	74.7374	70.3518	82.8528	85.9447	0.907455	1.36944
S240	81	82.9795	76.1977	69.3592	81.8061	84.7573	1.04971	1.28747
S241	65	70.9182	65.9777	63.5039	63.2017	68.3384	0.970944	1.16478
S241	74	74.0385	72.1417	73.1608	68.5005	74.4271	0.93475	1.14964
S241	79	80.8301	78.6322	78.6929	72.2424	78.3026	0.908679	1.12682
S242	68	73.3302	65.7528	60.5995	63.9506	70.1225	0.996703	0.945514
S242	77	77.848	68.1061	68.7807	71.3979	76.7819	1.0762	1.13803
S243	70	69.0102	63.8492	67.9675	73.9255	78.4259	1.1516	1.10561
S243	79	73.3858	71.851	72.1694	79.026	81.5801	1.07947	1.00036
S243	84	79.9384	74.2977	77.9889	81.2816	86.5601	1.16636	1.19458
S244	68	76.3839	63.3506	64.9866	74.4818	79.1871	1.08645	1.12908
S244	77	82.5336	72.696	67.1237	80.6778	85.1501	1.08493	1.2062
S245	66	70.5251	61.469	66.6176	79.0044	81.0543	1.11975	1.0614
S245	75	88.5037	74.179	79.3071	77.8745	83.0062	1.16699	1.08293
S245	81	87.7877	80.5019	73.2092	80.0513	83.8987	1.11305	1.25379
S246	71	73.0338	72.2748	63.8051	74.1666	78.5573	1.09101	1.13531
S246	80	81.3757	78.563	72.3314	79.5563	82.641	1.16901	1.12925
S247	23	31.007	30.8147	13.0917	30.5525	37.0384	0.944695	0.936104
S247	32	38.3772	37.7843	23.3128	35.4768	41.5714	0.978866	0.922187
S248	66	69.7911	62.0554	58.6969	59.6313	64.7467	0.953384	1.05999
S248	76	75.5381	68.3135	65.7762	69.4954	74.693	0.993662	1.0751
S248	81	72.7991	69.373	61.438	70.8158	74.9196	0.955185	1.00004
S249	59	55.5202	55.8408	44.9823	51.6868	56.5836	0.977825	0.956995
S249	68	61.6729	59.4773	55.1892	60.2245	66.2839	0.996297	1.09105
S249	73	66.9886	65.5669	60.8842	62.2479	68.1516	0.966249	0.99817
S250	52	59.7905	61.521	45.1166	56.388	62.2152	1.09526	1.04758
S250	61	63.8246	63.2938	53.4921	63.1643	67.7238	1.04817	1.08623
S250	67	67.7054	68.1007	62.3156	70.4392	75.1943	1.05919	1.10771
S251	77	72.5155	80.5577	79.5774	80.9774	82.3491	0.991817	1.02914
S251	86	85.464	88.9806	80.1437	86.4718	88.1093	1.07823	1.13444
S251	91	92.6319	88.8435	82.6032	88.2323	90.6736	1.0898	1.18766
S252	49	54.5428	52.2342	53.2907	58.0201	65.1486	1.12526	1.10076
S252	58	61.9632	59.2626	55.1481	63.1828	67.2802	1.06793	1.18891
S253	70	86.8691	76.9664	63.8464	69.6128	76.6791	1.01865	1.19581
S253	79	91.3552	84.266	73.9297	76.8239	83.7598	1.09569	1.19471
S254	71	79.5504	69.2147	71.7563	66.1003	69.7412	0.994077	1.10367
S254	81	85.3602	76.8127	79.6486	72.03	75.9991	1.05939	1.24125
S254	86	79.1392	79.2144	86.9316	76.0623	80.1047	1.00816	1.20552
S255	72	65.4358	61.764	70.5452	75.2514	82.3563	1.18126	1.31311
S255	82	71.062	69.3201	71.75	76.5185	82.5141	1.16726	1.19315
S256	84	88.1219	88.1631	80.3287	79.7902	83.521	1.01694	1.04457
S256	89	93.2231	93.495	82.0762	82.5423	86.0093	1.06564	1.03332
S257	78	84.1872	78.2127	76.385	74.6383	76.8104	1.02924	0.906689
S257	83	87.0944	83.3613	84.9613	76.6409	79.8565	1.0183	0.929029
S258	26	27.3509	30.2649	13.0643	26.938	32.832	0.977872	0.912915
S258	35	39.3675	42.0308	22.0302	34.109	38.9381	0.961242	0.989391
S259	33	45.708	45.852	17.865	43.2185	46.9873	0.945922	1.04594
S259	42	55.6152	49.6359	28.9583	49.4148	54.1639	0.993978	1.17753
S259	48	56.9169	59.4691	36.299	55.2382	58.6371	0.96605	1.10956
S260	69	88.0842	76.6207	67.6196	75.4566	79.8791	1.15695	1.18158
S260	78	98.1887	88.2131	74.9311	83.2124	87.2303	1.08119	1.31011
S260	83	103.513	97.5865	89.4864	85.2822	89.2441	1.04284	1.36392
S261	70	71.5243	72.2723	62.6301	66.3091	71.3921	1.12617	1.01118
S261	79	81.3119	81.5094	69.5158	74.0991	76.5531	1.05593	0.953519
S262	66	70.7103	64.1324	64.0987	77.3466	80.8735	1.13229	1.09322
S262	75	78.1161	71.3399	72.4306	81.8801	86.7201	1.12122	1.13302
S262	81	83.0665	84.3548	100.654	88.2861	93.3232	1.19474	1.23883
S263	72	80.8862	77.8854	72.6049	67.2911	71.7532	0.964428	1.27042
S263	82	85.0201	74.3754	79.5819	79.5612	83.49	1.05494	1.30583
S263	87	92.4052	83.5722	88.1814	83.9682	89.8379	1.10751	1.41163
S264	32	36.8516	34.9312	20.8055	39.0771	43.7003	0.964687	0.913999
S264	41	44.5934	46.0205	31.5999	48.1003	52.711	0.913146	1.02791
S264	46	44.6624	43.957	33.3749	48.5056	53.5471	1.0425	1.11751
S265	62	67.9859	56.0885	53.4328	59.4771	64.3489	1.03218	1.03006
S265	71	73.2518	66.4877	62.0473	67.0684	72.7678	1.10194	1.14257
S265	76	72.0861	67.7511	67.4788	67.9222	73.2847	1.01648	1.14312
S266	70	70.8233	61.9583	59.5941	67.6353	70.2315	1.03889	1.13203
S266	80	77.0019	67.3222	67.1779	74.0869	77.3364	0.983716	1.16482
S267	72	74.5526	68.4334	56.8259	71.0535	74.7176	1.05463	1.08986
S267	81	84.0389	72.2959	71.5701	73.6307	78.8947	1.13432	1.15853
S268	50	54.9393	49.5178	41.2672	58.0123	63.6961	1.07632	0.978686
S268	59	61.1113	57.0604	46.8457	62.4461	68.2294	1.09706	1.06831
S269	73	68.4331	56.4446	66.1345	78.0734	81.748	1.106	1.16028
S269	82	69.3506	67.5993	74.142	73.9984	77.5158	0.994148	1.22442
S270	69	70.5864	60.4055	57.6276	63.3523	68.0981	0.988837	0.977445
S270	78	73.1022	63.2016	66.4469	71.3952	76.2505	1.08853	1.0803
S270	83	81.1464	69.2031	78.7065	75.3701	82.5052	1.15775	1.16517
S271	67	83.029	72.7807	59.0656	69.149	74.2797	1.10902	1.19559
S271	76	86.2177	78.3055	73.0003	74.6533	80.1431	1.13175	1.29704
S271	81	88.9845	78.5866	78.9741	77.9936	82.83	1.04411	1.3317
S272	46	52.0028	52.1519	37.8021	44.6955	52.5011	1.01241	1.09054
S272	61	56.7685	59.7871	50.1888	55.5482	60.8087	1.03628	1.10603
S273	84	91.2269	81.3268	83.8884	76.7082	81.5767	1.14541	1.07426
S273	93	93.7291	83.0639	88.9086	84.7334	90.3887	1.11138	1.23685
S274	77	69.0325	72.8772	67.4489	64.5631	71.0475	1.145	1.14345
S274	86	82.3427	77.9346	73.0159	73.9381	78.5289	1.03272	1.04835
S274	92	78.7362	86.4018	81.7546	76.5073	80.8333	1.01949	1.00456
S275	75	80.8711	72.6831	75.2758	78.9535	82.7369	1.08071	1.16999
S275	89	95.1591	87.5757	86.5811	88.1039	92.2585	1.02716	1.27649
S276	83	88.6072	73.6388	79.0321	79.7087	83.465	1.11507	1.18612
S276	93	92.5915	77.1894	84.1659	86.3961	89.8658	1.12096	1.26242
S277	79	81.0924	75.7105	69.0066	75.1462	78.4139	1.06086	1.02652
S277	88	89.6056	86.3499	84.5316	85.659	87.2163	1.11737	0.987701
S278	74	83.6659	73.7657	63.7436	68.7312	73.6017	0.939244	1.15689
S278	83	93.3319	83.5229	77.0174	75.6283	80.7876	0.989888	1.23433
S278	88	94.8929	80.2937	87.3451	84.8169	92.8008	1.10872	1.28721
S279	44	50.6454	47.5748	41.6044	45.7128	52.7704	0.965196	1.06656
S279	53	59.3504	56.7228	41.2164	50.1637	54.3327	0.885903	1.06245
S280	39	41.9577	41.2563	30.1395	38.935	45.2857	0.987477	0.932799
S280	53	45.3063	49.9503	43.747	52.0756	55.1932	0.889162	0.912378
S281	69	72.7877	60.5348	58.2826	66.4577	69.9641	0.960148	1.10096
S281	78	76.7781	72.6985	69.8411	73.7318	76.2705	0.807061	1.08959
S282	71	68.0248	67.6579	70.605	67.4342	71.9772	1.03338	1.2245
S282	86	81.2772	75.3435	79.8188	76.6352	79.6809	1.05558	1.20725
S283	25	27.6755	24.8867	14.7901	32.8153	40.2217	1.01876	0.854311
S283	35	31.6783	32.944	22.4178	37.8145	44.078	0.974714	0.917636
S283	40	35.217	39.923	24.3861	44.2072	49.6685	1.03784	0.950638
S284	82	79.1283	71.0643	72.0247	72.2699	75.5957	0.977138	1.07374
S284	92	82.988	78.3389	83.6549	79.9195	84.3214	1.05502	1.12532
S285	75	85.0737	81.0365	64.9772	71.6944	75.7375	0.808244	1.13318
S285	84	94.455	91.4873	76.2613	81.1707	85.2359	0.87172	1.33588
S285	90	94.8481	91.9246	88.2871	85.0449	90.1624	0.982153	1.34877
S286	77	79.2084	75.7379	70.3401	69.6762	72.8906	0.98448	1.14193
S286	86	90.8505	81.9888	78.9869	74.113	79.7026	0.921198	1.14285
S286	91	90.7258	85.6978	80.832	77.0309	81.2034	0.920326	1.22174
S287	69	77.2938	68.4311	66.5508	69.6046	74.6586	1.04719	1.00856
S287	78	89.7607	78.5908	75.8816	74.6127	79.4444	1.0779	1.12901
S288	69	79.0467	72.9158	66.038	67.4529	74.3269	1.03521	1.28107
S288	78	89.8739	83.3116	73.6302	75.7549	82.6294	1.04833	1.38771
S288	83	94.3957	85.8515	83.0361	79.4242	86.0579	0.975687	1.2701
S289	72	74.5169	66.2871	62.7841	81.4198	86.0336	1.11407	1.20643
S289	82	82.0933	75.0706	77.9487	88.1718	93.8888	1.09957	1.35638
S289	87	81.8449	77.9633	76.8262	85.1824	90.0708	1.04901	1.27358
S290	69	78.6251	66.9778	71.3327	72.5625	76.12	1.03304	1.18031
S290	79	88.4095	82.0796	88.2338	87.8998	91.987	1.18893	1.44438
S291	81	89.515	77.9237	71.8711	72.6549	76.1227	1.02683	1.08205
S291	95	98.216	91.0021	86.5771	86.7097	90.2929	1.06729	1.23371
S292	72	80.1383	74.4386	67.6328	67.3694	70.5381	0.909191	1.09364
S292	82	89.2694	78.676	77.8986	76.1853	81.9055	1.036	1.18408
S292	86	87.2233	78.6405	82.5508	77.2632	82.3014	0.88318	1.17407
S293	58	53.2063	50.5472	40.8662	52.7458	57.9761	0.929619	0.917533
S293	67	60.8683	53.9615	48.4098	58.9513	63.4963	0.986685	0.985487
S293	72	62.4745	51.6999	54.1977	67.8064	69.07	0.857931	0.794504
S294	79	84.5252	72.1988	72.8802	74.4422	78.3581	1.0618	1.0586
S294	89	92.4894	78.171	84.0542	82.1689	86.6026	1.12804	1.0596
S295	75	81.5421	72.4404	66.9987	70.2049	74.5983	1.06592	1.22379
S295	84	87.924	85.115	73.3012	76.1866	80.6855	1.05255	1.20439
S296	63	68.2364	60.9453	53.5148	58.9424	63.557	0.990725	0.823104
S296	72	74.8731	68.3356	60.3274	66.3745	69.5024	0.997456	0.891795
S296	77	80.7966	73.7003	60.8182	68.4238	71.5664	0.973875	0.972297
S297	67	66.8454	61.1437	59.0867	66.821	70.6558	1.10091	1.18161
S297	76	77.2908	69.5069	68.897	73.1814	76.0722	1.0666	1.15086
S298	35	32.3433	33.8543	19.6643	37.3644	41.0253	0.901956	0.869209
S298	45	45.0171	42.6642	34.9146	45.9309	50.293	0.963938	0.92808
S299	66	71.3144	62.1074	53.2417	61.4721	65.7605	1.00569	1.17126
S299	75	74.1345	67.7434	58.9726	67.5195	71.5007	1.09773	1.17691
S299	80	75.6079	72.6893	68.8612	78.9596	77.4909	0.896481	1.13336
S300	77	86.0483	69.0388	64.233	70.9185	76.281	1.02935	1.03425
S300	86	90.3561	79.3579	79.5252	79.2529	84.2862	1.0379	1.10886
S301	52	53.6545	46.3041	49.5577	61.7839	68.06	1.21712	1.12238
S301	61	50.2833	61.9169	55.5129	73.7764	74.6833	1.01449	1.11064
S301	67	59.6172	56.3164	61.8937	70.4281	75.694	1.11648	1.13217
S302	39	40.1508	40.5648	36.5065	46.5972	53.4749	1.09475	1.09388
S302	48	45.4744	46.9249	40.1723	51.59	57.761	1.12691	1.0815
S303	76	85.7877	81.358	80.0138	72.9481	74.8573	1.07811	0.988351
S303	85	93.9262	90.5675	79.5609	78.7944	80.1573	1.07848	1.0723
S304	78	83.6509	74.2087	74.9828	74.6697	78.7777	1.14216	0.988087
S304	87	91.0982	77.2705	80.4281	81.1743	85.4098	1.18363	1.11041
S304	92	106.778	88.5838	91.9624	86.0821	91.0522	1.0484	1.33126
S305	51	50.6762	52.0434	45.294	51.5586	58.3308	1.01788	1.19564
S305	60	59.0958	59.3036	51.3433	60.3231	66.3656	1.04821	1.21711
S305	65	63.9125	61.1346	58.0652	64.5956	70.5637	1.07433	1.26893
S306	46	51.6535	45.4578	40.8929	48.8499	55.104	1.0973	1.06235
S306	55	59.067	54.7399	47.2597	57.2336	62.1486	1.05237	1.1312
S306	60	62.6657	56.9785	54.2377	55.9866	61.1635	1.06653	1.00115
S307	69	87.5089	78.2792	71.5364	66.8215	72.7352	1.00295	1.14571
S307	78	93.6201	82.6336	84.9799	74.4094	81.1848	1.03974	1.1473
S308	61	94.5366	88.7848	53.6846	79.223	82.142	1.11504	1.35382
S308	70	74.6118	75.566	63.7177	68.7104	71.1834	0.948064	1.00886
S309	71	77.4189	68.0614	57.6355	64.3347	67.9524	0.879791	0.933345
S309	80	82.3898	82.28	67.2937	70.8878	74.3089	0.851567	0.858323
S310	74	72.5661	69.4419	68.3226	70.8427	74.7816	0.952333	1.08067
S310	84	81.6267	66.9173	79.1604	78.5182	83.5186	1.06547	1.05746
S310	89	84.4825	75.063	85.4839	83.787	88.1571	0.971132	1.24187
S311	66	73.0163	70.1798	59.598	59.4981	64.9781	1.02061	1.13388
S311	81	82.2258	79.5081	71.8412	72.0504	76.6071	0.938838	1.12757
S312	55	69.9947	58.5695	52.0512	55.3292	61.2881	1.07165	1.12736
S312	64	71.6611	59.8059	56.5936	61.1112	66.2962	1.13025	1.10139
S312	69	73.0601	70.4161	66.2217	67.4688	70.5457	1.10644	1.08197
S313	71	71.4487	66.002	66.3589	65.5568	68.3104	1.05285	0.967865
S313	80	77.7068	70.0179	69.6977	73.7283	77.5537	1.13783	1.09511
S313	85	79.7192	71.3217	77.6309	74.7005	77.3109	0.959272	1.0375
S314	50	56.9839	59.0795	37.6561	52.3523	55.0977	1.00865	0.88841
S314	59	64.5356	67.646	43.9462	57.8749	60.6352	0.965628	0.849654
S314	64	64.2231	70.4968	50.2626	61.8415	64.1894	0.980703	0.916791
S315	69	68.6893	68.1086	54.7825	61.4715	65.2839	1.00819	0.966873
S315	78	78.9874	74.0835	66.9234	70.4857	74.1829	1.07274	1.08208
S315	84	80.9948	76.9193	71.6552	74.1913	77.5634	1.01833	1.06765
S316	80	78.2012	64.4222	66.4314	77.4537	78.8671	0.837573	0.940557
S316	85	82.9533	64.2047	64.6323	78.5057	81.634	0.7442	1.00307
S317	67	72.0599	65.009	66.7902	70.7661	75.1641	1.04397	1.19072
S317	76	82.7897	74.4537	70.4315	76.3085	80.1507	0.974321	1.1648
S317	81	82.1206	75.9102	74.188	79.4901	84.2141	1.05307	1.23823
S318	68	62.5351	58.7369	55.2027	63.3356	67.4254	0.919482	1.00532
S318	78	70.2716	64.6557	65.6544	69.8135	73.82	0.932296	0.994997
S318	83	73.6075	75.5516	73.451	74.2006	77.1968	0.930007	1.08637
S319	25	31.856	28.7291	7.35225	31.4441	34.9089	0.954878	0.834526
S319	34	38.6948	36.8531	24.3526	38.1276	43.4691	1.01171	0.872647
S320	48	51.0683	55.0777	44.0871	50.3352	56.7344	1.02745	1.04787
S320	57	53.7841	60.9426	49.3125	56.6427	63.325	1.02513	1.13847
S320	63	59.4416	66.9477	51.6012	58.5372	63.9974	0.96416	1.12792
S321	77	76.8256	74.4999	67.8606	67.2803	73.3885	0.989354	0.960587
S321	86	90.5596	82.9817	77.3065	74.4588	79.1821	0.987031	1.1821
S321	91	86.871	88.5405	79.3717	77.9966	81.6767	0.903181	1.12664
S322	67	72.0339	65.601	64.6003	72.8075	77.4296	1.2537	1.21303
S322	76	77.619	67.6554	71.7143	79.5772	82.4534	1.27083	1.31758
S323	65	68.7961	70.2744	56.7434	68.1949	69.9042	0.973456	1.1225
S323	70	67.2555	68.8938	50.4317	65.2894	65.9486	0.936135	1.00362
S324	76	76.6972	65.0015	71.4668	66.4269	67.1147	1.08614	1.00287
S324	86	83.4886	75.2564	79.2399	77.985	80.6106	1.06648	1.18209
S324	91	80.2083	75.1868	81.5467	81.4727	83.5206	1.02684	1.10807
S325	70	78.298	74.1718	66.4681	64.9916	70.0127	1.06641	1.0206
S325	79	80.7547	79.0866	71.3706	70.8939	76.1324	1.08644	1.0716
S325	84	88.8851	86.7284	77.8077	74.4305	79.564	1.11171	1.09246
S326	32	28.1079	33.0438	27.747	36.1885	42.4163	0.960864	1.01924
S326	41	40.1325	37.4435	27.7002	41.1664	47.6378	1.02615	1.08808
S326	46	42.1963	40.4605	32.0555	45.8764	53.0214	1.02387	1.09635
S327	88	84.7623	77.5736	85.8335	81.8276	86.9231	1.05411	1.31753
S327	97	97.4425	83.3164	95.0461	95.1608	100.888	1.1806	1.37728
S328	73	78.7337	70.3501	65.7737	75.196	78.8122	1.10346	1.05684
S328	82	86.0839	77.8403	76.9169	77.8636	80.7768	1.05741	1.12599
S329	77	89.7604	70.6194	75.4979	74.8335	81.9688	1.08693	1.30674
S329	86	90.0339	78.5252	83.1454	79.6843	84.8989	1.03609	1.23061
S330	60	58.0021	52.5999	46.5245	51.9587	56.6219	0.959487	0.927982
S330	69	71.7712	65.7566	54.9705	61.1749	65.6494	1.04175	0.969934
S330	74	69.9677	69.6712	69.0417	67.1659	67.1192	0.844903	0.905461
S331	71	71.6658	63.9827	63.5481	66.2286	70.7574	0.975482	1.25915
S331	80	83.0006	72.4744	71.6031	73.6295	76.8015	1.04694	1.2225
S331	86	83.6005	78.9793	73.2886	77.2731	81.7044	0.950729	1.22763
S332	82	85.8214	76.9523	75.6289	75.971	79.2637	1.02162	0.903661
S332	91	94.763	87.4115	82.5243	81.6939	84.1423	1.02587	1.05447
S333	69	69.1207	69.9384	65.2581	65.8022	70.4726	0.979605	1.09912
S333	78	84.3406	74.6738	74.1488	72.5771	77.5502	1.03638	1.17643
S334	73	80.6254	73.0976	60.6786	71.3419	74.6654	0.993144	1.18109
S334	82	86.0541	74.7921	77.4806	79.8397	83.2455	1.11235	1.27759
S335	71	72.2188	69.0466	62.2202	71.9407	75.7412	1.0445	1.14019
S335	80	81.4086	72.828	70.1637	79.8958	82.9517	1.09184	1.10945
S335	86	84.6501	83.2443	80.002	84.4208	86.7032	1.00065	1.20761
S336	23	25.4964	28.1668	16.3497	26.1543	32.4489	0.892955	0.841408
S336	32	32.3086	37.5023	18.581	32.2675	37.9263	0.889402	0.762396
S336	37	34.8871	42.0954	21.6003	35.9223	40.6748	0.87839	0.879298
S337	68	71.3911	66.7427	53.2947	60.8168	64.2861	0.973771	0.900401
S337	77	79.1139	70.4411	60.0237	66.9277	71.1024	0.980718	0.939438
S337	82	74.5682	78.3125	73.6377	67.8927	69.274	0.895279	0.815607
S338	67	76.156	69.067	58.3949	65.291	70.7696	1.09621	1.13669
S338	76	79.7107	75.575	64.661	70.3342	74.7881	1.02404	1.15943
S338	82	81.1931	76.8862	63.6305	71.7453	74.9026	0.913109	1.08982
S339	83	84.2108	82.8045	77.5811	73.5785	76.931	0.9806	1.03659
S339	97	96.5398	96.8299	89.8972	83.87	88.5089	1.00137	1.11566
S340	66	76.9319	68.6886	58.3375	71.2483	75.5849	1.10166	1.22267
S340	75	83.1311	79.1149	68.2557	74.756	79.3317	1.10272	1.38602
S340	80	83.5089	83.0295	70.8991	77.0014	79.9907	0.99924	1.26089
S341	68	86.7588	75.9912	65.5897	75.312	80.927	1.19316	1.16364
S341	78	90.8498	82.8057	75.417	81.2125	85.6613	1.05511	1.21812
S342	38	44.1573	41.8581	29.2853	52.2038	55.7612	1.07367	1.01694
S342	53	60.4483	62.9042	47.8589	63.7107	66.3816	1.16003	1.19137
S343	68	75.417	69.7311	65.1308	75.4943	79.3913	0.989073	1.17957
S343	77	84.0313	74.9637	75.6877	79.5394	83.9615	1.03666	1.16084
S343	82	81.553	79.2079	82.5401	80.1463	85.4928	1.03526	1.12668
S344	75	93.4091	87.511	73.3509	69.2069	72.9617	1.08348	1.05834
S344	84	96.2665	82.7768	81.4252	79.5517	82.7927	1.13581	1.10573
S344	89	98.6942	95.3289	85.0537	76.8603	79.9099	1.0236	1.07266
S345	73	78.6579	71.0332	61.668	66.8687	71.0243	1.00052	0.922281
S345	83	83.3407	76.167	74.6591	75.8397	79.7664	1.04318	0.905897
S346	59	58.7882	56.849	51.9785	60.3781	65.0936	0.991105	0.971145
S346	68	66.4609	55.501	58.157	64.51	68.6172	1.06901	0.9142
S346	73	69.9866	59.8279	62.4577	66.7513	69.7453	1.0854	0.986202
S347	66	73.3587	64.709	54.5763	64.7691	68.7349	0.889829	1.09866
S347	74	81.4386	73.5886	67.5015	67.0625	70.2892	0.95022	1.04477
S348	80	75.2526	73.5301	61.8405	76.3998	78.4418	0.81296	0.988629
S348	89	88.1383	84.0842	80.7239	81.3675	84.3464	1.0924	1.08911
S349	71	81.0773	67.6498	63.421	72.7281	75.2979	1.16971	0.957052
S349	80	88.7153	72.7368	74.171	82.6178	87.8601	1.26495	1.11931
S350	81	89.5241	79.5686	73.1425	72.6107	76.5383	1.1318	1.03772
S350	91	101.948	91.1933	76.5713	82.3826	85.1909	1.17271	0.994003
S351	68	76.6411	67.476	61.8264	69.7461	73.6517	1.05042	1.01157
S351	77	81.2438	74.0516	68.4842	79.214	83.4906	1.08179	1.18351
S351	82	82.1858	79.7517	74.2459	81.3398	82.5687	0.939991	1.06306
S352	76	82.092	70.9965	68.6467	76.7699	80.1346	0.954749	1.13996
S352	85	87.1768	79.7966	82.3916	86.0677	89.8301	1.03058	1.08318
S352	90	87.6447	79.9023	81.9372	86.554	89.7302	1.05403	1.19612
S353	40	40.5536	38.5462	36.2413	53.8511	59.3302	1.11712	1.06884
S353	49	50.365	49.5561	41.8118	58.4698	62.1687	1.00869	0.972628
S353	54	49.3344	53.1821	47.6597	62.5268	63.973	1.01861	0.925835
S354	69	69.3602	68.9063	65.3974	62.5037	67.017	1.04173	1.11207
S354	84	72.2491	76.384	71.3268	72.7432	77.4632	0.901633	1.08543
S355	73	75.5949	66.4125	63.4977	70.9786	77.2212	1.07071	1.03588
S355	82	83.9771	67.8805	70.3833	79.8497	85.741	1.14187	1.05482
S355	88	78.6437	74.1929	64.7265	81.1908	87.2112	1.11686	1.16161
S356	65	77.1354	75.9109	58.6057	67.4438	71.4226	1.20012	1.4857
S356	74	80.9927	76.0564	65.5376	75.6278	79.514	1.14665	1.32933
S357	66	63.3781	65.4044	70.1255	65.4941	71.5774	1.04227	1.22986
S357	75	71.814	69.61	75.0998	70.3723	77.9149	1.04551	1.2961
S358	66	64.057	66.2024	56.865	67.5336	71.9614	1.17418	1.18169
S358	75	71.0197	72.8335	67.2416	78.2488	83.698	1.27331	1.29177
S358	81	72.6883	81.898	72.7541	78.4991	83.1557	1.07847	1.20457
S359	69	76.0959	67.006	59.9594	69.4656	71.8541	0.995449	1.07373
S359	78	86.6529	74.0537	88.0039	77.3815	80.088	1.08471	1.36206
S360	37	34.2278	37.7158	28.0982	46.7947	53.4134	1.11386	1.08852
S360	51	49.3896	38.5409	38.2315	56.1494	62.3698	1.12491	1.0809
S361	66	77.1361	66.3458	63.5936	65.377	69.9101	1.11137	1.03751
S361	75	87.1226	79.5746	74.1031	72.951	76.3754	1.13682	1.16376
S361	81	89.0046	84.0737	78.3443	76.5708	78.6905	1.0083	1.05226
S362	24	32.3533	26.3663	13.2566	29.966	35.5431	0.947661	0.994508
S362	33	41.4865	33.2741	24.7292	39.1724	44.7671	0.946536	1.01336
S363	81	86.6888	85.0897	74.9295	77.8865	79.9912	0.868439	1.06116
S363	90	93.8181	89.0014	83.0233	81.0626	82.9596	1.09112	1.15814
S364	73	72.9365	76.44	62.0195	63.6117	67.6282	0.983298	1.05429
S364	82	88.9338	83.2938	77.3205	72.6167	77.7788	1.13506	1.19128
S364	88	94.2172	88.4393	93.3548	76.9463	80.6299	0.97943	1.08255
S365	77	77.2588	68.1469	68.96	74.208	78.4064	1.0986	1.06944
S365	86	86.3368	71.7798	64.631	78.7758	83.1519	1.10012	0.988474
S366	76	76.744	72.4472	61.5946	73.9301	77.947	0.998908	1.10194
S366	85	83.8303	80.4328	68.5438	80.709	83.7692	0.982429	1.12353
S366	90	84.6076	84.6004	68.627	81.9458	85.2862	0.936186	1.2209
S367	69	72.8375	65.418	74.5766	78.2674	77.8119	0.983436	1.15076
S367	84	81.0122	75.0181	80.8525	78.9971	83.7224	1.10201	1.14935
S368	59	65.3931	70.1122	49.8471	56.9309	62.2538	0.981616	1.05989
S368	68	75.5409	72.078	62.4616	62.9422	69.0824	1.0299	1.13905
S368	73	71.9536	82.1986	62.4127	63.536	68.6257	0.947174	1.0756
S369	74	80.9063	72.9959	67.0874	66.9789	71.0086	0.97739	1.03514
S369	83	82.8827	79.9772	74.2169	73.3421	78.0052	1.04095	1.02355
S369	89	89.1489	90.873	87.0245	76.7718	80.6311	0.984719	0.995249
S370	72	80.5726	78.684	61.8367	74.4438	79.7358	1.08246	1.08187
S370	81	84.607	79.9046	74.224	84.2151	89.0967	1.1204	1.10792
S371	64	69.4119	62.8937	56.6352	74.1394	79.7663	1.25994	1.20115
S371	73	75.4687	66.0833	66.3619	80.4348	84.3038	1.12944	1.1638
S371	78	70.3089	72.4622	83.8709	84.1345	84.8707	0.862376	1.21054
S372	43	44.0172	45.8954	42.5384	44.7638	52.4634	1.02625	1.12848
S372	52	52.4531	47.9697	57.874	50.0486	57.2177	0.986005	1.10973
S373	70	76.1144	67.4467	66.7269	70.0489	75.1239	1.04929	1.15847
S373	79	82.2511	74.4484	75.0512	79.1077	84.7368	1.1067	1.22882
S373	84	85.4873	75.5511	65.5644	82.3796	85.7256	0.978356	1.17983
S374	35	31.8091	36.0806	24.425	36.8944	40.5395	0.864958	0.731676
S374	44	42.5165	42.8645	31.4938	43.0685	46.51	0.927391	0.844478
S375	83	77.5855	78.802	68.6529	75.1669	80.1681	0.980136	1.1727
S375	97	87.2145	87.0514	84.8568	85.2313	90.1979	1.03712	1.22192
S376	68	69.4522	66.0132	64.3932	65.6971	69.9808	0.804452	0.955401
S376	78	71.844	64.4526	70.0011	66.2891	68.7946	0.934527	1.05723
S377	69	68.96	67.7782	56.4002	64.6909	68.2893	0.893348	0.972578
S377	78	85.1196	70.5422	64.5475	70.3573	74.9689	1.09224	1.18382
S377	83	83.3717	72.6854	70.5379	69.2426	73.7772	1.02164	1.1198
S378	67	66.6224	61.1669	58.4864	60.8683	67.232	1.04303	1.21593
S378	76	79.0134	75.2943	67.7084	69.2087	75.1103	1.08048	1.20325
S378	82	83.5763	76.9303	73.8904	73.1367	79.1541	1.09019	1.23113
S379	27	33.3311	35.6893	19.7778	30.4751	34.5361	0.861025	0.798039
S379	36	38.1885	45.3024	24.8634	36.1587	38.0393	0.831887	0.870502
S379	42	41.1976	47.6877	26.6384	42.741	44.5236	0.793043	0.834815
S380	81	97.7604	87.8686	76.5237	75.4536	78.3424	1.07408	1.30063
S380	91	109.108	94.026	92.0725	88.4412	92.2115	1.21885	1.72028
S381	41	43.0221	42.316	33.5471	46.8813	51.5801	0.984567	1.04457
S381	51	50.944	56.3121	42.0566	53.8402	57.8001	0.961145	1.0478
S381	56	59.7135	56.7297	47.2129	58.1794	62.7171	0.969856	1.14106
S382	72	74.3037	63.2804	64.0446	66.6375	73.3235	1.04522	1.12277
S382	81	82.2341	71.7609	72.6527	71.7012	76.8521	1.03279	1.17524
S383	76	83.3098	71.3358	65.3091	76.8401	81.3641	1.05488	1.1865
S383	85	89.1572	73.5681	72.3022	82.4871	87.4636	0.983744	1.23534
S384	41	50.8481	49.1575	34.2595	44.9802	49.3152	0.990391	0.908325
S384	50	56.8721	51.5604	39.3566	51.0611	55.8299	0.925899	0.977608
S384	55	64.7352	60.7458	45.1617	51.7999	55.2785	0.893494	0.986227
S385	76	83.9244	77.162	69.125	68.0982	73.5944	0.892614	1.23115
S385	85	92.2787	80.639	77.6038	79.2634	82.7988	1.02691	1.19962
S386	76	86.5371	78.7376	76.6835	73.3792	78.0058	1.07998	1.23957
S386	85	90.6869	79.2739	88.8488	83.2611	88.3226	1.13935	1.3721
S387	72	83.1429	77.144	70.1541	72.6009	76.6895	1.098	1.17566
S387	81	88.8681	83.3851	71.4675	76.553	80.0025	0.983879	1.19933
S387	87	90.5845	90.3075	84.9586	82.0019	86.7523	1.00259	1.21774
S388	77	73.3267	74.4522	63.344	69.7129	72.6393	0.955001	0.994985
S388	86	81.1226	77.3007	72.1356	76.9894	80.7485	0.983577	1.10548
S389	27	34.3817	34.1999	8.44909	30.7932	35.1784	0.902005	0.92182
S389	36	44.1933	39.3677	21.6839	38.2481	44.1963	0.978524	1.06471
S389	41	49.3389	46.6348	27.7414	42.6299	45.8731	0.89735	1.06554
S390	43	46.1538	47.9797	35.8969	43.0033	49.1627	0.910567	0.928193
S390	57	58.9692	58.8202	47.1992	54.6098	60.2752	0.987119	0.956398
S391	80	83.396	74.6166	70.6882	73.8452	78.7933	1.03057	1.20723
S391	90	89.7266	77.2132	80.6092	79.7391	85.2209	1.05455	1.19403
S391	95	95.2775	86.1335	89.075	91.737	91.4721	0.841791	1.26572
S392	77	82.5892	75.5268	68.6611	70.3537	75.9411	0.992202	1.19419
S392	86	91.1002	87.9516	76.1408	79.1353	84.7743	0.933603	1.3033
S393	26	39.9903	36.0685	22.2382	35.9348	42.4906	0.836088	1.05648
S393	35	42.1076	38.2315	27.3465	45.036	50.1452	0.933328	1.2113
S393	40	42.3114	45.0072	38.5977	43.1584	47.0665	0.822217	1.06155
S394	66	58.5722	68.8838	58.4544	72.8809	73.2646	0.785545	1.02586
S394	75	68.9615	71.291	61.1082	70.6053	74.8096	0.851751	0.956249
S395	73	84.3991	73.7174	66.6725	73.4758	76.3532	1.07563	1.10244
S395	82	85.1273	80.8541	79.7437	81.5658	85.6106	1.11991	1.15881
S396	39	44.7931	47.572	28.5426	42.0943	49.4909	0.812593	0.968478
S396	49	54.8593	50.4995	33.1754	50.0996	56.1153	0.928388	1.03588
S396	55	54.6133	59.3585	38.3109	51.3435	56.7061	0.880895	1.08885
S397	66	71.7365	59.7957	59.6799	69.2847	72.6422	1.12588	1.12187
S397	75	74.3405	66.0779	68.2127	74.8902	78.835	1.04986	1.04723
S397	79	78.185	68.0075	69.3702	75.9902	80.3101	1.13602	1.16169
S398	68	74.5801	70.4142	55.445	63.9434	66.9249	1.02106	1.11922
S398	77	84.5042	75.7288	65.5477	73.7688	76.0356	1.12093	1.25363
S398	82	85.3191	82.4189	72.5851	76.7075	79.2835	1.09512	1.25181
S399	79	77.5696	80.9323	74.8888	81.3236	87.1362	0.986672	1.2069
S399	88	87.4378	88.6392	82.3053	87.4016	91.5224	0.975326	1.24479
S400	71	74.2617	67.6135	61.4109	66.4548	71.3239	1.08441	1.16087
S400	80	81.7584	72.1158	69.9848	72.7575	77.9272	1.03578	1.15117
S400	85	85.5531	71.5533	66.4404	73.5748	77.6432	0.910234	0.780217
S401	73	82.3856	75.1517	67.8588	66.4151	71.8317	0.862781	0.990273
S401	83	85.3723	75.4154	79.9635	72.7733	76.5899	0.981028	0.991624
S402	76	80.9175	75.4578	64.7804	70.0573	75.2563	0.926581	1.05434
S402	85	85.5415	82.6074	74.6326	75.3154	81.1389	0.97147	0.987332
S403	28	37.4227	32.7323	21.0958	32.7446	37.6477	0.950602	0.950522
S403	37	40.6478	36.2772	29.6527	37.9683	43.1264	0.962485	0.977325
S403	43	46.9359	44.7706	36.5619	42.3192	46.9103	0.893601	1.02299
S404	30	33.0369	34.2981	30.4093	36.6939	42.4938	1.02436	0.95774
S404	45	48.5282	38.2908	59.0406	57.7836	59.343	0.819287	1.20295
S405	74	78.6359	70.2023	70.7397	65.646	70.6335	1.01307	1.12698
S405	83	87.369	74.3981	70.6189	73.8072	78.5256	1.02153	1.15088
S405	88	89.5748	82.6653	79.1154	76.7673	80.6991	1.01737	1.16128
S406	84	83.3799	70.9618	77.3958	74.6068	79.8174	1.05931	1.11839
S406	93	87.8631	72.676	90.4723	83.976	89.2779	1.07873	1.21428
S407	66	71.9835	61.1281	59.8443	62.7485	66.3846	1.07686	1.07954
S407	75	80.6378	69.9049	64.6901	70.8842	75.509	1.05935	1.08568
S407	81	78.4029	73.2006	76.9086	71.373	74.6818	1.028	1.01507
S408	23	11.9506	18.6789	3.07067	27.5965	33.157	0.845448	0.824429
S408	38	38.4077	35.5222	31.8016	41.3891	47.6136	1.08717	0.92451
S409	24	25.7075	26.8527	6.87087	37.3259	41.1594	1.0847	0.902828
S409	39	40.9386	39.1046	27.6569	38.0611	42.54	0.894748	0.879233
S410	58	61.7002	57.1326	52.9284	58.4174	64.0428	1.15017	1.08312
S410	67	72.7846	71.1037	61.4048	63.631	68.2738	1.0894	1.08123
S410	72	66.417	75.423	72.3486	70.1235	70.0487	1.0108	1.04188
S411	54	59.9289	48.9841	47.9553	54.0522	61.4877	1.07056	1.23948
S411	63	63.335	57.8955	52.5713	57.8801	63.2386	0.982257	1.17641
S411	69	70.3412	59.4919	51.2116	60.7391	66.1456	0.961995	1.15531
S412	74	75.2865	63.0201	59.0157	68.1175	72.2917	0.992554	0.854995
S412	83	80.0113	71.5067	68.2259	74.3528	78.8291	1.05941	1.11852
S413	75	74.5555	65.0043	73.7262	71.7329	78.1434	1.21733	1.11903
S413	84	79.798	74.4338	74.7582	79.1831	83.1448	1.05387	1.10709
S414	32	30.9289	29.8842	18.4254	37.6676	43.9211	1.10132	1.02775
S414	41	38.6358	40.4923	23.6982	43.3288	48.7766	1.00618	0.896891
S414	46	46.4139	45.5436	30.6653	47.0179	51.662	1.02651	0.960794
S415	51	55.5907	47.0151	36.4417	62.7432	69.8536	1.18271	1.1791
S415	59	63.2662	58.2039	54.2588	63.4521	71.014	1.08935	1.1178
S416	74	83.4469	69.159	71.3879	74.1657	79.0313	1.07292	1.15972
S416	83	87.7121	80.2806	82.4359	78.9511	84.662	1.05732	1.27428
S417	73	71.0157	66.4482	68.2176	74.4042	79.3214	1.06747	1.19259
S417	81	78.9664	73.3192	75.0353	82.2339	86.7063	1.03614	1.16508
S418	66	67.6607	61.9408	59.7311	62.2964	64.6921	0.947817	0.916065
S418	75	79.3931	67.2573	64.4083	69.2295	72.1267	1.05779	0.963297
S418	81	79.86	73.4555	73.5891	72.1787	75.2414	1.05157	0.978332
S419	68	57.8334	64.416	50.5989	68.8961	67.9861	0.855064	0.985452
S419	77	78.6687	66.162	68.8401	69.2564	75.5116	1.10967	0.979529
S419	82	80.2801	69.559	73.7726	70.2779	75.1151	1.04663	0.909899
S420	73	79.0366	70.12	68.7816	64.545	70.5744	1.01701	1.14681
S420	82	92.9454	82.413	83.2	74.8012	78.8157	1.07372	1.23868
S421	77	78.1952	65.9703	62.1372	75.6642	78.6406	0.987995	1.03401
S421	87	84.6247	75.9838	74.4449	79.2653	84.4403	1.06579	1.04935
S422	78	77.3301	56.4817	60.4884	70.8057	72.2476	1.00402	1.01284
S422	87	89.8048	64.2191	68.0073	77.3188	79.288	1.03948	1.11613
S423	72	84.0019	77.4888	65.3016	76.0387	79.2518	1.14414	1.29492
S423	81	92.6283	79.559	78.566	78.8997	81.9423	1.06438	1.17331
S424	31	33.257	39.1985	31.8476	34.9879	40.704	0.942819	0.954751
S424	41	40.5747	47.7485	32.8988	38.155	43.0413	0.901828	1.02412
S424	46	47.1022	50.3747	41.0651	42.8437	48.863	0.882394	0.953792
S425	67	69.9727	63.2492	57.3731	61.7195	65.1886	0.937368	0.925139
S425	76	73.3728	70.5235	63.0266	65.0909	69.2293	0.963824	1.08187
S426	57	63.3461	57.3589	47.1012	55.0213	60.7724	0.948298	1.0147
S426	67	68.1581	61.9652	51.7043	59.5088	64.557	0.904629	1.02622
S426	72	73.3097	65.9629	58.6142	63.8645	69.2583	0.944756	0.998188
S427	24	33.3213	43.1597	32.1728	39.0946	41.5128	0.925607	0.904435
S427	34	40.4022	36.6299	27.9089	39.4628	47.85	1.09341	1.09632
S428	74	79.6881	66.1117	72.1749	68.3531	74.3386	1.13467	1.03548
S428	84	86.9771	76.8266	81.8779	79.6889	84.5377	1.17903	1.14145
S429	78	73.1834	81.5735	64.2126	68.8433	75.0581	0.894003	1.1021
S429	87	91.7234	91.4497	80.4747	80.4682	85.7586	0.97468	1.26583
S430	73	71.7956	70.2295	59.0538	69.8423	73.792	0.970633	0.924551
S430	82	78.2456	76.1877	68.4192	72.6663	77.4	0.934148	1.0557
S431	68	65.0239	66.7504	75.5728	65.3336	65.4733	0.991311	0.973866
S431	78	78.3947	77.0474	78.9636	69.5573	70.0982	1.0091	0.972149
S432	26	33.517	29.8501	14.6387	31.1577	36.6291	0.993653	0.879691
S432	35	44.9873	40.3413	26.0226	42.2395	47.4837	0.997818	0.90434
S432	41	42.755	44.4577	26.9156	39.7517	43.7866	0.891252	0.866047
S433	42	45.9932	42.5975	36.1245	51.0571	57.7074	1.10348	1.08411
S433	48	52.7023	40.6449	37.4493	55.5994	59.5068	1.10884	0.951027
S434	75	80.5827	67.7509	65.1762	69.3691	73.8278	1.09697	1.03837
S434	84	94.9856	83.3901	73.0374	78.5027	81.35	1.09305	1.14638
S435	87	83.9328	83.4338	81.7296	79.0353	80.317	1.05189	0.979977
S435	96	82.2654	89.7232	88.7528	85.9721	87.7497	0.971666	1.01392
S436	75	71.7344	67.9467	73.5815	67.3708	73.0194	1.05089	1.06819
S436	84	78.0244	69.4515	72.4625	72.779	77.0095	0.991477	1.17867
S436	90	86.3117	76.6583	88.7604	79.102	84.6155	1.09428	1.14858
S437	75	81.7509	75.4583	80.4235	73.4328	78.7993	1.03231	1.27471
S437	84	85.1702	79.8603	85.4111	88.7702	89.0841	1.00314	1.12536
S438	67	71.2859	69.9551	59.6046	64.0485	70.2008	0.960295	1.01737
S438	76	79.2566	76.7557	64.9175	69.3057	73.003	1.02708	1.01436
S438	81	83.7771	81.0617	75.9134	71.8999	77.0209	1.05894	1.02124
S439	52	49.3445	49.8909	50.3499	58.8147	64.7478	1.07021	1.0174
S439	61	57.4568	63.4095	53.1608	63.2299	67.539	0.917676	1.03717
S439	67	64.1313	59.6256	62.703	68.6454	73.5924	1.14216	1.1409
S440	69	76.9128	70.8113	68.3215	69.0694	74.4574	1.07294	0.990384
S440	78	85.4788	80.0409	81.4817	73.7578	78.0685	0.954905	1.08501
S441	72	72.7251	60.5736	54.8324	63.3263	68.3922	1.0088	0.991653
S441	81	79.3015	61.5292	66.8252	71.4125	76.2736	1.01463	1.05012
S442	71	70.0996	61.7187	74.9763	64.0661	68.8938	1.02153	1.14384
S442	81	81.6969	71.4636	78.4367	71.8458	77.7389	1.03563	1.26671
S442	86	86.7877	75.6606	90.7461	78.1339	86.4226	1.11654	1.35485
S443	68	80.2283	64.9532	64.0513	68.7032	73.0669	0.917732	1.07058
S443	77	81.3438	69.4106	69.9386	72.2372	77.1201	0.850378	1.19724
S444	67	66.1957	65.3189	65.3741	65.7723	71.6088	1.11357	1.15594
S444	77	74.535	71.0613	71.1116	72.8865	78.08	1.04001	1.12138
S445	53	58.6724	53.968	40.5745	61.7835	67.994	1.07563	1.13774
S445	62	66.9514	56.921	49.2721	66.9477	72.5008	1.11626	1.2725
S445	68	74.6042	59.5949	58.1163	70.6092	75.7568	1.12616	1.24573
S446	71	74.4031	72.0249	78.8756	73.7593	77.9431	1.11822	1.03683
S446	80	86.4943	81.7444	78.9039	77.4497	81.4615	1.09893	1.11888
S446	85	90.0347	86.8832	86.315	80.6615	84.3618	1.05649	1.12488
S447	26	33.1354	35.5103	11.7562	29.1648	31.9985	0.829468	0.873567
S447	35	44.2738	43.5812	25.5314	40.5072	43.2998	0.961733	0.987263
S448	67	72.7963	72.4048	68.6448	65.4753	68.1326	0.866358	1.11306
S448	76	81.7924	73.7909	70.3318	73.4323	75.6016	0.896817	1.209
S448	82	86.1037	82.4854	89.5712	75.9976	81.8968	1.05618	1.348
S449	70	71.4674	61.2168	64.7774	69.8177	76.7884	1.1687	1.27156
S449	79	82.6608	70.4551	75.8648	76.3528	82.5103	1.04099	1.28613
S449	84	78.683	77.7151	77.38	76.0306	81.2942	0.993424	1.22158
S450	68	77.0223	67.2963	65.4581	63.5984	67.1581	1.05196	1.11306
S450	77	86.2618	78.5269	77.4751	69.9575	73.7484	0.996106	1.25657
S450	83	75.0589	75.3144	75.5403	79.3763	77.4922	0.903544	1.05801
S451	27	27.646	29.4829	17.9008	31.155	35.4028	0.914647	0.892348
S451	36	41.5999	35.7917	30.5159	38.4542	45.3208	0.997449	1.0623
S451	42	47.5452	39.8833	40.3731	42.1597	48.6251	1.05232	1.07086
S452	63	68.1184	58.3462	46.5385	60.1988	64.9927	1.00029	1.11926
S452	72	83.2545	61.9817	58.7092	68.425	72.151	1.10339	1.13157
S452	77	82.5601	69.3327	60.789	71.8945	74.5493	0.990662	1.2481
S453	36	36.0445	38.8845	26.5568	40.9789	45.3218	0.948761	0.929322
S453	45	48.2383	50.5157	40.7375	48.0898	51.8792	1.07366	0.961977
S454	70	70.7682	73.2129	64.484	63.9579	69.859	1.06578	1.04061
S454	79	81.4751	77.9685	77.1053	70.5642	76.1701	1.03591	1.11799
S455	70	69.8176	65.341	62.1196	64.9106	69.4378	1.00563	0.936923
S455	80	77.973	75.018	71.3704	72.4633	77.093	0.896761	0.86849
S456	72	73.9799	64.3215	76.5347	67.2213	75.0042	1.15181	1.25481
S456	78	77.7699	67.1015	74.618	70.2964	75.5613	0.966341	1.12798
S457	55	54.9543	48.6329	38.1253	51.2369	56.094	0.971654	0.919183
S457	65	58.9702	53.5589	47.3596	58.5436	61.3388	0.877894	0.94553
S457	70	65.6956	61.8442	55.5024	60.3518	63.086	0.93022	0.896979
S458	68	68.9201	65.3167	62.9943	64.8615	69.352	1.05656	1.02167
S458	77	72.3409	70.3603	62.9334	67.2417	71.3439	0.99801	1.03785
S459	69	69.2602	67.1252	58.146	67.4176	70.3788	0.899746	0.951262
S459	79	80.5977	70.703	63.5648	73.9299	77.3095	0.873268	1.03151
S459	84	86.4012	68.7811	70.7771	72.9384	75.5699	0.951333	1.04669
S460	25	32.9398	22.2308	10.3269	34.1771	41.1623	0.928418	0.93726
S460	34	44.3851	35.3686	23.697	38.5128	45.3602	0.996348	0.993182
S461	69	66.0532	64.5021	55.9251	66.1868	68.0567	0.882518	0.826484
S461	78	72.8059	72.6172	63.8653	67.3027	69.4356	0.935407	0.9836
S461	83	76.3508	70.9776	69.5437	70.0813	72.2183	0.929009	0.908899
S462	77	81.8028	75.1394	73.338	81.0666	84.145	1.13063	1.07953
S462	86	88.4274	83.6194	81.0127	86.9385	89.5024	1.18685	1.03136
S463	27	31.3087	33.884	19.5155	33.9717	34.4355	0.86924	0.831457
S463	36	38.2554	38.794	20.9694	36.2948	39.5923	0.881919	0.917141
S463	42	43.2032	38.7038	29.7358	40.4193	42.6543	1.01493	0.833777
S464	75	80.2288	68.7201	63.5825	70.3774	73.5298	1.06227	1.10757
S464	84	90.0531	76.9938	83.1266	78.3914	83.2167	1.04202	1.17757
S464	90	92.2129	76.456	80.6177	83.9038	87.6638	1.103	1.19766
S465	31	38.8434	39.6209	22.0709	34.4311	39.5898	0.916275	0.952189
S465	40	48.7092	42.062	31.3512	42.4783	48.1621	0.969453	1.02293
S465	46	53.5071	47.8122	37.8727	44.978	50.3665	0.967135	1.01841
S466	67	74.6044	66.0152	53.4209	62.7443	66.9602	0.985748	1.09412
S466	75	77.6074	77.4717	61.9553	67.0219	71.1366	0.843657	1.13331
S466	81	82.94	82.8835	67.6855	74.9789	79.5697	1.01652	1.20948
S467	77	83.2782	68.6861	73.328	73.3261	78.2505	1.00895	1.20513
S467	86	91.783	80.8775	81.5235	80.5471	86.0221	1.15299	1.24998
S468	71	75.3667	68.082	64.6643	63.8741	70.3755	0.943829	1.06967
S468	80	88.0403	75.212	71.7499	72.0805	77.2198	1.07886	0.965184
S469	73	65.1873	62.0515	52.4304	65.7128	70.7138	1.04289	0.905918
S469	82	78.1869	71.5132	63.9903	73.1509	77.7294	1.1043	0.915616
S469	87	75.6744	77.5178	68.0115	74.3634	78.6316	0.996444	0.928177
S470	66	64.9268	59.8687	55.2544	58.6213	60.7934	0.890852	0.828123
S470	75	77.0011	69.7788	61.1808	63.6991	66.8406	1.00005	0.774763
S470	80	77.0974	69.4746	64.2686	67.2091	69.6987	1.09129	0.888315
S471	69	65.8443	63.9498	61.5413	63.5377	69.6947	1.0299	1.03587
S471	83	76.3309	68.6569	75.6649	73.1094	77.4536	1.06965	1.07824
S472	72	73.6159	71.385	67.1901	70.7794	74.4809	1.04437	1.14904
S472	81	82.6419	86.7678	80.5761	75.9841	80.9016	1.05611	1.17455
S473	67	65.9768	63.6775	63.4831	65.9903	69.8785	1.02159	1.12678
S473	76	75.2472	73.1412	70.9106	75.1245	79.2117	1.03013	1.04335
S473	82	80.1109	76.2626	72.8431	75.2815	79.2119	0.939912	1.09233
S474	71	62.1201	59.3349	56.3595	66.5277	68.4231	0.884442	0.90221
S474	80	75.2956	69.0661	70.8544	71.8704	73.4063	0.96553	0.94088
S475	65	69.3399	63.5193	59.0747	59.5925	63.7903	0.95922	0.966138
S475	75	76.0192	65.6654	57.1027	64.3885	66.8988	0.894935	0.99663
S475	80	82.0568	69.3762	66.4183	70.5446	75.4365	0.962005	1.03342
S476	53	55.4677	55.8036	51.8175	55.755	60.8744	1.05696	1.11446
S476	61	64.9812	63.7662	54.9807	60.5737	65.3712	1.07836	1.11481
S476	67	64.2452	64.0676	58.7027	63.49	68.43	1.03404	1.15255
S477	68	79.97	69.1701	69.8788	79.1358	85.4066	1.07223	1.28553
S477	76	85.7445	72.4991	80.8512	87.8376	93.2888	1.16421	1.32033
S478	68	68.9293	64.3784	65.3385	71.6476	76.6133	1.09933	1.05728
S478	77	78.8265	74.3824	74.6966	77.1836	83.0686	1.08105	1.14307
S478	82	86.1396	77.6454	86.6842	81.1424	89.3944	1.01249	1.19206
S479	71	78.3809	70.5158	67.5979	76.8129	80.9334	1.14202	1.13861
S479	80	86.8268	79.6621	73.8468	79.6981	83.5172	1.11147	1.30256
S479	85	87.2556	84.6498	75.6404	84.8388	87.9701	1.10219	1.34806
S480	69	66.6689	56.5621	59.9589	68.2756	72.6438	1.05324	1.06313
S480	78	71.5657	65.6743	66.4849	72.3252	75.6605	0.964365	1.06295
S480	83	71.0176	60.7298	61.2722	73.5612	75.9154	0.931467	0.900339
S481	44	44.5057	37.222	42.9223	53.7582	61.2462	1.14719	1.10325
S481	50	51.6517	45.755	45.409	56.6376	63.084	1.07593	1.09685
S482	60	62.5798	57.6524	53.1972	64.5446	70.2387	1.07995	1.17572
S482	69	70.0374	65.1136	61.8025	70.3483	74.9469	1.09099	1.11386
S482	74	70.1145	53.9306	65.2245	71.4614	76.1056	1.07174	1.18369
S483	67	64.1329	63.8253	52.4444	58.8592	63.7973	0.894851	0.89668
S483	76	75.4275	63.1983	57.7862	67.1849	72.8544	1.03786	1.15332
S484	67	67.4617	60.3073	60.2919	74.2562	76.7423	1.18354	1.13724
S484	76	75.4271	66.6827	66.9419	77.3647	80.3796	1.09184	1.14897
S485	74	72.8921	64.7102	64.7008	65.0255	70.5194	1.00653	0.956085
S485	83	85.3823	76.7443	73.0422	74.1674	79.1276	0.938159	0.877104
S486	75	83.7906	76.3091	74.3563	72.9565	76.7886	1.12455	1.2057
S486	84	91.6307	83.455	82.4075	77.8585	82.2044	1.09473	1.24249
S486	89	93.3447	81.2347	83.691	82.0708	86.3775	1.15897	1.22649
S487	72	68.6621	76.542	72.4934	72.5363	74.464	1.08121	1.19909
S487	82	72.7741	76.289	76.1517	75.1237	78.8745	1.0543	1.14001
S488	71	73.9047	67.0843	63.7874	71.0514	75.5907	1.13799	1.18428
S488	80	85.6856	75.2431	70.6173	77.7404	82.1204	1.0273	1.19139
S489	75	72.3052	72.6459	67.5385	81.4723	84.2212	1.12576	1.17982
S489	83	84.7581	76.0874	83.8377	90.6967	97.2037	1.33207	1.39682
S490	76	77.5771	74.2406	81.587	68.5779	72.6278	1.09715	0.927527
S490	85	85.9208	87.8681	86.6825	78.3988	82.6218	1.11899	1.1359
S491	58	61.3906	53.1396	47.5103	58.0717	64.434	1.06103	1.13479
S491	67	67.328	62.6127	55.1584	63.8857	69.9788	1.00732	1.13325
S491	73	65.8443	66.9943	63.2277	67.9313	73.5528	1.01936	1.24221
S492	79	80.0294	70.2207	76.4383	72.9325	79.4137	1.15601	1.17009
S492	88	91.3234	78.5418	88.5407	80.8877	87.9327	1.07699	1.27197
S493	70	72.7993	70.4742	62.4253	70.8245	73.8134	1.11647	1.21436
S493	79	79.9044	78.0937	69.8814	76.9198	80.0324	1.02392	1.25801
S494	65	70.3701	59.3377	54.312	63.0723	68.6683	1.13428	1.21642
S494	74	80.523	68.0971	57.809	71.0622	75.1395	1.02101	1.13709
S495	77	84.8814	78.7388	76.7802	72.4719	77.7082	1.06233	1.12638
S495	86	94.3748	86.3017	90.9493	80.4116	85.6747	1.05089	1.23933
S496	67	69.4059	63.4721	55.3782	60.5546	66.0436	0.95126	1.04251
S496	77	75.8683	74.3266	67.2685	65.5811	72.9845	1.01108	1.02915
S496	82	74.2277	75.6207	69.1666	67.1909	72.9811	0.989728	0.997506
S497	66	72.3963	57.6733	57.5311	72.9167	77.9973	1.20215	1.15125
S497	75	82.8992	62.8199	65.7001	77.1322	81.0819	1.19272	1.06599
S498	63	63.6781	66.1132	67.4784	63.5897	65.1389	1.18776	0.976989
S498	72	71.4921	74.4261	67.6376	68.3519	70.1536	1.15431	0.973303
S498	77	72.2021	82.0606	73.8103	69.8931	70.9754	1.14471	0.97635
S499	42	44.917	38.7416	31.7485	42.6143	48.2454	0.995094	1.11481
S499	50	51.4735	48.0484	33.4419	46.165	50.1719	0.868104	1.00333
S499	56	53.8395	52.1036	39.4898	51.7108	54.5482	0.913571	0.948051
S500	53	55.1926	47.8317	43.6192	60.0658	65.555	1.12901	1.14285
S500	62	64.7339	54.0431	51.8815	68.0826	72.4498	1.17297	1.19534
S500	67	65.455	55.5128	58.2356	74.3077	76.921	1.1391	1.16124
S501	67	63.3555	67.2559	58.8668	63.7501	67.3512	0.905895	0.932401
S501	76	72.5186	70.5855	64.5168	69.4896	72.5284	0.897787	0.916693
S502	67	76.5573	61.8531	66.6182	62.6621	68.6094	1.03107	1.15876
S502	76	93.5032	78.6664	84.2299	70.1932	75.5175	1.12954	1.17555
S503	68	75.8661	71.1136	65.6242	62.0161	67.892	1.03295	1.10232
S503	78	83.8777	75.1702	79.327	74.3638	81.728	1.10323	1.18394
S504	62	56.9552	54.3602	55.2267	61.3464	66.8623	1.07552	1.08215
S504	71	64.8125	63.7505	73.2852	68.2769	73.2005	1.16912	1.16661
S504	76	70.7726	65.5397	74.0745	64.6948	68.6257	0.968506	1.01993
S505	65	69.6181	66.6446	63.614	65.1944	71.0053	0.984542	1.09682
S505	74	78.2956	67.3802	71.8476	74.201	78.5572	0.97434	1.16421
S506	42	51.8723	42.739	33.3684	43.6744	50.3511	1.01918	1.05889
S506	51	51.5831	47.1841	32.2259	47.1907	52.4189	0.981869	1.09473
S506	57	51.7031	50.8738	37.7318	48.9116	53.996	0.885768	0.980059
S507	52	59.7385	59.5941	46.1229	54.3054	59.1434	1.01879	0.966452
S507	61	68.5838	61.4771	53.8475	58.8902	62.9356	1.01787	0.991917
S507	66	72.5036	73.7949	62.553	64.5025	66.5144	1.14347	0.969414
S508	60	68.8284	64.6895	55.052	71.3547	75.7833	1.05595	1.13599
S508	69	69.8267	69.125	62.0263	71.463	76.2031	0.936493	1.03492
S509	75	77.5503	72.738	72.9895	70.0553	73.1665	1.05331	1.06279
S509	85	88.9142	82.2289	102.087	83.9319	90.4086	1.20956	1.25793
S510	67	70.5551	62.094	56.1574	65.6433	71.8587	1.09076	1.05722
S510	76	78.322	70.5859	63.3149	72.5893	78.2382	1.08067	1.15018
S510	81	84.7871	75.6427	75.6825	76.034	82.3997	1.1564	1.2464
S511	52	54.8337	56.7931	43.1104	49.0817	52.3843	0.913542	0.953038
S511	61	75.6387	63.5061	44.9896	59.6379	64.1706	0.94004	1.18938
S511	67	77.1148	67.2715	58.2984	65.3031	70.7958	1.09969	1.29847
S512	57	66.9084	61.416	53.8713	59.1324	64.1349	1.25591	1.09105
S512	66	74.2656	66.9993	58.6205	62.4902	65.4939	1.06018	1.08671
S513	65	66.3963	59.7735	47.5654	59.8495	66.4544	1.05678	0.928451
S513	75	77.3458	68.6609	56.9608	66.9616	72.5413	1.05352	0.843409
S513	80	80.7413	73.2325	64.6157	71.3751	76.7138	1.04126	0.911906
S514	36	45.9213	41.7468	32.0329	49.2926	56.8749	1.07183	1.05532
S514	45	56.5689	51.9451	48.8121	62.676	69.55	1.00169	1.17321
S514	50	57.2501	57.1205	48.1595	58.4672	65.6617	1.10981	1.15637
S515	71	85.4679	67.0422	64.9563	66.9464	71.4099	0.869228	1.03981
S515	80	82.565	74.6506	72.344	73.515	77.7212	0.811479	0.997677
S515	86	84.767	79.6304	77.6005	75.3233	78.7471	0.865336	1.00679
S516	78	82.2849	80.1252	71.631	77.4392	82.5733	1.02216	1.06644
S516	87	88.8544	81.047	73.0298	83.1788	88.3272	1.07802	1.23875
S517	69	60.3507	51.2001	49.7971	64.4912	69.0036	1.11203	1.12691
S517	78	84.9215	82.6146	80.4981	70.6039	75.8546	1.04091	1.03962
S518	75	81.1201	68.1213	63.6667	70.367	74.625	0.957179	1.10364
S518	84	92.6288	78.3736	77.6599	76.5958	81.7008	1.05481	1.28303
S519	76	85.1071	70.5765	69.5829	73.0687	79.0068	1.09391	1.18122
S519	85	85.3555	72.9117	75.2506	79.0994	84.3246	0.984553	1.19823
S520	73	73.4938	72.1021	62.0265	67.606	71.6268	0.926693	0.937931
S520	81	77.097	79.3281	66.7708	71.5574	75.1911	0.918256	0.960329
S521	71	78.2632	65.24	63.1822	74.4003	80.1296	1.12087	1.12916
S521	80	86.8606	71.6605	69.8343	80.5132	84.6213	1.05731	1.16482
S521	86	85.6533	75.3574	75.8188	81.9239	86.7295	1.04234	1.22587
S522	66	59.7292	62.8319	65.7986	66.2693	66.841	0.933181	1.05104
S522	75	85.436	78.3052	78.7679	70.57	74.7992	1.13475	1.19944
S522	80	94.2085	79.804	90.6473	72.9997	76.8123	1.10153	1.26953
S523	66	72.4135	65.0805	63.4542	62.1819	69.4446	1.1177	1.14509
S523	75	72.4895	68.2209	64.1165	67.6475	73.9781	0.997809	1.14585
S523	80	81.9691	72.408	66.6725	72.0964	77.4093	1.0954	1.19119
S524	51	52.928	50.1879	40.8028	53.1062	56.5269	1.06015	0.975477
S524	60	63.3232	58.9747	49.304	59.7004	63.8004	1.04266	1.03558
S524	66	62.5109	63.7115	52.3489	61.4888	64.4545	1.06879	1.01176
S525	30	41.8337	43.9744	22.6322	42.178	48.4957	0.96411	0.962067
S525	39	48.8293	42.8865	24.2447	43.8528	50.0036	0.925257	0.961449
S526	72	77.5163	62.4947	64.1607	62.7845	68.552	1.02598	1.05718
S526	82	87.8122	72.7941	74.715	73.136	78.5078	0.965371	1.21605
S526	87	85.904	76.5214	74.1805	74.8929	79.2984	1.0127	1.13764
S527	70	70.566	71.9054	61.8761	63.9526	68.941	0.928683	0.984111
S527	79	87.6002	78.4924	69.2259	71.3521	75.8218	0.95551	1.14939
S528	77	83.0143	73.1741	70.9647	71.8213	78.0852	1.04149	1.12131
S528	87	94.3491	80.3012	78.8976	78.5282	82.8273	0.978986	1.13018
S529	65	68.8109	78.1354	61.925	66.1622	68.275	0.930567	0.917112
S529	74	81.6561	73.4568	70.3997	70.2624	72.6669	1.07383	0.991386
S530	71	66.7364	62.803	66.3361	70.6384	73.6231	0.988654	1.05479
S530	80	80.1875	76.7415	76.5045	76.6063	80.3755	1.0711	1.06356
S531	76	75.775	64.1682	61.6736	68.1188	73.4346	0.980817	1.0702
S531	91	87.1412	76.0151	71.4983	83.806	85.0378	0.881895	0.974533
S532	64	70.5006	61.2072	56.3878	63.8369	68.4699	1.07588	0.991544
S532	74	77.3709	69.8199	62.0733	70.04	75.2752	1.03185	1.09241
S532	79	80.7684	76.0241	73.7477	75.2936	80.6383	1.06719	1.10106
S533	49	56.3571	49.7073	37.4498	49.5318	54.1095	0.928222	1.00795
S533	58	60.9611	64.2151	57.9891	64.9839	67.1929	0.823545	1.0563
S533	64	62.5738	62.2298	50.5975	57.9948	62.4484	0.922798	1.10678
S534	72	73.5326	70.7615	67.769	66.4588	70.4666	1.00901	0.970272
S534	81	84.7525	76.6114	73.5996	72.9761	77.7406	1.01315	1.09463
S534	86	83.0219	84.7151	76.2884	74.9723	77.2035	0.974524	0.997594
S535	75	76.0846	73.1332	73.092	76.666	81.0793	1.05741	1.1577
S535	84	88.2206	78.4962	79.9144	81.5568	87.1706	1.06811	1.15839
S535	89	91.0569	79.7652	84.8964	84.7611	90.1483	1.07458	1.27045
S536	60	68.9572	56.2751	53.4166	59.0647	63.8964	1.14291	1.28261
S536	69	77.1202	67.699	63.6736	65.538	70.5829	1.12353	1.33709
S537	65	68.6963	63.3066	43.0862	65.9787	68.3777	0.947301	0.96338
S537	74	80.0221	78.4861	62.7407	66.8346	69.6546	0.900992	1.0515
S537	80	79.8191	76.1457	69.2155	69.4239	73.7762	0.988227	1.06074
S538	71	73.9146	68.5767	60.2082	72.7278	76.0208	1.11537	1.04789
S538	80	88.423	80.0828	75.8623	75.6254	78.0518	0.983104	0.99501
S538	85	87.7672	89.9475	85.4511	80.8375	85.8313	0.941072	1.19095
S539	70	78.9015	72.1804	61.3573	76.3143	80.9797	1.15545	1.24917
S539	79	82.8701	70.8362	70.1599	84.8205	90.0733	1.18318	1.33882
S540	72	69.1784	63.6664	67.1392	67.3117	72.5287	1.02797	1.00909
S540	81	77.4011	69.6029	76.2207	73.7618	78.0733	0.992752	0.999972
S541	23	30.087	27.6086	16.8388	29.5435	36.0707	1.01986	0.925771
S541	32	44.0162	35.3419	20.742	40.346	44.7551	0.96073	0.870004
S541	37	45.6505	40.0525	32.1634	39.8339	45.4698	0.97198	0.959477
S542	66	71.2457	67.1824	60.6273	62.8511	67.7491	0.983441	1.10848
S542	75	79.9274	72.9738	68.0642	70.6672	74.5704	1.0448	1.23296
S542	80	87.1031	80.6585	67.9115	73.3945	78.2212	1.02259	1.25311
S543	71	94.2126	77.3074	92.8158	71.189	78.5616	1.08944	1.21996
S543	80	97.3562	85.7218	105.5	76.8961	84.6036	1.08686	1.17864
S544	66	71.7734	62.8059	60.3278	65.0991	67.439	1.07939	0.985817
S544	81	79.9046	79.3147	75.6072	79.1691	79.861	1.04964	1.11559
S545	46	59.6699	46.5167	42.3364	51.2502	57.2889	1.0913	1.1379
S545	55	77.5128	53.4623	48.2272	57.9759	63.4637	0.958061	1.15164
S546	57	66.7952	56.6287	47.464	61.4394	67.2731	1.09773	1.21639
S546	66	76.6902	69.9547	58.453	67.5491	72.9563	1.04479	1.21174
S546	72	76.109	70.9399	66.7151	69.781	74.5141	1.05382	1.21632
S547	34	37.4893	31.6992	24.6568	38.6205	46.0871	0.992182	1.00571
S547	43	51.0667	44.5211	30.8694	49.2475	54.9371	0.977408	1.00763
S547	49	49.0484	50.5161	34.6758	48.9784	52.5305	0.849191	0.829614
S548	73	79.8907	66.6421	62.345	70.5322	74.2155	1.04995	1.14384
S548	83	85.7998	69.1034	73.9527	77.3359	80.0949	1.06871	1.16212
S548	88	89.9982	78.9168	79.9506	78.9883	80.7889	1.0921	1.24139
S549	54	56.0479	59.0139	55.6147	57.2932	62.8117	1.07442	1.08292
S549	63	64.13	62.7259	61.914	63.4337	68.9161	1.06052	1.05537
S550	73	73.8884	71.536	74.6769	72.0845	76.6411	1.17367	1.13302
S550	83	80.2709	81.8025	80.2861	79.1595	82.5745	1.21497	1.19494
S550	88	83.1451	82.5607	82.6772	84.0721	87.441	1.24451	1.20986
S551	72	72.0916	73.23	58.4271	71.4509	73.9807	0.882272	0.932647
S551	81	77.9602	71.165	62.655	76.2892	78.9279	0.950582	1.02987
S551	87	81.5074	75.0853	73.3432	78.82	82.0966	0.92136	1.06172
S552	68	69.3564	65.5498	71.5351	67.8312	74.0033	1.11744	1.28273
S552	77	86.7149	79.5521	78.0897	72.8306	79.0788	1.05467	1.2375
S553	25	25.6739	18.6181	13.8524	33.9449	39.9308	1.05309	1.03179
S553	34	37.7224	27.2589	27.9428	39.4293	44.5843	1.04616	0.878865
S554	36	38.0144	41.4422	28.7554	39.3559	45.9122	0.928337	0.940761
S554	46	50.8492	51.0602	41.2002	46.0625	51.9904	0.945842	0.93208
S554	51	44.5152	46.0606	42.8506	45.5448	51.3386	0.92373	0.904373
S555	37	40.9039	42.9122	24.8273	48.1122	53.8395	1.09942	0.942549
S555	46	50.0775	51.6597	36.5851	53.1321	59.1119	1.00953	0.945236
S555	51	43.475	55.7945	36.191	53.7514	58.8399	1.06395	0.957568
S556	85	82.4999	80.8566	78.6903	76.1616	81.3962	0.924042	1.09822
S556	94	95.5277	87.0235	94.1934	86.0665	91.4881	1.07465	1.34157
S557	24	28.7125	29.0327	8.85081	28.1416	36.037	1.01648	0.87059
S557	33	39.7926	41.3716	21.9136	38.0183	44.6457	0.863647	0.91138
S557	38	38.9055	41.9815	30.6478	37.8305	44.8889	0.939221	1.01747
S558	83	82.3055	73.1646	70.8438	72.5698	76.5483	1.04924	1.07735
S558	92	88.0106	80.7946	82.6321	78.8755	83.368	1.00531	1.1719
S559	52	54.3608	51.2796	44.256	48.6441	53.269	0.943643	0.941391
S559	61	62.6042	58.1662	50.7473	55.992	60.8204	0.872555	0.946055
S559	67	68.8283	59.1524	62.3362	61.4468	64.98	1.03305	0.971839
S560	71	66.6622	65.6877	58.6774	60.982	64.9651	1.00703	0.898929
S560	80	73.8726	71.1482	62.0164	67.8776	71.1873	0.989679	0.874564
S560	85	83.0395	73.4082	67.0941	71.2558	74.2462	1.00409	0.949848
S561	70	76.5552	70.4403	75.3705	69.4699	74.8542	1.05869	1.18839
S561	85	78.8197	83.0203	87.863	80.145	83.5592	0.987379	1.21107
S562	68	74.9474	73.4282	61.7812	68.8769	73.4061	1.09789	1.19945
S562	78	81.4242	83.567	66.471	75.9655	79.1835	1.05433	1.23687
S562	83	86.2435	86.5236	79.3808	79.2147	83.525	1.15686	1.29093
S563	69	75.8894	69.3347	67.3871	76.3508	80.5134	1.09822	1.18098
S563	84	80.1775	82.5698	77.4197	91.3298	91.482	1.05238	1.13369
S564	79	81.9395	73.6171	69.4874	79.1762	81.0751	1.11529	0.964349
S564	88	93.1306	77.4185	82.847	87.157	88.9572	1.20306	1.04018
S565	69	75.4333	71.2833	56.7333	64.8641	66.9232	1.00476	1.06688
S565	78	84.8975	80.232	67.0129	70.0895	73.1098	1.11518	1.18447
S565	84	86.924	87.9888	82.2018	77.705	80.2893	1.17657	1.30697
S566	83	86.3542	79.0455	83.2053	84.7915	89.4186	1.14548	1.18354
S566	92	93.6437	84.0497	97.6595	91.0396	96.3476	1.0785	1.23934
S567	41	48.9662	42.1398	27.1911	39.6304	45.9155	1.01275	0.939168
S567	50	52.9223	48.3955	33.081	44.6861	48.3809	0.886999	0.874683
S568	37	41.0761	38.863	26.9864	50.5479	58.2541	1.27827	1.15683
S568	46	49.3513	46.9407	37.5036	58.3084	65.1293	1.17543	1.07233
S569	86	83.0227	79.1909	79.7764	79.2171	82.7617	1.0547	1.04789
S569	96	92.4526	90.9598	92.9378	89.1718	92.2781	1.09643	1.20161
S570	42	48.5121	47.4999	32.7586	51.2715	56.4502	0.90947	1.10352
S570	51	55.9061	58.2608	44.0979	60.3371	66.142	1.02299	1.13611
S571	67	69.0643	64.836	63.9998	61.0234	65.1886	1.07918	1.10403
S571	76	82.1102	73.2973	70.7442	67.4695	71.5831	1.08739	1.23814
S571	82	84.5729	85.2691	81.2505	70.9748	74.5187	1.04332	1.17617
S572	68	74.435	59.0218	60.8852	66.0282	72.2417	1.06062	1.14031
S572	77	81.809	68.8235	69.0996	72.3179	77.8719	1.02602	1.18043
S573	78	84.047	72.0007	73.7451	77.6589	81.8081	1.03201	1.01642
S573	87	95.1401	77.2443	88.7178	87.0534	94.1524	1.10173	1.16063
S574	67	70.5163	62.4468	53.5424	63.684	67.896	1.06163	1.12347
S574	76	77.8852	72.2354	62.9918	71.0272	75.0067	1.01675	1.20304
S575	74	86.6455	81.8756	72.4405	82.6011	87.5546	1.17251	1.27685
S575	83	93.8958	87.5128	78.8474	89.62	93.7185	1.08128	1.34703
S576	77	79.8052	68.3949	61.9411	67.2363	70.5421	0.989755	0.928915
S576	86	86.3722	74.5755	75.0347	74.2984	77.413	0.993501	1.04495
S576	92	93.6997	78.5183	80.3362	77.1062	80.599	1.05385	1.10669
S577	35	38.6363	32.5932	18.9333	41.784	46.9222	1.12153	0.898819
S577	44	46.2741	42.6737	31.0722	48.6475	52.8573	0.992003	1.00269
S577	49	49.1715	45.0614	35.7976	50.6006	55.0363	1.0533	1.08901
S578	72	68.5493	64.4944	60.8445	66.9463	72.7057	1.03324	1.16122
S578	81	76.1216	69.4679	65.0175	72.4167	76.7679	0.973493	1.13769
S579	74	68.9723	66.0753	73.1896	71.004	74.6963	0.889442	1.07983
S579	83	79.2599	76.4951	85.3508	75.3054	79.5025	1.13527	1.27638
S580	75	79.2641	68.2728	64.2561	71.8594	76.2912	1.03731	1.04317
S580	84	91.08	80.8805	81.1175	81.3393	87.1641	1.09837	1.07974
S581	61	56.6517	61.5845	55.3271	57.0888	61.6212	1.09122	1.01001
S581	70	64.0211	67.383	55.7933	61.9914	67.3046	1.01929	0.935493
S582	72	73.1012	72.7117	52.1538	64.6391	69.0758	0.938747	1.14255
S582	81	78.4582	82.0781	68.656	71.4777	75.827	0.943222	1.1956
S582	86	88.185	84.4927	78.6977	77.4439	82.3922	1.05778	1.29147
S583	44	53.6351	50.1953	38.8167	49.2108	54.7174	0.913935	0.993248
S583	53	63.0338	60.365	43.3893	54.133	59.1108	0.841177	0.946054
S584	29	29.5515	31.021	10.4317	37.6227	41.8094	0.872943	0.822742
S584	37	48.4192	40.7134	25.6236	44.8317	48.3204	0.868645	0.906907
S584	43	47.42	42.2186	27.751	46.7419	50.6191	0.939734	0.951508
S585	30	27.513	31.1144	20.5401	31.2803	35.9072	0.874521	0.718668
S585	39	36.2784	39.8052	26.6301	36.8933	40.4583	0.934132	0.671632
S585	44	42.7009	48.6338	36.678	43.9765	47.1221	0.912085	0.742912
S586	79	81.3349	76.1947	72.9838	76.5037	80.2612	0.974037	1.05004
S586	88	90.6109	82.6743	78.0927	81.1647	85.156	0.990866	1.02549
S587	76	69.4727	67.3481	65.3286	68.1177	72.9787	0.984063	1.05985
S587	86	79.592	72.6775	67.3544	76.0915	79.2043	0.992566	1.11006
S587	91	85.1696	81.5625	82.0776	79.312	83.6122	0.959834	1.2379
S588	73	83.6965	72.2222	68.2807	69.9742	74.1526	0.995492	1.23989
S588	82	89.2535	83.7756	75.1008	76.1921	79.6808	0.854296	1.2389
S588	88	90.2118	86.4338	80.5271	80.5526	84.25	0.940155	1.29423
S589	68	72.5128	67.0958	53.9796	63.2536	68.5042	1.0222	1.13128
S589	77	72.6796	74.0277	68.6159	76.1648	78.9782	0.932161	1.08632
S590	70	75.744	71.8721	62.3126	69.172	74.0674	1.02188	1.16255
S590	80	85.9306	84.4556	69.5966	77.8658	81.6815	0.965923	1.03132
S591	70	73.8369	66.7296	61.7326	65.7506	70.5819	0.978415	1.04212
S591	79	78.6192	70.2572	69.6786	74.2909	80.1714	0.907499	1.23261
S592	67	73.8511	71.0048	60.943	65.3275	69.8691	1.07849	1.19767
S592	76	81.9946	75.8191	68.5223	74.4751	79.726	1.09534	1.13072
S593	76	71.9627	75.6239	69.8441	74.2506	78.5666	1.0158	1.08603
S593	85	82.104	86.8575	80.6106	81.1277	86.9291	1.14852	1.21516
S594	70	76.6572	66.8994	60.273	66.6208	70.0429	1.0152	1.03309
S594	79	85.0079	75.9035	66.513	72.5928	74.5625	0.96675	1.04614
S595	39	46.7036	40.5371	30.6306	39.4015	46.8852	1.03937	0.926235
S595	48	60.0008	52.1342	37.3475	47.7132	52.7422	0.882001	0.890095
S595	54	63.4388	54.8031	50.4363	46.8702	52.4817	0.930941	0.897356
S596	26	29.8167	28.7362	12.866	29.4092	34.7863	1.04791	0.817804
S596	35	40.7685	40.0183	26.5492	38.1341	44.1779	1.0337	0.852572
S596	40	43.3734	44.7916	34.684	39.8294	45.0773	1.06253	0.978756
S597	68	93.4249	72.6981	76.2124	68.7845	73.3686	1.05484	1.39465
S597	77	99.0619	82.3694	82.8394	76.3581	80.5517	1.08155	1.32754
S598	67	69.332	56.567	54.8094	59.919	64.7897	0.994937	0.87341
S598	76	75.2591	67.9917	62.7871	69.6843	72.2315	0.968717	0.901977
S599	70	70.8459	63.6477	58.0328	66.8185	72.5047	1.02715	1.08152
S599	79	74.0356	72.7755	63.5467	70.6877	74.7801	0.899335	1.09429
S600	38	41.9011	37.4038	27.9031	37.3389	43.2521	0.99658	0.914355
S600	47	48.6991	43.4392	33.6988	43.9025	48.6687	0.929845	0.902277
S600	52	52.9601	48.6949	42.8698	49.8783	53.9638	0.979657	0.866507
S601	70	70.721	59.4535	67.5991	69.9629	77.0698	1.14972	1.34141
S601	79	77.2167	67.0636	72.401	75.4835	80.9417	1.07975	1.29276
S602	49	58.7571	51.7519	37.3704	52.8221	57.6173	1.02697	1.01518
S602	58	69.2788	59.5451	46.4785	59.7005	64.5571	0.951289	1.07054
S603	76	75.743	73.6277	63.7877	70.9521	75.6474	0.8908	1.04374
S603	84	82.2154	79.754	71.0983	74.9889	78.6545	0.863265	0.983557
S604	75	68.6601	57.2943	56.7375	65.4141	66.9147	0.968897	0.869899
S604	84	68.2956	74.7171	65.3741	71.6779	71.8115	0.786556	0.859648
S604	89	77.4251	72.5826	70.2366	74.9374	76.731	0.88946	0.952855
S605	73	76.7053	75.1178	61.0408	65.1023	68.5759	0.989437	1.01869
S605	82	83.3957	81.6201	71.6402	69.9943	75.1536	1.00925	1.13753
S606	62	66.3661	59.8763	57.8495	62.148	68.3222	1.12533	1.14335
S606	72	73.9529	68.5735	68.4617	69.7951	74.8255	1.08642	1.11866
S607	74	68.0632	67.2111	60.2373	66.844	69.734	0.965013	0.957653
S607	82	82.1838	76.3907	66.9395	73.4223	76.439	1.03331	1.03215
S607	88	79.4864	80.1488	76.5888	77.1996	79.5151	0.980029	0.985216
S608	69	76.3255	64.305	60.4511	69.7542	74.4187	1.08654	1.01169
S608	79	82.9988	73.4855	75.5169	78.9801	84.3095	1.02332	1.02408
S608	84	77.4067	79.2315	76.2911	80.7799	84.1401	1.09769	1.08193
S609	33	32.7701	33.7151	17.5786	39.4907	44.2039	1.00402	0.945615
S609	42	46.5839	42.5085	33.8152	48.1276	54.4227	1.0479	1.11612
S609	47	45.8854	43.7135	33.324	47.5159	53.0299	0.903528	1.05544
S610	23	29.1051	28.1599	13.2362	31.7512	39.0519	1.09662	1.01804
S610	32	36.2181	37.1784	21.3397	37.8586	43.2994	1.01041	0.983096
S610	38	36.287	44.364	28.9994	36.3452	40.5397	0.878903	0.942515
S611	61	60.8438	63.6242	53.8193	59.9589	64.5008	1.00198	1.04601
S611	70	74.9997	75.4436	60.0236	63.4174	67.7891	0.799909	0.989527
S611	75	73.1747	72.0669	62.0895	66.7838	72.3906	0.911935	1.05749
S612	62	69.5526	63.0268	74.4743	66.2527	73.7575	1.27813	1.18027
S612	71	73.9891	68.1833	67.5764	68.4746	74.9965	1.00247	1.13737
S612	77	74.4832	65.6132	68.6106	71.9702	78.1277	1.13575	1.23025
S613	73	71.7552	75.7991	73.0131	72.361	76.4587	0.989989	1.0822
S613	82	86.7501	88.7103	78.1966	79.7351	84.6261	1.02532	1.2462
S614	71	65.7521	60.4885	60.9545	64.6399	70.1377	0.960027	1.00292
S614	80	72.6853	69.2804	60.6738	70.5371	75.1129	0.981241	1.00132
S614	85	74.4034	75.9568	69.9682	80.986	81.3431	0.957178	0.983259
S615	66	71.1007	63.8548	57.9249	61.0026	66.6706	1.0707	0.993462
S615	75	83.9884	79.1579	72.8557	68.249	73.3428	1.19046	1.11323
S615	81	78.204	77.9343	100.174	86.4145	83.5257	0.820887	1.17786
S616	76	76.4967	68.1704	70.356	75.6498	79.044	0.980653	0.96327
S616	85	90.2824	76.1152	80.9431	80.1184	84.8448	1.07154	1.02714
S617	84	81.664	80.8905	68.2963	73.1924	77.5733	0.851628	1.03437
S617	93	89.843	85.2831	78.9779	81.4075	83.7884	0.880073	1.14903
S617	98	92.2213	85.7989	83.779	84.7284	89.3075	0.972905	1.2354
S618	57	62.9431	52.9241	47.654	53.4617	57.7441	1.07054	1.05196
S618	66	67.7853	57.9593	57.071	64.8237	69.193	1.03327	1.11214
S618	71	70.9807	63.363	59.5836	64.9819	70.3229	1.03946	1.14646
S619	46	52.6503	48.5491	51.7146	52.0262	60.0895	1.10489	1.26098
S619	55	55.1804	53.5874	49.0421	55.4029	60.7146	0.947755	1.08171
S620	68	77.3397	68.7743	55.6862	64.9057	69.7419	0.969893	1.21507
S620	77	85.058	74.2857	67.6431	71.0095	76.4397	0.870899	1.13072
S620	82	90.14	78.7584	76.1865	75.7286	79.8314	1.03002	1.26783
S621	71	87.319	86.4659	70.0115	76.7024	83.4813	1.118	1.24821
S621	81	96.6451	92.4865	83.5231	85.2919	92.432	1.23893	1.3975
S622	70	72.8043	69.6448	59.6648	68.1444	72.2461	0.983701	1.06213
S622	79	83.997	76.9925	65.4168	70.946	75.5823	0.920543	1.1059
S623	28	28.6537	24.3282	12.6661	31.5998	36.5837	0.945716	0.954937
S623	37	36.2683	29.6049	22.2442	38.7297	43.9465	0.885026	0.973037
S623	42	37.9442	35.6771	24.7755	41.1649	47.0003	0.914263	1.00019
S624	71	68.0685	64.71	55.594	63.2673	67.2266	0.961621	1.04482
S624	80	74.8819	69.5689	64.8554	70.7781	73.5123	0.927765	1.0351
S624	85	83.6729	72.1556	74.4506	73.9274	78.9369	0.978755	1.17484
S625	65	77.4902	73.9435	59.1353	65.6151	70.0745	0.999542	1.14593
S625	74	80.3993	80.6974	66.2697	71.0356	75.9058	1.01507	1.15544
S625	80	82.9979	88.0101	81.1829	74.0749	77.8678	1.00942	1.13956
S626	91	85.2706	84.4043	84.4169	84.7561	89.0235	1.00103	1.19147
S626	100	97.7838	88.4369	92.8746	91.744	97.2129	1.0456	1.24859
S627	23	32.7679	30.6646	16.3794	33.5077	40.6337	1.00115	1.11904
S627	32	37.2787	39.0094	21.5777	36.4673	43.1672	0.860426	1.11245
S628	80	79.2948	79.1467	76.1596	74.6326	79.9724	0.964392	1.20425
S628	89	91.4756	89.0486	91.7131	84.0781	90.5401	1.05264	1.33878
S629	57	60.5844	52.2183	42.2853	61.528	67.2415	1.08067	1.0054
S629	66	65.8003	43.9319	49.8811	67.7446	73.2893	1.09021	1.11429
S630	51	40.8043	53.9239	48.0793	50.6739	54.7354	0.893371	1.01463
S630	60	50.965	55.2511	48.0182	54.6918	58.6464	0.944107	1.01179
S630	65	57.2813	58.9711	51.2989	58.2538	63.6484	1.02645	1.08221
S631	55	62.5319	57.7484	49.3631	56.8019	63.8341	1.01797	1.23485
S631	64	65.752	61.6806	57.5149	58.6296	64.839	0.924655	1.11122
S632	70	71.2848	65.2571	54.2304	74.4567	76.0375	0.921422	1.17193
S632	80	79.4026	73.1842	73.5775	73.2654	80.9785	0.928208	1.24892
S633	33	38.3249	29.0253	20.6305	37.0005	39.6456	0.922028	0.809121
S633	42	51.306	43.8935	30.8339	42.9724	46.9022	0.892331	0.813696
S633	47	47.703	42.8789	33.1052	42.7128	46.4059	0.92752	0.828848
S634	47	53.2668	56.5797	41.4937	49.4418	54.6337	0.942274	1.04231
S634	56	58.7504	63.0283	50.2827	58.1978	63.1718	0.961093	1.13201
S634	62	66.9913	66.2741	54.0219	61.8565	66.8974	0.987928	1.06377
S635	37	41.5745	37.3034	25.876	37.0989	41.5841	1.05643	0.977337
S635	46	46.2109	42.2409	29.4681	46.1308	50.5978	0.971813	0.980469
S635	51	49.8393	50.3612	34.9584	46.9324	49.8345	0.881768	0.922642
S636	55	58.0482	59.6724	53.2979	71.2075	75.0616	1.20077	1.20129
S636	64	71.4329	58.7261	59.4103	73.0462	78.3641	1.23972	1.25866
S636	69	77.6261	71.5084	66.3859	73.0035	78.3317	1.18693	1.16603
S637	85	84.337	83.1466	83.3754	74.5317	77.9922	0.978843	1.10421
S637	94	102.289	95.0922	88.0065	81.7812	86.1514	1.05404	1.2238
S637	100	102.551	93.4799	89.5289	87.6837	92.5742	1.09651	1.23484
S638	69	80.5396	79.6748	67.0292	67.4137	72.185	1.01153	1.18086
S638	78	85.0784	78.8951	77.8996	72.8085	77.9112	1.07212	1.19233
S638	84	90.7572	83.6518	83.4488	73.7525	78.3565	1.0407	1.19924
S639	72	85.1234	74.1316	70.7323	76.9973	81.9611	1.09907	1.32241
S639	80	87.9452	70.4373	80.3807	81.257	85.9724	1.10801	1.3127
S640	66	74.5565	72.66	60.3146	66.2297	69.7482	0.992765	1.06628
S640	75	80.1845	79.8656	67.1897	70.9688	74.8588	0.981825	1.10526
S640	80	87.597	83.0721	75.7116	72.1263	76.8276	1.00045	1.11187
S641	70	72.3668	55.1002	60.275	62.2865	67.2906	1.01728	1.00279
S641	79	76.9797	56.4966	75.5441	77.636	81.0157	1.0076	1.2528
S642	76	79.5107	77.3927	73.0527	71.3637	74.9878	1.05379	1.21081
S642	85	85.8947	80.2942	88.326	77.3091	81.6743	1.03265	1.22663
S643	29	35.4488	31.9941	18.5472	30.9751	36.1961	0.924219	0.82605
S643	38	39.2273	44.8301	34.512	40.0155	41.5021	0.829962	0.862588
S644	69	75.4437	72.43	67.4697	71.1491	75.9991	1.06359	1.29607
S644	78	84.2887	76.9408	71.8608	81.4088	85.7839	1.16436	1.31234
S645	43	47.3734	40.4754	38.8401	56.0379	63.4509	1.30485	1.21816
S645	52	52.793	48.1514	44.5156	60.0111	66.5541	1.15704	1.15035
S645	58	53.551	57.7572	53.4928	63.7711	67.5587	1.04647	1.13126
S646	66	73.6409	63.2569	61.5989	64.2434	69.8706	0.980251	1.12596
S646	75	78.7565	75.2083	72.6393	69.9652	73.7158	1.05996	1.06377
S646	80	82.6999	60.9084	65.496	75.4114	80.0787	0.984276	1.16836
S647	67	70.0958	67.1242	60.3981	67.1912	73.7101	0.983962	1.10155
S647	76	80.3925	73.9004	74.6381	75.7431	83.1786	1.05969	1.16497
S648	40	58.6828	54.8446	46.4837	47.0236	52.3992	0.957683	0.926411
S648	49	51.6012	52.0217	36.5939	51.1172	54.6856	1.01756	1.01988
S649	64	72.9342	62.1287	59.4392	74.9762	81.3641	1.11202	1.2942
S649	73	77.6633	66.094	58.9957	80.3213	85.9022	1.01195	1.38048
S649	79	79.8345	76.0805	64.6727	86.4621	91.1756	1.07349	1.42664
S650	73	77.7528	74.29	71.8147	63.5779	63.8824	0.880022	0.964628
S650	82	87.068	79.8801	71.0021	75.0957	77.9477	0.939874	1.01926
S651	65	72.1884	73.659	60.1355	63.9225	69.5527	0.897721	0.958263
S651	74	76.8342	76.4647	68.5945	74.4932	79.9635	1.03419	1.1321
S651	79	79.7444	85.4995	74.6259	73.5709	78.4307	0.935959	1.13934
S652	74	80.8614	71.6584	68.2188	69.5568	76.2703	1.12602	1.11736
S652	89	92.6442	82.3326	82.3819	79.2902	84.7304	1.02715	1.08817
S653	71	73.8848	64.8519	60.2782	64.705	67.5421	0.949287	1.04092
S653	80	80.1384	73.5901	65.8577	73.255	76.6655	0.96711	1.04035
S653	86	80.969	73.2417	76.352	76.1902	79.8292	1.03816	1.07328
S654	71	74.0758	73.1385	60.5136	65.7031	70.7265	0.926754	0.934717
S654	80	83.7	78.0276	69.8599	73.3764	78.297	0.988378	0.990397
S654	85	87.7441	85.406	71.7045	74.3307	79.3804	0.931403	0.988645
S655	62	36.3045	37.7868	27.8118	52.1323	56.2047	0.960237	0.942389
S655	71	70.861	68.2952	60.2636	63.6759	69.1279	1.00169	1.06225
S655	77	74.4816	76.3328	59.8005	66.8328	70.2794	1.07549	1.09162
S656	73	73.6091	70.2782	71.9415	70.9067	75.7714	0.919341	1.04906
S656	82	76.5599	69.4786	80.3986	76.7601	79.8819	0.854936	1.10493
S657	69	72.37	65.9356	65.8537	60.9777	66.4709	1.04837	1.09158
S657	78	77.2082	71.4156	73.5539	69.8983	75.2193	1.06208	1.2144
S658	41	46.3438	43.7384	31.0487	45.4582	50.0052	1.02019	1.05587
S658	51	52.4648	52.6629	42.4249	52.3303	56.7582	1.08186	1.14948
S658	56	53.9579	58.6125	48.366	54.595	57.7712	0.920136	1.03645
S659	65	70.2109	67.4918	52.3661	59.3841	63.3442	0.84158	1.02343
S659	74	81.9384	73.7713	62.4032	67.6662	71.967	0.94866	1.175
S660	67	66.6964	64.6469	56.9068	65.4111	70.3462	1.01485	1.05665
S660	76	70.5311	67.4946	65.5242	71.3968	75.9559	0.987488	1.1309
S660	82	78.5779	71.4431	72.34	71.4087	76.2757	1.00587	1.21263
S661	68	66.8415	68.1939	62.0287	76.2075	77.5094	0.943252	1.13777
S661	77	80.3032	70.5031	68.4367	76.7904	82.4723	1.06519	1.28784
S661	83	81.654	75.7172	72.0652	79.3726	82.9382	0.988507	1.11227
S662	70	72.4878	63.7779	61.0137	67.1937	71.3239	0.997169	0.927562
S662	79	73.4305	69.5209	72.5128	73.3874	78.6744	1.0251	1.08529
S662	84	76.78	79.4441	76.7564	77.4915	80.8201	1.02552	1.03058
S663	55	60.9269	59.7389	42.1797	52.954	57.4083	0.987269	0.971779
S663	64	69.0622	66.4727	54.5502	58.3042	62.9347	1.05745	1.11735
S663	69	67.9162	71.6042	60.2807	56.1355	58.2203	0.935103	0.855989
S664	73	77.8318	68.5415	62.3994	66.2796	71.1768	0.825172	1.04087
S664	82	79.1689	73.2118	67.7166	73.3933	76.75	0.873296	1.09693
S665	78	78.5195	72.0008	68.4487	71.6304	75.5173	0.986445	1.13307
S665	87	85.4674	73.8043	77.0119	79.1448	83.6731	0.916851	1.14595
S666	77	76.4764	61.6061	64.2728	70.4913	73.4869	1.05404	1.03735
S666	86	80.5191	70.5117	73.9211	78.6688	82.176	1.06239	1.14075
S666	91	80.6656	73.3346	80.4954	82.405	83.6473	1.00341	1.2384
S667	67	70.0251	73.2268	62.4	58.8885	61.9219	0.929287	0.961417
S667	82	92.584	92.7937	82.5726	73.8837	77.4133	0.968669	1.13449
S668	65	65.7978	69.4875	60.6892	59.308	65.4479	1.03471	0.84709
S668	80	79.1285	85.5187	78.1027	69.9984	76.8686	1.10785	0.991766
S669	69	85.6173	72.7759	63.8	62.4242	66.5293	1.02439	0.935055
S669	78	91.678	80.144	76.3712	69.7478	74.7027	0.977785	0.963577
S670	50	59.5482	51.5062	41.4061	57.0304	61.7834	1.05323	1.11814
S670	59	64.4634	58.2558	50.0707	59.632	64.7062	1.02287	1.15079
S670	65	63.7458	65.4414	55.2064	61.698	64.9762	0.862189	1.04476
S671	74	74.3689	66.8473	63.7437	67.8033	72.0618	0.967929	0.98073
S671	83	80.9593	79.662	73.9704	76.5395	80.6136	0.983902	1.03416
S672	36	39.6718	41.4489	19.7209	50.4219	51.4583	0.91421	0.970719
S672	45	48.2112	43.9335	30.6724	52.9136	58.2439	1.16281	1.10114
S672	51	53.9006	48.5395	38.0157	59.297	63.9368	1.13027	1.03505
S673	41	45.2415	44.2351	41.3628	50.908	55.51	1.09838	0.950728
S673	50	56.1423	56.4054	47.1848	55.5016	61.0491	1.08349	1.00611
S673	56	61.1369	58.3878	41.0914	56.2427	60.865	1.00388	1.01466
S674	67	81.5758	70.1504	57.6124	67.7973	71.7805	0.957546	1.04487
S674	76	99.0428	83.7942	70.8435	74.437	79.0601	1.00791	1.21317
S675	27	29.3017	27.0618	12.2103	35.1597	39.7923	1.00354	0.81412
S675	36	32.8674	32.773	20.3076	41.2301	44.401	0.991389	0.909732
S676	77	70.4449	75.0019	72.1349	68.302	71.3131	1.11106	1.10651
S676	87	73.9753	85.5283	69.1728	75.6059	79.2548	1.07951	1.09383
S677	69	75.5623	66.7154	57.7023	72.9748	73.8442	0.998044	1.1737
S677	78	92.9027	80.8279	74.1744	80.4539	84.4342	1.0798	1.38525
S678	77	76.818	63.6802	70.1949	70.4873	74.0716	0.980056	1.05251
S678	86	85.9835	72.3197	77.071	78.0977	82.6707	1.01677	1.14624
S679	68	74.6862	74.8304	62.3076	68.6926	74.2515	0.940406	1.04062
S679	78	82.2878	84.7881	72.6437	77.2452	80.278	0.839098	1.04314
S679	83	84.7006	81.0747	75.6795	74.4224	80.9152	0.976816	1.11738
S680	64	72.7157	60.7709	59.612	64.2452	71.7529	1.15306	1.22992
S680	73	74.0665	67.086	61.1966	68.8758	73.8405	1.12277	1.18942
S680	78	78.9024	70.7683	64.086	79.8227	80.9986	0.9228	1.14265
S681	69	69.5485	55.2658	59.7087	63.4408	68.9951	1.02838	1.11356
S681	75	75.4471	65.2358	64.8456	68.3197	74.6978	1.02577	1.14344
S682	23	21.0369	22.7279	12.7627	28.427	34.8316	0.931141	0.966853
S682	33	32.7336	37.4992	24.8195	38.5476	44.5708	1.00487	1.03688
S682	38	42.0938	40.2385	32.3369	42.9548	49.26	1.07692	1.03719
S683	63	52.0107	60.7854	50.5248	58.0902	60.6175	0.952833	0.903783
S683	72	67.3873	68.7281	64.8231	62.9296	68.0156	0.921392	0.868741
S684	49	55.5949	46.1274	39.2963	52.8198	58.9288	1.0314	1.02116
S684	58	60.1878	52.9187	45.7246	59.0078	64.7123	1.10181	1.13874
S684	63	66.7473	59.2974	51.6641	63.7917	68.1176	1.08815	1.13669
S685	70	75.9215	67.1948	64.1737	63.8473	67.7454	0.982981	1.05409
S685	84	90.6386	83.6297	84.2362	76.5594	82.8526	1.0263	1.20994
S686	40	49.374	47.0684	29.7377	42.1674	47.5842	0.986592	1.00675
S686	50	55.9997	57.2271	36.2928	49.4062	53.5546	0.950601	1.04486
S686	55	59.6039	60.4831	45.0459	51.906	56.3235	0.918885	0.972221
S687	73	68.5995	69.3427	72.7254	68.238	73.3243	0.985188	1.00771
S687	82	79.2796	69.2196	78.6282	74.7545	80.4848	1.05742	1.10236
S687	88	71.7569	70.1953	76.8083	76.7782	80.3932	0.907886	0.941109
S688	45	53.9328	43.3305	43.8739	52.0034	57.4749	1.11987	1.05253
S688	53	54.4587	45.563	44.444	55.4382	60.2669	1.03932	1.00482
S688	59	59.8623	52.8129	47.3097	59.1433	64.1166	1.02548	1.0532
S689	66	81.3864	72.1907	64.6838	77.3681	82.1596	1.19421	1.25609
S689	75	92.3209	82.8816	76.9422	77.5409	83.7937	1.0716	1.33124
S690	70	75.5624	69.0623	66.9276	61.5616	68.2041	1.07362	1.10156
S690	79	81.7559	69.3119	67.2244	69.4468	77.9242	0.943971	1.23509
S691	41	44.4775	48.7838	32.0083	47.6183	51.7658	0.929955	0.949761
S691	51	50.595	57.8843	40.8926	50.254	54.9431	0.834282	0.911209
S691	56	53.159	54.8902	44.7815	53.7675	58.003	0.887705	0.862651
S692	71	72.2677	67.7064	62.4191	70.7487	73.5823	1.07579	1.14861
S692	80	76.4198	72.7137	70.8254	77.9355	80.3491	1.03041	1.06454
S693	83	85.3588	71.2607	74.084	80.1133	84.0115	1.08909	1.19945
S693	92	95.4975	78.3735	82.4777	85.0856	87.9615	1.06808	1.21918
S694	71	67.2518	67.9468	61.5979	70.3059	75.2455	1.05134	0.972405
S694	80	81.4246	79.3255	77.7467	73.749	80.4402	1.16221	1.13931
S694	86	91.6343	93.9323	88.3289	81.3199	87.296	1.20182	1.17491
S695	78	75.7075	82.3455	72.1289	76.6494	74.6215	0.944338	1.02257
S695	87	86.5116	90.8755	75.1988	74.9347	75.8109	0.992274	1.03046
S696	66	62.0413	55.1725	58.7872	59.1226	61.7107	0.87208	0.838755
S696	75	79.1004	64.0674	65.3937	67.1679	69.9018	0.97377	0.899719
S696	80	81.1686	74.1188	74.886	71.3441	73.3893	0.927063	0.987927
S697	89	84.4761	74.3465	75.1048	81.8404	83.9953	0.862751	0.99324
S697	94	90.5413	86.6458	82.2672	85.1126	88.0763	1.06698	1.18439
S698	54	63.0338	52.7308	49.6776	54.1767	60.3414	0.99418	1.09069
S698	63	70.4624	64.689	61.7335	59.4983	64.6471	0.973412	1.17826
S698	69	73.2284	62.0776	60.2852	62.6023	69.2428	0.980694	1.10296
S699	68	75.6673	74.4963	60.6923	65.598	69.4217	1.00938	1.20444
S699	77	86.78	84.0551	74.235	73.6571	76.9653	1.07864	1.21876

## Sheet: Supplemental Figure 4
Subgroup analsysis with adjustment for Life Simple Seven
Epigenetic Markers of Aging (variable used to indicate "age acceleration")	HR of the baseline	HR of the longitudinal change
Hannum clock (IEAA.Hannum)	1.16 [1.04, 1.28]	1.16 [1.05, 1.28]
Horvath clock (IEAA)	1.05 [0.95, 1.17]	1.00 [ 0.90, 1.11]
DNAmPhenoAge (AgeAccelPheno)	1.30 [1.16, 1.45]	1.22 [1.09, 1.36]
DNAmGrimAge (AgeAccelGrim)	1.45 [1.27, 1.65]	1.12 [1.01, 1.25]
DNAmGrimAge2 (AgeAccelGrim2)	1.44 [1.27, 1.64]	1.17 [1.05, 1.31]
Dunedin POA (Dunedinm38)	1.28 [1.12, 1.46]	1.16 [1.02, 1.31]
DunedinPACE (DunedinPACE)	1.26 [1.11, 1.43]	1.09 [0.97, 1.22]

## Sheet: Supplemental Figure 5
PC clocks
Epigenetic Markers of Aging (variable used to indicate "age acceleration")	HR of the baseline	HR of the longitudinal change
PCHannum (AgeAccel.PCHannum)	1.11 [1.00, 1.23]	1.16 [1.06, 1.26]
PCHorvath1 (AgeAccel.PCHorvath1)	1.09 [0.98, 1.20]	1.18 [1.06, 1.31]
PCPhenoAge (AgeAccel.PCPhenoAge)	1.14 [1.02, 1.26]	1.18 [1.07, 0.30]
PCGrimAge (AgeAccel.PCGrimAge)	1.49 [1.31, 1.69]	1.16 [1.04, 1.29]

## Sheet: Supplemental Figure 6
Model adding the interactions with binary age group
Epigenetic Markers of Aging (variable used to indicate "age acceleration")	HR of the interaction between the baseline and binary age group	HR of the interaction between the longitudinal change and binary age group
Hannum clock (IEAA.Hannum)	0.87 [0.68, 1.10]	0.80 [0.64, 1.00]
Horvath clock (IEAA)	0.94 [0.73, 1.22]	0.89 [0.69, 1.16]
DNAmPhenoAge (AgeAccelPheno)	1.00 [0.78, 1.28]	0.95 [0.74, 1.21]
DNAmGrimAge (AgeAccelGrim)	0.87 [0.69, 1.10]	1.07 [0.85, 1.35]
DNAmGrimAge2 (AgeAccelGrim2)	0.81 [0.65, 1.03]	1.12 [0.88, 1.43]
Dunedin POA (Dunedinm38)	0.73 [0.54, 0.98]	1.05 [0.77, 1.45]
DunedinPACE (DunedinPACE)	0.64 [0.48, 0.85]	0.99 [0.76, 1.29]
We further examined whether the association between the baseline epigenetic clock and mortality and the association between the longitudinal changes in the epigenetic clock differs by chronological age. Therefore, we created a binary indicator (old versus young using the median age as cutoff), and added two interactions, namely the interaction between the group indicator (old vs young) and baseli…
