# Supplementary material for: Longitudinal changes in epigenetic clocks predict survival in the InCHIANTI cohort
Source: Nat Aging. 2026 Mar 13;6(3):534–40. doi: 10.1038/s43587-026-01066-6 (PMC13004684; doi:10.1038/s43587-026-01066-6)
Supplement: Supplementary file 4 — Source Data Figs. 1–3. Source Data Fig. 1. Data for plotting the trajectories. Source Data Fig. 2. Data for plotting the HR. Source Data Fig. 3. Data for plotting the HR. [file 43587_2026_1066_MOESM4_ESM.xlsx]

## Sheet: Figure1
id_plot	Age	DNAmAgeHannum	DNAmAge	DNAmPhenoAge	DNAmGrimAge	DNAmGrimAge2	DunedinPOAm_38	DunedinPACE	PCHorvath1	PCHannum	PCPhenoAge	PCGrimAge
S001	50	51.6617	51.5096	42.5052	52.7295	60.6888	1.21179	1.18535	50.6952	58.2848	49.744	62.6678
S001	60	56.7374	56.6396	51.2539	55.2686	61.7491	1.0391	1.06933	52.1962	60.6176	49.3235	65.2718
S001	65	60.7927	59.559	55.4731	59.3995	65.8485	1.08437	1.06383	56.4531	61.8778	54.8006	69.0632
S002	76	83.0063	76.6985	63.4447	72.4918	75.8266	1.0029	0.96821	65.6876	76.5601	65.1573	83.4813
S002	85	89.7813	90.2716	68.0834	72.1052	74.0197	0.920199	1.04262	64.2637	68.4902	69.7101	85.2025
S003	73	79.0685	59.9155	63.6554	71.6555	75.5825	0.989482	1.0867	58.1213	70.9133	62.2051	80.3898
S003	82	76.8313	62.0616	70.4577	75.21	80.7947	1.09003	1.14871	61.7512	74.0099	69.5185	86.3169
S003	87	79.0228	64.631	67.4549	77.2446	82.1511	1.02368	1.10348	63.9469	73.8151	69.7572	88.0686
S004	47	50.368	50.2143	48.0532	59.382	65.6948	1.15077	1.17247	53.0803	58.1879	47.7074	66.2391
S004	52	45.566	52.1125	49.5826	58.3699	63.7329	1.02779	1.07404	54.0533	55.4898	44.3825	63.9816
S005	48	44.417	52.9124	52.6584	53	57.3005	0.983675	1.1124	49.1216	49.3259	44.171	59.7879
S005	58	51.7234	58.1265	44.2783	55.9112	61.9775	0.971579	1.08679	56.1475	58.6635	48.9972	63.0284
S005	63	51.3655	61.1389	50.207	58.2395	62.6041	0.880313	1.0642	55.9885	56.9345	50.723	66.6485
S006	74	68.3735	61.8067	66.0972	70.3253	69.5186	0.870544	1.03942	63.2682	70.941	63.9967	77.2638
S006	88	73.8949	68.5525	71.56	75.8335	78.9539	1.00284	1.03772	72.4344	79.5944	73.1479	87.1924
S007	37	42.5087	40.3875	28.2141	42.7123	50.0641	1.05892	1.04331	41.0137	49.3116	35.1887	52.3515
S007	46	52.1149	43.861	36.4832	45.9507	53.5075	1.066	1.04064	45.2668	52.9124	44.2359	56.5499
S008	32	42.394	31.1851	22.5646	37.8949	42.7883	0.977068	0.867666	38.0713	47.2972	28.3103	50.1317
S008	41	43.2308	37.011	30.2561	43.452	49.3554	0.98667	0.936407	39.8995	47.7017	31.0441	53.9838
S008	46	47.1729	47.6452	43.7555	51.6678	52.9178	0.876955	0.959839	44.5181	50.5408	34.1576	60.0275
S009	68	70.7268	65.6512	63.6166	77.4444	82.2927	1.14196	1.18636	63.8588	73.9472	61.1018	86.3678
S009	78	80.3247	66.3513	84.7923	89.5994	95.3503	1.29705	1.45231	72.4479	82.6102	81.6689	98.1491
S010	65	73.3215	67.4518	58.3945	64.7921	70.0049	1.0357	1.09285	59.8898	69.1478	59.311	74.9707
S010	75	82.4034	79.6446	71.8902	73.3337	78.6986	1.04435	1.1435	66.3956	75.5191	68.1634	82.2355
S011	73	72.8192	69.922	58.2944	75.4659	78.0627	1.01206	0.98285	58.5304	68.9882	61.1305	81.9805
S011	82	85.9388	75.449	79.6522	85.5586	91.0787	1.17958	1.23279	69.4459	80.1364	84.6556	94.7654
S012	74	86.0671	73.5962	72.7579	71.5652	77.0406	0.97614	1.11079	78.5788	88.4125	77.628	80.0051
S012	83	89.8445	77.9634	79.4175	78.1201	82.5099	0.973065	1.21964	78.7889	88.1888	80.105	84.1848
S013	33	41.4947	43.1122	39.449	37.9195	42.5521	1.00974	0.966939	35.5324	44.2491	37.6176	48.6467
S013	47	53.4635	55.4658	52.5542	46.209	51.5358	0.985575	0.943285	51.0669	56.7692	45.3723	54.683
S014	72	70.4605	65.4342	57.0577	65.6329	67.858	0.894005	0.887882	58.1994	66.9104	54.3133	78.0004
S014	82	80.5939	71.9387	60.6743	71.0263	73.6184	0.977818	0.990109	67.8481	77.6552	63.0848	82.8518
S015	73	76.8699	74.9573	69.3123	69.6261	73.5886	0.995501	1.02317	65.9633	74.7848	68.5838	80.1967
S015	82	83.67	78.1234	77.0725	79.6029	83.5588	1.05635	1.25233	69.8032	79.9328	75.8569	88.8177
S016	25	34.5496	31.7311	24.3642	40.7734	48.3233	1.15664	0.962924	34.0652	44.2179	28.7725	49.7219
S016	34	34.1025	40.9321	26.376	45.3595	52.0249	1.10835	1.08838	37.5395	46.1071	28.0482	52.0222
S017	65	65.9988	59.0184	45.849	65.6227	68.971	0.993624	0.979051	56.7648	67.0529	49.9298	75.2619
S017	74	69.0333	64.8358	55.0703	70.6906	73.9211	1.02546	1.03512	60.0956	69.535	54.8234	80.6987
S018	79	81.7877	75.8938	70.2514	73.616	78.0266	1.09001	1.05707	68.3238	76.63	70.2928	84.3597
S018	88	90.5039	81.7448	81.2685	77.6703	82.7715	1.0752	1.0777	74.1275	83.4145	80.0298	89.6552
S019	61	58.6991	53.8931	44.8255	57.1358	61.2671	0.96287	1.0048	55.1644	63.2558	51.7151	67.1297
S019	70	65.0231	59.4043	56.2684	62.3521	66.5119	0.962639	1.06493	58.3838	65.6552	57.3355	72.834
S020	68	79.2938	67.8046	57.1284	64.0908	68.4696	0.905662	1.00628	66.5344	75.0862	58.8648	74.8748
S020	77	87.0837	72.9898	62.4473	69.1526	73.9065	1.00679	1.19281	70.705	78.4867	65.2927	79.3928
S021	77	78.2804	69.2613	60.5766	70.3984	74.7025	0.950678	0.933416	67.2403	80.9363	69.3014	82.1953
S021	86	80.1379	79.953	72.9106	75.108	79.024	1.0062	1.04452	71.2764	83.2958	76.5298	87.4243
S022	83	84.6658	71.8202	68.1666	73.1086	76.3477	0.967356	0.993473	72.79	82.9131	71.182	83.9138
S022	92	93.6408	81.2947	82.4609	80.6751	85.1815	1.02338	1.16576	80.7429	90.6269	85.3479	92.3281
S023	66	73.0759	65.9278	55.8604	69.7444	72.6965	1.0877	1.22884	62.7569	75.002	62.256	79.4477
S023	75	75.8448	65.4623	67.799	73.9503	76.3683	1.03509	1.22218	65.2854	78.277	66.9507	83.984
S024	66	71.2266	64.193	59.3875	66.9657	71.8591	1.03665	1.20705	58.4471	69.8909	61.0526	75.188
S024	75	79.279	73.4828	65.7703	73.9624	78.9155	1.03999	1.12077	62.7395	74.7044	69.5319	84.1766
S025	70	68.7833	67.0262	59.2446	62.2694	66.2311	0.952348	1.01571	60.8103	68.5367	62.8596	74.8006
S025	80	77.8774	70.901	68.8235	68.6465	72.9684	0.998482	1.0286	68.5838	77.8145	71.5682	82.0746
S025	85	82.0881	77.1784	75.8529	75.2038	80.328	1.05593	1.01743	72.5383	82.2967	77.262	87.8515
S026	67	75.4053	65.7247	56.8268	59.3549	64.4931	1.01752	1.13033	61.4843	71.9576	60.2171	71.6306
S026	77	77.3872	69.6708	68.5367	65.8526	69.8285	0.966754	1.09178	64.7024	74.4923	65.4573	76.6788
S027	75	76.2101	74.3166	63.5462	70.2594	74.5566	1.04356	1.0819	66.8176	75.3876	64.6133	81.3519
S027	85	76.4952	78.6221	67.9468	77.9888	80.9163	1.07098	1.06372	70.7031	80.2933	69.8542	89.2564
S027	90	86.642	83.2851	79.0693	80.1078	83.3599	0.973759	1.05515	78.2065	86.9999	74.5845	90.693
S028	76	81.7277	61.7982	68.7383	71.0677	75.6353	1.03355	1.0715	67.4191	72.7652	64.2363	83.8914
S028	81	79.9003	66.2186	72.2844	75.6828	80.0315	1.035	1.09084	70.6336	77.6971	66.7431	88.1402
S029	64	68.1969	73.2546	68.0071	62.5825	68.8355	0.989458	1.19201	67.0186	71.793	63.4411	71.6985
S029	73	75.7017	80.0561	73.9125	68.8966	75.375	0.956654	1.16381	73.2152	78.0094	69.7603	76.702
S029	78	76.0686	79.9057	76.7676	73.4543	79.148	0.955821	1.16987	77.3501	82.0294	73.8193	80.2458
S030	67	81.1842	70.2642	58.2914	62.1049	65.7353	0.917488	0.97144	64.4777	75.0151	60.7026	73.5752
S030	76	82.0821	73.4699	69.2253	68.6304	72.8128	1.05979	1.0864	66.166	76.4489	64.7367	79.7705
S030	82	83.1964	61.5865	67.4669	69.9879	73.3588	0.990386	1.01378	70.6251	77.6978	66.0083	79.6468
S031	71	63.7216	65.4826	58.2831	63.184	67.6261	0.910883	0.989108	58.1754	65.7121	58.0386	73.4187
S031	81	75.3665	74.9407	73.0145	69.9802	75.5161	0.965586	1.02942	65.258	75.5738	67.2629	79.4381
S031	86	80.4376	79.5546	72.9624	74.1178	79.005	0.961072	1.0594	69.434	79.608	68.1702	80.3092
S032	36	43.6828	32.5979	25.1972	39.736	45.6356	1.03179	0.955155	36.3358	47.7447	30.0915	50.2436
S032	45	47.8118	42.0987	31.4325	45.1166	49.8159	0.929901	0.978308	38.5392	49.3554	30.8498	53.7857
S032	50	44.0648	45.174	31.9126	47.2466	50.6766	0.846918	0.95005	36.4679	42.3488	27.0089	56.3612
S033	52	64.1474	58.3437	47.2651	57.819	62.5472	0.957406	1.09349	59.6665	71.9267	51.6045	68.7381
S033	61	69.8637	68.2161	57.3427	64.0255	69.0199	0.951143	1.13729	65.2391	76.868	59.8502	75.3603
S033	66	74.1272	73.4338	63.8142	65.4483	72.0936	1.01587	1.27793	67.9605	80.1459	64.8307	76.3848
S034	67	69.9238	62.8349	56.8315	61.2462	66.524	0.98065	0.960755	55.3586	64.8703	57.5316	73.6219
S034	75	80.7446	73.6615	65.6575	67.1674	72.4965	0.950888	0.954823	67.7862	77.66	66.6582	79.4406
S034	81	80.2401	74.5331	70.8515	70.2402	75.411	0.996485	1.08226	67.0385	75.0518	68.3109	82.4596
S035	70	70.442	53.9453	65.3754	63.5418	69.0251	1.04189	1.04033	54.5093	65.874	68.6413	75.3755
S035	79	72.9367	60.7495	73.9514	70.1796	74.8033	0.999789	1.04798	59.0236	70.3973	73.1813	82.3718
S035	85	77.6606	59.0782	77.4706	72.7266	78.1072	1.02048	1.07999	60.419	70.7699	76.6669	83.6284
S036	70	77.0619	69.2183	58.6325	74.0614	78.7047	1.0437	1.18891	62.8285	73.7762	59.7307	80.3659
S036	79	82.6306	72.1526	68.5249	82.4955	87.3811	1.05751	1.23577	69.2882	82.0916	68.8088	87.0066
S037	79	81.2983	73.0682	73.3534	76.1207	80.5672	1.04781	1.022	68.5217	78.3465	74.7998	86.2537
S037	88	88.9343	87.8361	85.4407	86.7818	91.8258	1.05914	0.998525	84.2233	91.7862	92.9179	93.9958
S038	68	65.0378	66.1984	61.3546	61.0745	66.4074	0.981052	1.0376	61.5041	65.6317	63.1763	73.2817
S038	77	66.0054	68.9124	72.415	69.1313	73.305	0.935326	1.02587	63.8014	67.4044	68.4865	80.7162
S038	82	78.1244	72.0467	68.6819	73.4774	79.4425	1.0423	1.09975	71.3217	77.6547	74.4185	85.1299
S039	62	73.4636	70.7679	57.814	58.6556	62.2663	0.983807	0.995961	65.789	74.538	58.8972	68.8753
S039	72	75.0427	72.9885	61.2771	65.7285	71.2022	1.06178	0.966884	65.5042	73.4823	59.552	74.7203
S040	66	66.7984	57.1737	55.7552	63.5123	70.0624	1.02357	1.06462	57.0393	64.759	59.1647	70.8554
S040	75	68.9627	66.0544	69.2494	71.6776	77.6783	1.01459	1.27208	64.454	72.0074	71.4956	80.4214
S040	81	70.3788	67.6796	65.1607	71.7644	77.4916	0.983373	1.20471	65.9649	70.9847	66.9216	79.374
S041	62	56.7613	59.7207	48.0232	61.3432	64.2718	0.949238	0.97547	54.2085	58.7167	49.8654	70.8805
S041	71	63.0935	68.3828	53.391	66.0536	68.3096	0.955391	1.05285	60.234	62.808	51.3067	75.4534
S041	76	69.1585	72.7697	63.3511	72.1343	75.0962	0.94481	1.10323	67.8893	70.6138	59.4421	80.1553
S042	76	77.7853	71.3459	76.4144	66.4466	69.0716	0.972082	0.835753	57.8719	69.0642	68.6759	80.6731
S042	90	83.9637	75.1803	88.1115	79.8319	81.8886	0.95773	1.07202	65.7949	77.6704	81.4131	91.8848
S043	49	50.2543	56.874	42.6509	50.7968	54.5065	0.897737	0.91504	54.1669	54.755	42.3445	61.1538
S043	59	63.286	68.4577	47.4351	58.4754	62.3508	0.937247	1.06244	61.7622	64.3655	46.8478	64.8937
S043	64	69.0538	66.8756	56.603	63.5139	67.5407	0.918582	0.979614	66.1478	69.2527	54.0215	71.241
S044	76	71.9921	75.0394	64.7859	71.1873	73.4003	0.975495	1.06305	67.0126	72.807	66.6088	84.3185
S044	82	82.533	76.2859	67.1221	76.9949	79.7085	0.985789	1.21552	71.486	81.3122	72.3751	89.6086
S045	73	74.6245	67.8688	62.3272	67.3987	70.1156	1.08932	0.940423	63.0167	72.7217	65.6165	82.3594
S045	83	84.8673	80.2432	75.6877	74.9821	78.0064	1.07321	1.05925	72.4333	83.6571	75.6601	90.0222
S046	45	51.8601	44.9507	34.517	53.7851	59.1196	1.11586	1.01416	45.6923	54.9128	38.6876	63.6309
S046	54	58.9511	56.6511	45.5225	58.0308	62.7319	0.98362	1.012	54.8582	61.8329	46.0006	68.0513
S046	59	59.4924	63.0722	46.4685	62.2535	63.5103	0.974316	0.943068	54.8845	61.7611	46.2063	72.8952
S047	69	72.5494	62.3656	59.0845	61.3158	64.9821	1.03907	1.05157	59.9739	69.7403	59.1221	73.6592
S047	78	73.0404	68.8598	66.7634	65.7454	69.2079	1.0168	0.965391	63.0385	72.2034	62.9099	79.7109
S047	83	76.6326	73.6921	76.2355	70.0074	73.6992	0.830804	0.902898	66.1804	74.9895	68.6995	82.2055
S048	68	71.782	66.5969	58.7825	73.066	77.6221	1.15835	1.07042	60.6955	68.5538	60.8517	82.1961
S048	82	78.7549	78.6019	75.0933	80.9173	87.848	1.01256	1.21307	72.3472	77.3773	73.6405	90.104
S049	53	61.3347	52.3328	44.2245	57.687	64.238	0.940871	1.11014	51.7728	60.4627	46.0539	66.6601
S049	63	68.4779	62.2222	52.0556	65.3657	70.7012	0.916749	1.13217	57.3305	65.8079	52.4771	73.402
S049	68	76.2593	67.2282	58.3906	64.9058	69.3544	0.882818	1.14788	63.3791	70.9386	54.662	73.3401
S050	58	69.2758	62.0459	51.8245	59.5168	65.0622	0.968927	0.999923	58.1233	68.0247	58.9026	68.3416
S050	67	75.7632	68.2568	59.4604	65.8482	72.182	0.935991	0.98592	62.4198	71.945	64.1914	73.7925
S051	29	33.7966	33.2618	16.5644	30.5445	35.6486	0.937647	0.900053	31.523	38.8247	18.8309	43.0543
S051	39	45.7506	44.1894	23.9947	39.0877	44.1243	0.972669	0.948784	39.4323	48.5567	28.326	49.5444
S051	44	43.3009	42.8823	27.1326	41.3322	45.7205	0.859669	0.951571	42.1231	45.1989	28.5176	51.3638
S052	73	77.8525	67.6953	72.8318	68.8287	74.1441	1.07553	0.927352	63.6207	72.8946	67.6255	79.1951
S052	83	80.8091	76.2478	80.1315	77.7369	82.883	1.04741	0.982914	70.5721	79.0905	75.2804	87.6759
S053	66	69.7863	65.4615	58.1425	64.1068	68.9984	0.989166	1.104	59.513	69.1934	59.8462	75.8768
S053	75	73.7059	72.2749	66.9809	69.7504	74.2436	1.01385	1.11053	64.6562	74.1713	66.6369	83.2348
S053	80	78.5239	72.7297	74.5661	68.7321	73.8172	0.986118	0.971694	63.943	71.9035	67.2219	85.0129
S054	24	26.088	20.725	11.3496	39.0588	45.6842	1.08451	0.973331	25.6481	34.6346	16.2618	47.3187
S054	33	32.7915	30.5812	21.513	45.3496	51.6229	1.03658	1.10826	33.7156	42.1349	21.7883	50.813
S055	48	55.4695	49.7979	41.275	48.8509	54.9371	1.03927	0.954092	48.3875	58.798	44.4931	58.5648
S055	57	57.2494	55.7349	45.5998	53.5239	58.1068	0.971066	0.95	50.1695	58.9924	45.9775	64.8096
S055	62	66.1893	60.0064	56.0357	58.158	63.6505	1.00619	1.03132	59.7193	67.3647	55.1888	69.4022
S056	78	75.542	75.1066	60.5707	68.9489	72.9273	0.99308	1.11695	62.8098	71.1852	64.0349	79.5931
S056	93	87.6329	86.4776	73.6801	79.5682	84.494	0.977574	1.34846	69.1691	79.2143	76.8017	91.1028
S057	72	74.3086	66.5355	58.4814	66.3304	72.1637	0.991226	1.16983	64.1075	71.9856	60.0115	75.6374
S057	81	82.3077	70.631	73.0444	75.5762	81.6235	1.05805	1.28586	70.4151	80.4744	72.1427	84.2965
S058	34	37.7856	34.255	23.5952	39.625	40.7674	0.771797	0.785007	34.2764	39.3624	27.0455	46.7479
S058	43	50.1582	45.1959	26.8209	45.0855	49.1394	0.957548	0.87878	45.6105	54.2323	37.6775	56.2311
S058	48	52.6622	53.8769	36.4994	46.6389	49.4915	0.939459	0.868739	48.8505	55.8994	37.9872	56.3013
S059	74	81.7756	71.7352	71.9775	72.7034	77.5108	1.04944	0.889224	69.8555	82.6788	72.4644	83.1742
S059	83	92.1755	81.8307	88.3392	81.5649	88.2108	1.14349	1.04456	79.2745	92.6553	86.8113	91.1562
S059	88	96.0196	87.8244	99.3418	84.5335	91.5259	1.1768	1.11673	84.3032	95.1745	91.0699	93.4085
S060	76	78.5087	66.8371	71.0833	82.466	87.7141	1.20681	1.03678	67.6126	79.0103	69.3624	89.9194
S060	85	82.4409	68.5169	74.4754	87.3053	91.1639	1.12012	1.0806	70.6901	80.7799	69.5914	93.8161
S061	77	74.8444	68.3978	67.8507	75.5592	78.9704	1.01408	1.17631	64.6435	72.906	67.8804	86.3796
S061	86	82.0018	75.5713	78.2706	83.5535	87.9738	0.995264	1.17245	70.9633	80.1159	80.0312	96.3809
S062	70	71.9358	68.9955	64.9223	64.8993	70.3245	1.00492	1.12555	67.7454	73.4337	62.7621	73.6474
S062	79	78.4719	78.2008	73.6361	69.9008	74.6491	0.973987	1.11864	74.1928	80.6142	69.1133	79.0861
S062	85	85.7959	83.957	85.5817	74.8446	80.2539	1.11049	1.07437	79.6787	87.7699	80.0296	87.5299
S063	77	76.7663	73.6964	65.1832	67.82	70.5496	1.01689	1.02791	66.4755	75.6814	65.6779	80.2064
S063	86	77.0987	81.6231	71.952	73.7496	75.9257	0.985106	1.05321	68.3284	76.5923	68.7551	84.8022
S064	65	65.0251	61.4735	61.0545	65.0403	70.094	1.01062	1.03597	59.9611	67.3142	60.9507	76.3007
S064	74	71.3859	70.2657	68.1735	72.6612	77.1142	0.946252	1.03429	64.3816	72.7112	67.3733	84.288
S065	68	66.3601	63.9047	57.9828	68.1294	70.1071	1.01334	1.04188	60.8069	69.3948	53.2982	77.7717
S065	77	69.8863	72.1232	66.736	74.4005	76.9635	0.946219	1.15601	63.2745	69.8858	57.8397	85.3005
S065	82	79.1968	74.4188	69.131	77.7446	81.3026	1.1141	1.23768	63.6215	75.5679	61.2439	87.7123
S066	62	61.7102	62.0739	49.1322	64.0846	66.8755	1.06519	1.09961	59.6097	68.135	52.7123	73.2284
S066	71	64.5546	68.1678	56.7563	68.4034	71.0274	1.04936	1.16888	63.449	71.883	57.7425	78.6954
S066	77	65.6288	85.2075	48.2793	71.2612	72.364	1.09386	1.14738	62.6666	67.2682	69.5121	82.8465
S067	87	82.2793	82.2486	79.8528	80.2665	83.2195	1.14866	1.16911	73.4683	83.0319	76.8116	94.044
S067	93	84.8014	82.292	79.7093	82.1998	85.033	1.08454	1.20137	73.2807	83.0088	75.9757	95.5245
S068	41	45.5386	49.6568	36.1511	45.028	49.3848	0.958183	1.01507	46.1537	52.8245	39.2142	53.4169
S068	50	50.7725	54.23	37.8011	48.6342	52.2156	0.976228	1.01001	50.9466	57.5999	43.5619	58.095
S068	55	50.0966	58.2542	36.244	50.4333	52.9967	0.893154	1.00987	51.0269	56.2432	38.7532	57.74
S069	78	89.9244	81.1106	74.9825	68.4201	72.8371	0.956475	1.22397	77.7275	85.1453	74.058	80.6498
S069	84	94.1185	85.7728	75.4228	72.1524	76.1335	0.951568	1.22389	80.9064	87.8653	73.3597	82.7931
S070	81	81.1024	77.5884	72.8202	69.7604	73.2775	0.865715	1.04577	65.7305	72.7429	65.5986	80.8598
S070	90	86.6709	76.9683	82.4342	79.5365	80.1147	0.882745	1.03608	69.5603	75.3083	76.2243	87.8827
S071	72	79.6891	70.9899	61.9389	72.1816	75.455	0.96378	1.11964	64.3421	73.2471	61.0114	81.486
S071	81	86.565	76.6629	72.0375	78.1758	82.2639	0.971956	1.1694	70.4163	79.6045	68.4721	87.8239
S072	41	46.2056	41.6282	29.4082	40.8902	47.0879	1.01268	0.922307	41.2326	50.0018	35.2302	52.534
S072	50	54.7042	48.8938	38.8331	46.8214	52.7236	1.0715	0.955436	46.7029	55.3129	44.5176	59.5408
S072	56	58.9503	38.4275	46.9894	51.3369	56.6305	1.10905	0.978436	51.5618	60.1075	51.3081	64.6449
S073	45	49.6664	48.3436	34.8037	54.128	58.1855	1.00694	1.03374	45.3654	54.9464	36.9994	60.9927
S073	54	54.4572	55.861	40.9722	54.02	58.2597	1.01399	1.08487	50.767	56.2539	39.6392	63.6854
S074	71	74.9066	64.3084	63.2481	67.9126	71.1756	1.02634	1.1251	66.0339	75.6166	62.5121	78.8956
S074	81	85.06	75.2272	74.3304	75.6928	79.8115	1.1094	1.17739	75.2249	85.1124	72.847	86.7149
S074	86	85.4027	76.2158	84.4825	81.1942	85.3259	1.05949	1.22876	77.3733	85.4182	78.687	91.0225
S075	41	49.4628	44.1055	31.1229	45.7101	49.9627	0.982567	0.901356	42.4814	54.3232	34.9657	57.1241
S075	50	56.2244	45.5895	35.903	49.7493	54.5039	0.97685	0.952626	46.0719	55.2664	39.4708	59.6461
S075	55	60.8457	57.0078	45.1056	55.3805	58.1347	0.95515	0.957733	51.9131	60.2095	43.6058	65.0182
S076	68	72.0978	73.2093	60.287	66.9793	71.5622	1.01114	0.987959	65.3608	73.324	62.2524	76.6863
S076	78	93.3419	91.6582	82.3854	80.4174	84.6561	1.09808	1.18071	77.9691	85.9307	77.9739	87.8273
S076	83	98.6135	95.6073	78.6959	84.4569	85.756	0.945135	1.16181	89.6434	96.2164	83.3674	90.9028
S077	79	72.8662	74.4017	81.7744	69.808	72.6179	1.03797	1.05873	70.7725	79.4329	65.5913	79.0249
S077	84	77.7837	77.4968	84.0625	75.1892	79.2473	0.956656	1.16247	77.2533	84.2745	71.8257	83.1158
S078	66	68.4422	64.9241	52.006	66.5243	69.4544	0.980264	0.905469	63.0246	73.2593	58.3221	74.4957
S078	75	74.7409	72.625	66.3854	70.4342	73.8488	0.94032	0.942518	68.4213	78.8185	67.5459	80.6983
S078	80	79.7236	71.3639	69.7146	73.8892	77.3686	1.04398	1.01309	71.3873	79.6739	72.9008	84.4155
S079	68	68.7888	62.4278	55.0349	62.7859	67.7187	0.929013	0.931626	60.254	70.2161	58.7208	73.0387
S079	77	70.8556	65.9125	64.3389	69.0173	74.138	1.00774	1.00384	62.5921	71.212	64.5524	78.4256
S080	43	43.6221	44.5321	32.0913	52.4637	58.5946	1.13043	1.09058	44.4029	52.5778	37.8914	59.0234
S080	52	54.7549	49.6232	44.6903	57.6344	63.8713	1.10781	1.05855	48.6576	56.4842	48.3781	65.8907
S080	58	59.1503	56.6344	53.0404	60.0524	63.4366	0.978479	1.01824	50.3846	55.3599	52.0783	68.1573
S081	72	71.8337	68.5506	71.5211	71.3317	73.0996	1.03501	1.12253	63.2002	70.7178	64.3985	81.8021
S081	81	86.5056	78.8668	71.2395	74.7156	77.4738	1.04668	1.10255	71.9938	81.7125	72.4084	84.8989
S082	74	76.7634	69.4866	68.5084	72.1668	76.4302	0.96343	1.1639	66.8842	73.9721	67.2969	83.2187
S082	84	82.7625	77.726	78.3987	81.4378	87.2284	1.00411	1.2627	74.4662	80.701	78.4207	91.245
S083	77	83.4997	72.4899	69.1768	73.51	78.039	1.10885	1.19927	75.6262	86.3452	74.5142	83.7797
S083	86	91.4234	79.3203	81.5525	78.1688	82.1162	1.07713	1.22157	79.0234	90.8798	80.1467	89.64
S084	66	70.3446	70.7922	53.3244	58.5729	61.4229	0.895063	0.914922	66.1979	70.6364	56.6491	72.8399
S084	75	80.6728	79.0221	58.2242	66.091	69.1632	0.958746	0.947863	74.8892	79.7259	65.0443	80.6286
S085	72	75.3509	60.959	62.0511	66.9726	72.6927	1.01605	1.14375	57.1047	69.8558	62.0762	77.934
S085	81	75.7936	65.5444	68.8607	71.582	76.8695	1.03017	1.18867	59.0701	72.1347	62.5155	80.5243
S085	87	72.958	65.5567	75.3396	75.3165	81.5749	1.05204	1.31679	58.4091	69.7285	63.4147	82.4551
S086	66	76.2259	75.5377	55.3617	67.4835	70.2889	1.11325	1.05185	68.4596	79.7286	61.8467	77.4733
S086	75	85.1577	78.2493	65.793	76.1652	80.4734	1.16817	1.18712	81.1718	93.7193	74.669	87.7844
S087	72	70.0655	67.1442	57.627	68.043	71.3208	0.929737	1.06278	63.3972	70.7403	58.8649	76.8942
S087	81	83.6963	75.9548	73.226	75.6778	80.076	1.01196	1.14962	71.5183	79.9655	69.7302	84.5023
S087	86	88.1946	80.0221	76.8034	76.9088	81.2775	1.06895	1.21701	77.3858	83.6752	75.7626	89.2362
S088	60	60.5355	59.9628	43.624	58.6556	63.5911	0.991866	0.969255	57.1987	62.9437	47.7201	66.3834
S088	65	65.5567	63.6043	49.6903	61.8477	65.7121	1.0109	0.937771	58.6796	65.455	52.5233	71.9766
S089	23	30.4658	26.4688	10.895	31.3921	35.4562	0.942405	0.86518	31.0739	39.3105	16.7299	41.3497
S089	32	31.1489	36.9829	19.4442	39.1572	43.8506	0.884681	0.86188	35.1122	42.2363	22.6962	49.2192
S089	38	35.5315	34.2295	31.2148	40.2101	44.0712	0.95517	1.02095	33.6099	38.0894	21.7592	47.6173
S090	31	33.5424	30.2976	19.7931	38.3064	43.9197	1.02975	1.04211	36.8733	39.5547	25.1121	47.5179
S090	45	47.8046	42.0527	41.0701	52.8667	58.0938	1.05313	1.13546	46.0645	50.6925	39.5608	61.1112
S091	57	62.4087	58.2333	54.7454	56.7892	60.3719	1.05963	0.913924	51.9665	59.6993	54.9691	67.6488
S091	66	69.095	66.1141	58.7477	61.1379	64.8017	0.952959	0.960418	60.892	68.5337	58.2548	72.1697
S091	72	72.8478	68.0826	64.3196	65.8215	69.7972	1.03801	0.955632	60.6224	66.6441	64.4387	76.0309
S092	73	75.3963	65.2956	63.3366	68.5892	74.8134	0.988522	1.05658	61.6563	72.752	65.5104	78.2511
S092	82	80.7911	71.4969	71.8463	73.3983	77.9876	1.00226	1.09769	67.6876	78.6846	71.0743	83.8225
S093	81	84.3742	81.4097	71.1762	74.4217	78.9524	1.02987	1.28097	71.2773	83.3968	77.6357	86.4241
S093	86	83.5979	74.986	70.9311	75.5841	79.6952	1.00541	1.2586	70.279	79.7212	78.5003	89.3426
S094	26	33.4316	25.6044	13.9639	32.9111	39.9386	0.956801	0.836909	32.879	43.871	25.9695	44.5955
S094	35	36.1779	34.5332	18.0558	37.1434	42.5949	0.901662	0.907158	38.582	47.5259	24.5586	47.5377
S095	67	71.8711	64.8717	63.1397	66.1127	69.5623	1.03422	1.14923	63.5944	69.1922	61.0797	76.2439
S095	76	87.5183	69.1422	63.0882	71.8665	76.8347	1.04848	1.29616	71.8823	81.6769	70.4492	80.7838
S095	82	90.4169	70.9221	66.4856	75.1993	79.2632	1.11631	1.32169	75.455	85.1372	74.5591	85.6425
S096	68	72.8267	64.5401	61.0612	64.7827	70.3497	1.00968	1.01147	61.7738	69.1843	58.7083	75.3584
S096	78	80.7732	73.4392	71.7617	70.7829	76.5064	0.982317	1.01026	69.9501	77.4433	67.282	81.5195
S097	32	38.8522	34.1927	19.9433	42.7112	47.2814	1.01835	0.951591	34.3224	41.3869	21.411	50.0623
S097	41	44.7781	44.5938	31.8847	48.0296	51.9733	0.982604	0.982094	42.1034	49.9031	29.6453	56.4976
S097	46	45.1074	47.9942	33.7052	52.6894	54.8191	0.928525	1.06176	42.7053	47.9202	29.7393	60.567
S098	29	34.6725	28.6838	22.9023	35.9985	40.9881	1.05041	0.945708	31.6465	39.1185	24.1437	46.836
S098	37	41.1017	36.8338	32.1878	42.3854	48.6362	1.07211	1.14082	37.1798	46.7789	33.3092	54.2916
S099	67	74.4925	79.0587	68.0063	63.506	67.0352	1.11774	1.14807	70.8492	74.8583	66.6763	73.4066
S099	81	85.2706	86.3348	74.2399	73.0132	76.2137	1.04831	1.17692	78.889	83.6571	74.7592	82.5557
S100	31	35.7556	32.4908	21.6908	37.9026	44.6272	0.91672	1.04161	38.4276	44.3499	27.4962	47.1431
S100	40	46.058	44.772	34.385	44.342	51.5388	1.02626	1.10291	47.3273	54.6416	40.6152	54.866
S101	39	51.5598	46.8998	35.2152	45.0791	51.7503	1.06139	1.11996	46.8256	58.2434	41.1206	54.7701
S101	48	59.1529	53.8593	42.4462	48.8445	54.6299	1.02644	1.13305	54.044	65.2745	45.7135	60.2332
S102	79	88.4897	76.6523	69.69	76.9171	80.0938	0.990718	0.977526	69.054	80.0857	71.7138	87.3741
S102	88	95.0073	81.508	77.7081	83.0886	86.9067	0.985673	1.06793	73.7338	84.9754	78.1989	93.6066
S103	78	77.3191	69.3518	68.1278	69.4136	74.7609	0.961554	0.935688	68.7144	78.1101	70.2409	84.3788
S103	87	82.8602	75.4711	75.7132	75.4387	79.4525	0.958573	0.910076	75.9813	84.7678	75.0497	90.3838
S104	76	82.4087	76.41	67.9101	77.7202	80.8691	1.18617	1.13063	73.8064	81.4122	71.4738	85.8653
S104	85	92.3203	79.316	74.733	82.0914	83.6195	1.06803	1.11519	79.0633	86.9562	76.5916	90.2944
S105	83	78.3531	76.6865	70.9205	72.1882	75.737	1.01987	0.964644	66.6412	78.5054	71.7927	85.0925
S105	98	89.0987	79.0571	72.2067	81.94	86.1057	1.10415	1.16065	71.3201	83.1678	80.9005	96.3191
S106	85	86.2296	77.4507	72.7008	75.3224	79.0993	1.04247	1.24674	73.2595	84.427	70.5926	84.8798
S106	94	82.3752	85.2196	83.0875	85.9865	90.6009	1.14515	1.38157	76.9039	84.8473	83.1078	95.5478
S107	69	75.5958	66.5324	60.7015	76.325	78.2353	1.08348	1.16455	69.7433	79.5021	58.9893	82.9457
S107	78	83.5896	80.5907	68.8843	78.6314	82.1636	1.06738	1.24038	74.5591	85.9093	68.5396	87.8937
S108	76	66.1719	69.3165	57.2156	66.2198	68.6821	0.918398	0.89858	61.0143	66.1209	54.3306	76.712
S108	85	77.7365	72.8277	66.9827	72.3909	75.5975	0.931384	0.93289	65.8845	72.0624	60.9087	83.2997
S108	91	80.8484	71.1146	70.0484	75.2967	78.0578	0.925421	0.885003	67.3103	75.5543	67.1359	88.281
S109	73	77.6732	67.8676	83.427	73.4561	78.9649	0.999183	1.10547	67.2515	77.7091	75.5551	81.3862
S109	83	85.8987	75.0342	98.4118	84.2983	89.1665	1.01075	1.26059	73.9338	85.3146	83.6457	89.2279
S110	77	77.1667	67.2782	67.2337	66.7519	72.3451	1.00077	0.966369	62.4319	71.4406	63.638	80.3497
S110	85	84.7251	74.2182	74.399	75.2813	81.3114	1.04844	1.02776	68.5923	79.7016	75.2179	88.8696
S111	91	84.9157	83.2864	80.7896	83.8988	87.9848	1.08793	1.22761	80.8898	88.4835	78.9114	94.1489
S111	100	91.7225	98.1248	97.84	96.0094	102.25	1.21877	1.46157	100.009	106.592	104.59	105.976
S112	63	62.6526	56.6689	51.888	58.5323	64.1214	0.985787	0.99858	52.0626	61.1278	49.1428	68.3998
S112	72	68.2061	58.5661	57.0891	64.5924	69.7696	0.95194	0.945153	54.8289	63.1912	53.419	73.7219
S112	78	62.6426	63.6644	59.9803	68.2543	72.1204	0.933952	0.966327	54.0098	59.1747	54.5357	78.5002
S113	82	94.2048	79.8463	73.6338	78.4668	84.3169	1.17211	1.28037	78.3352	87.6362	75.4622	87.8057
S113	92	118.851	97.8615	88.8359	97.1491	99.1425	1.06979	1.45688	96.554	127.992	105.128	96.7057
S114	85	82.4013	72.6284	88.8782	77.0764	82.7673	1.09894	1.00122	64.8688	77.2629	81.4987	86.0975
S114	94	88.1751	76.6784	106.376	84.744	91.0059	1.0886	1.29569	73.3218	84.7791	94.0406	95.129
S115	74	88.5449	71.6247	73.4708	75.1894	81.4418	1.10855	1.02093	73.1278	83.4646	82.5921	85.9477
S115	83	89.3207	81.8517	74.9903	81.2862	84.2971	0.984853	1.03241	77.7505	86.8739	79.8922	89.4326
S115	88	87.0283	88.1833	79.2145	81.6945	85.5296	1.02365	1.03379	80.0855	85.0656	82.3472	90.7341
S116	76	87.7714	72.0224	69.3581	71.7872	76.0435	1.06393	1.07393	69.2805	79.1784	71.6823	78.3894
S116	85	91.2854	77.2473	73.6859	77.5365	82.0559	1.04883	1.07959	78.4313	88.6262	80.6252	87.0138
S117	70	76.1984	66.1424	67.2723	71.2089	77.4284	1.07551	1.09105	67.5927	78.9798	71.5123	79.0724
S117	79	87.3213	76.9873	74.4682	79.1042	83.5567	0.969758	1.11138	75.2388	88.8275	77.3423	85.0488
S118	69	69.7686	68.871	60.1524	62.1357	66.7295	0.992091	1.05403	59.1658	68.4764	56.2558	71.5109
S118	78	75.9244	79.3989	66.6508	66.1601	69.4	0.948709	1.06667	63.7583	72.5393	59.2533	75.7505
S119	23	24.4564	22.8069	11.4865	26.3003	29.4828	0.868855	0.69442	28.0742	34.8585	12.5958	38.1849
S119	32	34.0625	34.0849	21.6419	33.1209	36.1603	0.898324	0.742978	35.067	41.9647	21.0395	44.9229
S119	37	34.1798	32.998	23.4171	34.3924	38.7053	0.937361	0.81643	34.9274	40.2931	24.9511	46.9607
S120	67	71.8983	61.7151	59.5765	62.6563	70.2625	1.06423	1.01756	57.6124	67.6005	62.8288	70.487
S120	76	76.2814	69.2195	70.5301	71.0203	79.7687	1.04989	0.983307	65.5801	76.3993	75.3571	80.2775
S120	81	78.7422	69.9859	73.7448	73.0065	81.5564	1.10497	1.08509	66.175	74.998	76.4256	81.9027
S121	69	73.0468	63.0868	60.8865	64.3093	67.4003	1.01698	0.999306	59.9386	70.5192	59.5318	77.5254
S121	78	81.4394	68.1838	68.5357	71.1747	74.1444	1.01568	1.07611	64.6885	75.2184	65.0138	83.2542
S121	83	79.4128	75.8543	74.0313	71.1878	72.9399	0.92944	1.04141	59.0722	66.7346	62.9808	87.1383
S122	74	82.4454	73.2637	67.7468	67.8705	71.3304	0.985788	0.875447	65.3974	78.983	73.1398	78.967
S122	83	85.994	76.3861	75.6946	75.1031	78.7685	1.00324	1.02573	70.2313	84.4886	77.9207	83.5567
S123	70	77.3478	70.6894	63.0628	71.3433	74.9886	0.879773	1.09623	64.6795	75.4919	65.427	81.018
S123	79	90.0059	79.3146	70.9952	75.7292	80.6953	0.954062	1.2063	73.5724	86.9375	75.518	85.2426
S123	84	94.2402	84.8444	75.9105	81.7202	85.9858	0.972305	1.20573	77.994	90.5508	80.4968	90.1211
S124	38	46.9914	40.0143	24.7234	39.172	43.1307	0.882829	0.854198	41.2816	47.2797	26.8853	50.7659
S124	47	53.8708	45.9546	32.5135	43.6157	47.1458	0.903907	0.856537	46.5306	54.1056	34.3531	56.3156
S124	52	57.0411	58.7688	42.383	47.7039	51.2977	0.900794	0.989543	51.4843	55.9276	38.3025	58.2058
S125	60	63.8332	54.8587	48.6301	62.6911	68.8401	1.10854	1.12699	55.4522	63.2834	53.2106	70.2879
S125	69	70.1174	65.4838	61.3614	67.3909	71.8841	1.03077	1.08806	63.4089	71.4639	59.4886	76.7707
S125	75	72.9235	69.3284	66.5247	70.2838	74.8183	1.04929	1.12367	64.201	69.8788	61.1302	79.296
S126	74	79.028	63.4378	69.9223	70.7685	75.7722	0.975293	1.15604	59.6922	68.5268	65.8229	82.2489
S126	83	87.5391	71.1262	78.4553	75.4858	80.486	0.936145	1.21254	67.7978	78.172	75.3732	87.4079
S126	89	89.8566	72.6096	89.49	81.6494	87.6872	0.993143	1.34134	70.5164	79.4598	83.0815	92.0782
S127	67	69.6579	61.1886	61.5986	72.7281	78.0973	1.13654	1.18522	60.0792	69.9105	62.3035	80.3898
S127	76	78.1208	73.9972	66.4677	77.6328	82.1101	1.09944	1.28572	68.066	78.2199	68.5117	86.541
S128	74	72.5173	74.1574	59.3248	69.0241	70.8728	0.915038	0.95085	61.5984	74.0003	62.5392	80.8891
S128	83	80.6872	72.7545	67.005	73.5645	75.7947	0.932732	1.01735	66.6422	78.8905	67.1047	85.2201
S129	74	72.4225	62.0798	69.8529	69.6485	71.4774	0.933087	0.906548	60.5309	70.2898	65.0977	77.5501
S129	89	86.6035	82.108	73.8925	80.7802	82.715	0.949434	0.995682	70.8601	84.4492	73.4569	89.7742
S130	32	43.6632	42.4581	29.525	37.8221	43.1964	1.0599	0.90453	39.4588	47.3237	28.9586	49.1216
S130	41	51.329	49.2147	49.1658	44.8419	50.3408	1.08132	0.915466	44.8364	54.2761	40.771	59.7059
S130	46	54.4713	47.1229	45.2902	52.2727	58.8286	1.09761	1.03875	47.1842	55.9303	41.5829	60.2547
S131	49	52.7662	47.0985	38.4234	56.2642	61.4078	1.18561	1.0887	48.4973	54.75	44.0626	66.5216
S131	58	62.2314	53.37	54.0155	65.6581	71.3054	1.25399	1.14947	56.9558	62.9484	57.0951	75.5555
S131	63	57.515	57.2508	51.1591	63.6567	68.0742	1.08069	1.01365	55.7206	59.039	50.8117	73.9224
S132	64	73.1613	56.2007	52.7015	69.2618	74.2664	1.15273	0.975682	60.3649	71.4993	58.4979	78.8313
S132	73	76.1568	66.39	57.3209	71.697	76.1036	1.07151	0.953028	65.7017	77.4508	60.09	83.6434
S132	78	75.9433	69.4214	67.3396	76.8024	79.3598	1.00839	1.03269	66.9488	73.911	64.3205	87.3794
S133	39	30.0753	30.1134	18.8847	36.4273	40.2744	0.868478	0.823983	29.8233	34.7255	17.9164	44.8696
S133	44	37.6119	34.615	28.5835	39.1852	43.5136	0.876749	0.855612	35.0942	42.5762	25.6414	49.3832
S134	75	85.669	76.4466	69.5405	76.3467	79.1245	0.986567	1.21306	73.1562	82.7213	67.0141	84.6373
S134	84	90.4587	85.9715	78.4777	84.8267	86.1941	0.950393	1.18925	75.6205	85.8179	72.4417	90.2004
S135	62	63.093	61.7145	54.8859	59.1612	62.7817	0.939465	0.949528	54.7821	65.2273	47.395	68.0826
S135	71	69.0038	62.1807	65.2625	63.5074	68.0775	0.999604	0.961862	57.8684	67.9176	54.6053	73.2093
S136	67	60.3193	65.2102	51.6868	68.5334	71.9391	0.969133	1.14521	54.4939	60.3813	59.4176	77.4192
S136	76	80.7408	76.1921	61.5936	70.9042	75.4373	0.964416	1.22251	69.8164	78.3914	65.6114	79.4859
S136	81	80.4352	78.495	73.7514	73.8108	79.0006	1.00537	1.20611	72.9719	79.5875	76.0177	83.5781
S137	68	76.716	65.5851	58.8022	67.6596	72.3998	1.06282	1.09123	69.5548	78.4563	65.8069	80.068
S137	77	85.1293	70.632	69.6203	76.2621	80.5885	1.03383	1.18315	75.1507	85.3847	72.0465	87.9755
S138	59	63.5064	56.9426	46.3519	57.5331	60.9415	0.94594	1.04438	53.8449	64.5245	49.755	66.3275
S138	68	73.22	68.3532	60.326	65.7274	69.3411	0.963946	1.14432	64.1206	77.8777	59.7997	74.1521
S138	73	76.607	72.9008	59.6984	66.0613	69.0049	0.945277	0.981982	63.0303	74.8618	61.1199	76.5284
S139	80	90.2619	75.8359	78.1038	73.6804	77.6261	0.954227	1.19243	75.7919	81.4807	73.3295	84.736
S139	89	99.0955	84.9778	89.0649	79.971	84.0578	0.913592	1.28383	83.749	94.1641	80.506	89.2585
S140	66	77.7697	73.5823	68.4972	62.8363	67.9979	1.05732	1.1062	61.093	70.9798	60.5717	72.4692
S140	76	80.4652	81.7263	78.28	72.1444	76.699	1.0942	1.09179	65.1011	74.1584	69.2809	82.9908
S141	72	73.9242	62.1975	67.6395	72.6827	77.0943	1.06251	0.991082	57.7595	68.1315	60.3904	82.2228
S141	82	83.7205	69.7903	75.0931	78.7908	83.2592	1.04228	1.01553	67.2627	80.2514	68.4442	90.8738
S142	44	45.5518	47.0675	36.373	41.8588	47.5045	0.95384	0.959141	44.1949	51.8782	34.5074	56.0066
S142	53	50.1929	53.9051	47.3523	51.9032	57.1773	1.0131	1.10494	50.6218	57.3241	42.0147	62.5627
S142	58	56.1844	60.9053	47.4639	52.9909	56.8317	0.868386	1.04986	55.5698	61.4281	41.3124	63.0144
S143	66	71.3992	65.2855	59.0027	66.6446	71.0066	1.05971	1.07332	64.8138	71.5005	62.1009	74.8306
S143	75	86.2648	74.1821	70.6594	74.5309	79.5373	1.04868	1.07299	75.1418	83.9738	75.6532	83.292
S144	86	81.2422	72.5032	80.3572	77.3411	82.0572	1.0207	0.816292	69.8419	81.3784	80.2792	85.6672
S144	95	85.1209	76.2514	91.5306	84.6091	86.9127	0.869379	0.870646	71.7296	82.9154	79.2184	93.1417
S145	68	65.5396	61.1099	56.2611	69.2728	73.4922	0.824704	1.05576	53.4773	64.3258	59.3925	78.382
S145	82	80.3375	71.8351	78.5259	75.6062	81.1992	0.993416	1.15777	69.7191	78.1297	74.8109	87.2935
S146	72	79.4651	74.5344	73.614	72.9917	79.3728	1.13022	1.28172	68.637	76.7519	70.1573	84.2855
S146	86	92.3695	89.3073	88.9017	81.4572	86.6303	1.08109	1.32722	80.1183	92.762	79.6133	91.882
S147	95	89.2805	79.3203	92.5393	96.0557	95.2435	0.840558	1.27403	66.8699	76.8256	78.6145	98.4766
S147	104	93.9348	84.2023	85.1593	92.4792	97.3898	1.1598	1.32895	79.0739	91.2228	86.1031	106.255
S148	21	20.9759	23.1633	7.0793	28.4392	35.1621	0.921312	0.916568	23.8722	31.9387	14.6793	38.0259
S148	30	31.0321	37.9094	19.9857	34.002	39.8455	0.992136	0.775147	37.966	44.7269	26.3447	43.6073
S148	35	31.5364	40.1551	29.6794	37.5189	41.8779	1.00605	0.824754	39.4636	42.3917	27.5881	48.5284
S149	71	70.6941	75.3366	69.7801	64.6583	68.4108	0.900334	0.994432	63.4516	70.0725	69.7632	79.7362
S149	80	82.3189	79.8052	80.7464	72.4249	77.1642	0.917802	1.00592	70.5443	79.9783	77.3906	85.4839
S150	43	38.3075	42.8404	32.1795	50.5813	53.6305	0.854508	0.894661	40.6945	44.4361	33.5188	51.2226
S150	58	52.54	55.8608	42.556	56.9936	61.7438	0.997706	1.00395	52.8471	56.3395	42.2888	61.8606
S151	78	83.3033	78.4096	66.0354	73.0735	77.093	0.893539	1.07478	72.035	80.4739	66.2387	83.1659
S151	87	92.3342	86.4595	75.315	79.7557	83.1321	0.880824	1.12148	81.1734	93.3189	76.3798	90.4212
S152	74	71.4563	71.128	64.9348	67.6283	71.5441	0.883373	1.00936	66.1983	74.5087	65.4102	77.4551
S152	84	81.5146	77.1383	75.7946	74.2673	77.5832	0.883711	1.04732	73.9478	85.6574	72.7062	83.2403
S153	75	78.3443	64.3617	65.0396	78.2019	81.9425	1.12445	1.08633	67.5271	73.8446	69.542	84.5385
S153	84	83.2205	75.5922	76.4126	85.1183	89.2569	0.993947	1.09651	76.162	82.745	77.8872	91.0489
S153	89	88.6765	79.5927	86.2808	87.507	92.1771	1.06145	1.10594	79.0993	86.0989	85.6906	96.4832
S154	27	33.2991	25.8902	19.8056	31.7847	37.332	0.978113	0.894751	32.7715	42.878	23.7498	43.263
S154	37	46.6144	38.6639	28.9496	38.8662	42.4726	0.905078	0.907532	43.9626	55.373	33.9981	50.3466
S154	42	51.7205	49.1612	33.3994	40.1793	43.3258	0.903154	0.888481	47.9361	55.1859	36.5412	50.2293
S155	67	72.613	64.7112	62.2086	57.8691	60.7837	1.00594	1.0328	61.2703	70.6737	59.1212	72.2659
S155	81	83.6675	74.8853	74.2225	67.6801	71.2797	1.04861	1.13956	73.9529	83.2219	73.1632	82.0161
S156	69	63.8127	70.7726	68.9728	60.8096	63.0304	0.958744	1.04023	62.2303	67.8485	58.5331	72.481
S156	78	71.5213	76.5531	75.637	69.3498	71.8839	0.959473	1.15365	68.5804	74.4471	68.138	81.7853
S157	71	77.3386	69.5604	63.7813	64.6622	70.1103	1.06366	1.03948	71.1372	77.2516	66.2521	77.2199
S157	80	79.705	76.3755	78.8065	75.8784	76.6095	0.986207	1.08781	70.5967	76.7843	73.3683	84.3279
S157	86	94.2184	86.9101	93.0445	77.5106	80.5737	1.12695	1.17209	85.4535	91.6224	81.8206	88.4078
S158	72	64.61	60.8758	65.4168	67.5502	71.778	0.902423	0.934299	50.3108	59.2942	54.9017	76.2563
S158	81	78.2745	66.3611	72.204	72.1883	75.7385	0.989676	0.95628	63.2522	71.8729	61.2348	80.6009
S159	66	64.8095	59.9798	54.8356	60.157	64.7886	0.889304	0.905215	57.1732	66.0239	56.0961	69.9818
S159	75	75.0104	67.2158	64.871	65.0664	69.5805	0.946337	0.908616	67.6919	77.8658	67.0997	77.6107
S160	68	67.5446	60.9189	55.6519	63.1262	67.0606	1.05352	0.970175	58.4885	67.2794	56.2445	72.8891
S160	78	73.679	67.9609	64.4922	69.6717	73.6421	1.02542	0.941159	63.0934	71.9555	61.5099	80.5203
S160	83	74.9318	70.7759	65.5036	71.2115	74.2212	1.05576	1.01475	64.7974	72.9068	64.0309	80.5054
S161	65	68.194	62.0441	55.4812	60.9656	66.2618	1.02564	1.03092	56.8373	67.0475	57.0507	71.0857
S161	74	75.8671	68.1326	63.0306	68.853	73.5395	1.00205	1.10574	63.4913	74.4644	63.1394	77.7025
S162	68	65.241	59.6688	57.744	68.4332	73.0862	0.963922	1.13412	59.4686	67.9067	62.0923	78.9353
S162	77	75.7024	76.6589	67.6247	74.4507	78.1273	0.983554	1.10353	69.7809	78.6124	69.1716	85.4491
S163	66	72.7783	59.3693	68.8702	74.0629	80.2693	1.32267	1.32715	60.4428	73.3466	65.6344	81.7031
S163	76	80.5721	69.71	73.5398	78.1757	82.9715	1.12524	1.38414	71.2666	82.8987	72.9136	87.3194
S163	81	83.4838	71.1001	85.1216	86.6148	90.6439	1.25933	1.40747	73.8125	80.8456	81.9581	95.0244
S164	75	92.5042	82.8047	83.0761	78.7326	83.2188	0.99629	1.25061	79.041	93.4563	79.7914	87.5758
S164	80	96.6305	85.4728	91.3997	83.3441	89.7497	1.02717	1.3027	83.7168	100.101	88.6655	92.2264
S165	81	76.5683	68.9993	71.6858	78.9023	85.554	1.12029	1.23991	66.7087	78.9193	79.3598	89.5889
S165	90	86.6915	76.6952	83.9089	85.3285	90.7442	1.09893	1.2543	76.0733	88.9186	88.437	95.8983
S166	67	76.4511	67.6486	58.9839	64.8442	67.801	1.03604	1.06831	65.2134	75.2704	59.9713	76.368
S166	76	89.2247	72.4325	63.0082	71.2675	73.0467	1.07407	1.1735	74.1652	85.4505	67.4307	83.4846
S166	81	95.6706	78.025	77.1714	74.152	77.4195	1.08424	1.26492	78.3137	88.9123	76.2461	86.114
S167	65	72.904	68.3071	69.2194	66.6937	73.0308	1.04371	1.18246	65.0207	72.0748	66.9518	78.7146
S167	74	79.7587	71.7318	70.2033	73.3679	79.4565	1.08827	1.19098	70.5395	79.4755	72.7736	83.3251
S167	79	85.261	78.1208	69.1429	75.025	80.6522	1.00703	1.29213	76.1691	84.0178	73.1429	85.1369
S168	78	92.0867	75.4607	83.7898	75.8062	79.7272	0.899692	1.27495	78.9092	93.2485	82.5315	84.1456
S168	87	93.1668	82.0028	88.1994	82.8231	87.6667	1.06485	1.29913	85.4765	96.1397	90.9834	94.2232
S169	65	65.2989	66.7519	69.4356	76.0152	81.2653	1.17494	1.23013	62.8844	64.3467	66.1465	85.0147
S169	74	83.0257	79.1057	76.2422	78.079	84.9271	1.1583	1.31549	75.6527	79.6983	77.7123	87.6298
S170	70	76.6114	67.3338	58.9339	63.7469	69.3827	0.993054	1.10432	65.7504	72.6932	64.1839	76.6522
S170	79	87.5812	78.0881	71.6504	72.6993	76.7968	0.951628	1.17618	75.8467	84.8023	73.4802	84.114
S170	84	90.228	77.8864	75.6641	77.0283	81.7417	1.01872	1.15823	78.6151	85.4989	79.8868	88.8872
S171	32	33.2871	34.1649	28.6659	43.8951	51.9838	1.23026	1.26485	33.4711	40.0072	35.0022	54.338
S171	41	42.6444	38.9251	35.181	51.2344	58.3842	1.18665	1.31292	40.0067	46.3143	40.8149	58.6495
S171	46	49.6806	46.5402	35.7711	47.6503	51.97	1.01111	1.21311	46.1847	48.2375	42.8162	58.54
S172	73	79.8605	76.0707	63.4337	68.0369	71.2922	1.05062	1.01803	71.8521	81.5357	64.4568	78.9005
S172	83	86.9905	81.1486	72.2865	78.2431	82.6637	1.10301	1.24077	75.3377	84.6263	73.0231	88.3036
S172	88	86.8163	84.5568	78.9654	79.1571	83.4531	1.08808	1.21632	78.5124	86.7174	78.427	90.0578
S173	66	74.6114	68.1785	59.776	65.7197	70.0665	1.02839	0.999378	61.0902	71.347	63.9257	76.4047
S173	75	81.3726	76.3643	72.327	72.1668	76.782	1.03205	1.10198	67.8831	78.9973	69.5817	82.012
S174	69	94.3183	71.4933	68.1986	79.7018	82.8389	1.14888	1.35134	78.7246	89.6797	73.1611	86.2357
S174	79	93.1735	80.7677	76.2007	85.1016	87.2788	1.11445	1.27096	84.4826	92.9202	77.5572	92.0341
S174	84	98.1083	87.1773	74.1905	88.5746	88.1215	1.02233	1.32744	91.4826	101.076	81.4465	95.7525
S175	73	78.2243	66.7443	67.0297	69.9516	75.3461	1.0356	1.18789	71.292	78.7197	71.7642	81.7026
S175	83	90.3528	71.9733	78.7471	78.5202	83.1253	1.09606	1.23392	77.8001	87.7701	82.2811	90.6135
S175	88	90.5629	73.6128	82.4855	81.0197	84.7592	1.02385	1.3281	81.4434	87.077	81.3923	90.5496
S176	66	72.9639	72.1651	52.0959	64.6525	67.0049	0.933912	1.23416	63.0285	74.1518	57.5541	73.8267
S176	76	83.6614	74.8587	66.201	72.9625	76.3088	1.08096	1.2954	71.7636	84.1237	70.8376	83.322
S176	81	82.8366	79.6402	67.2806	73.9118	76.3625	0.944296	1.23717	74.4712	83.8545	69.5982	81.1395
S177	76	71.4989	67.0153	70.7695	70.3839	76.1908	1.03546	1.14207	64.0746	74.6172	67.8273	81.5647
S177	85	80.2161	72.078	75.7322	74.8885	79.471	1.04744	1.11309	68.2441	78.1001	71.8896	85.5885
S178	71	76.5369	68.6838	65.8077	67.944	73.7429	1.02652	1.051	63.3486	73.2847	66.9807	79.1606
S178	79	85.2494	73.6735	74.5202	72.7104	79.1134	0.950964	1.13041	72.1169	84.1598	76.7428	85.1284
S179	68	67.4048	60.0189	55.8402	60.8914	65.9169	1.00484	1.09974	58.6421	64.801	57.9857	72.8766
S179	77	74.3962	76.371	63.6938	71.0896	75.1485	0.906688	1.09632	67.1806	75.6054	63.3251	80.9686
S179	83	76.6979	71.7592	67.694	74.7629	80.0645	1.02876	1.13979	65.8408	73.3045	67.7195	83.0531
S180	31	30.6436	25.0374	16.6966	41.3399	46.6014	1.06881	0.896279	30.7737	41.193	20.945	48.1638
S180	40	43.5828	42.2505	26.7572	48.2907	52.9227	1.1012	0.979617	42.1014	51.989	32.1007	55.3837
S181	77	76.6419	66.5124	66.2876	74.2538	80.2837	1.02949	1.17511	65.8236	75.0532	67.6297	83.9411
S181	85	86.293	74.979	70.2876	78.3345	82.6231	0.945045	1.22385	73.0752	85.0863	70.6547	88.0409
S182	69	75.9073	63.4529	61.4284	65.4743	72.2828	1.0354	0.99457	63.8654	73.9242	67.2795	75.7943
S182	78	82.8179	74.1633	68.7405	70.7092	76.473	1.02738	1.0705	69.7566	81.8209	73.7123	82.709
S183	68	71.5117	71.3205	65.8973	61.5437	67.4712	1.14367	1.08186	64.274	73.6134	62.6389	72.1788
S183	77	71.6212	77.527	72.0896	67.8437	73.4067	1.02099	1.07255	69.6936	79.6559	71.4613	77.9005
S183	82	81.8985	83.3272	79.4316	72.9817	79.0967	1.00853	1.13114	76.9892	86.7671	78.4748	81.3227
S184	58	54.3383	59.1205	44.3817	53.6299	57.9033	0.818157	0.857621	50.7572	57.8192	47.9418	61.8254
S184	67	66.3909	67.9674	54.2878	59.9332	64.4469	0.941449	0.876202	58.9664	65.0421	59.1055	69.9019
S184	72	68.5033	76.4149	60.3732	62.5382	66.0512	0.854923	0.965373	63.885	70.4466	60.2479	71.8599
S185	35	40.3907	35.1058	29.6333	38.1593	43.9918	1.0783	0.897614	37.785	48.717	33.4283	48.501
S185	44	51.4999	48.6203	33.3034	44.3177	49.3811	0.993593	0.835797	47.621	57.7924	37.2412	52.4175
S185	49	50.7881	51.8778	37.6348	43.7219	47.2381	0.94577	0.878865	47.5335	54.7246	34.8489	52.1987
S186	73	74.1757	66.2897	61.2049	64.7638	68.3706	0.961473	0.974908	61.9997	70.8662	63.4202	75.7461
S186	82	81.8949	72.8144	79.0032	76.2291	81.0657	1.12244	1.10401	67.1887	77.612	75.045	84.7167
S186	87	80.8702	73.3727	76.311	73.1586	77.2235	1.06797	1.01649	70.1344	75.9926	75.6129	83.2372
S187	60	61.693	57.7039	46.4471	57.3987	62.3166	0.969505	1.05635	52.7814	63.067	50.5705	67.8755
S187	70	72.4408	68.2587	54.908	62.8882	67.551	0.97305	1.07895	61.4393	73.3223	57.7329	73.2596
S187	75	78.9878	66.5447	63.5756	67.2162	70.2374	0.944537	1.07044	67.1274	78.5267	67.8877	77.2109
S188	77	79.9938	73.8046	74.8698	83.8023	89.8739	1.22204	1.30362	68.7528	77.2395	76.1946	93.1203
S188	86	89.2398	79.326	80.302	89.2486	93.9378	1.19545	1.32237	76.3565	85.6374	81.8582	97.3584
S189	73	82.5527	74.6288	65.6114	70.679	73.2893	1.00988	1.1623	72.8578	82.2889	69.0922	84.2896
S189	82	94.7886	82.348	85.5674	81.0055	85.5117	1.12862	1.38258	81.4104	92.1743	85.7344	93.5195
S189	88	101.245	79.6149	87.6721	83.785	88.3144	1.12304	1.41136	84.4523	95.3055	91.5819	95.559
S190	63	73.8853	65.6173	56.3677	63.1611	68.3627	0.937709	0.919063	61.5042	74.7077	58.6594	73.2829
S190	72	77.5657	73.4716	59.1134	70.4876	74.0321	0.925818	1.00769	64.0623	78.1083	62.3046	78.8701
S190	77	79.4998	76.1044	66.28	71.0174	76.5702	1.05464	1.06105	66.105	77.5762	67.2215	81.5348
S191	75	76.2756	64.8821	62.3958	64.6496	70.5603	0.947903	1.07592	63.2349	72.3581	67.8459	79.7624
S191	80	81.887	73.4315	74.9813	70.6943	76.7238	0.960721	1.13468	71.2593	80.9624	72.8514	80.8032
S192	66	56.5399	56.7878	51.9337	62.2664	65.7748	0.865724	0.864631	49.7954	56.2804	49.3747	70.2269
S192	75	76.1836	69.5142	63.5878	64.0878	69.9188	1.02261	0.966962	65.3769	75.4146	66.6408	76.0468
S193	72	74.064	64.9787	62.1884	66.4908	70.8347	0.975586	0.98096	63.5299	71.7377	62.1331	76.5919
S193	86	86.9696	76.2194	80.3787	79.4368	83.1654	1.03163	1.11552	78.9746	86.3138	77.1587	88.3502
S194	70	76.6486	67.2403	63.8119	71.1007	76.8557	1.10816	1.15675	68.4948	77.6456	67.4454	82.7787
S194	79	87.6073	78.3746	71.2996	75.5602	81.3142	0.933114	1.21008	75.7861	85.2586	74.5633	85.8216
S195	67	79.3902	65.4094	63.4204	68.8982	74.7167	1.08176	1.19971	61.6889	73.7291	65.1548	79.6689
S195	76	77.586	71.3031	69.9312	73.7399	76.7292	1.0081	1.0588	62.1496	71.6872	65.4655	85.7365
S195	82	89.7078	79.2188	78.2548	81.3004	83.4782	0.978925	1.18264	71.043	84.7729	72.7433	91.5927
S196	31	27.7302	32.0417	16.0905	37.571	42.6139	0.876151	0.878714	27.1974	35.1721	15.3801	45.6135
S196	41	39.2984	39.8664	25.2877	46.5485	50.9716	0.927843	0.899751	37.3859	46.9397	26.1999	55.6454
S196	46	37.7606	38.2166	20.8663	41.6161	45.2814	0.886798	0.848725	34.3418	37.4859	21.1468	50.6472
S197	69	77.7966	71.5845	61.32	68.0079	71.2385	0.994391	1.08046	62.1892	74.3893	64.5393	76.4924
S197	79	81.1873	75.4816	73.4768	76.436	79.7148	1.03404	1.01526	62.8102	74.9909	69.9503	83.839
S198	29	28.4798	29.4029	21.0019	31.0737	37.0423	0.947592	0.903631	30.1746	34.3808	20.8497	42.9798
S198	38	35.8327	36.5693	32.9088	41.0999	45.1585	0.934158	1.01922	36.7911	38.3228	27.8597	50.3573
S198	43	35.659	40.7271	35.5288	42.2803	46.4406	0.9026	0.987346	38.8816	41.1077	29.3323	51.2044
S199	67	63.7456	66.6144	65.9986	64.0967	68.9017	1.0055	1.00996	63.8818	71.6376	61.7883	75.9137
S199	76	68.6827	73.313	68.4865	70.2758	73.6736	0.968385	1.02841	66.6744	72.6391	65.0717	82.2483
S199	81	78.533	77.5485	77.3339	74.4912	79.1695	0.989283	1.04484	72.7724	81.8202	72.5601	84.4248
S200	36	43.5148	40.7131	26.7873	38.1326	44.3103	0.932301	0.921657	38.6575	48.0618	31.625	48.0465
S200	45	52.1361	52.0593	36.4687	42.9498	49.3857	0.999976	0.822391	48.7027	59.8011	42.5044	55.4821
S200	51	50.005	53.7017	38.1052	44.1889	49.2958	0.930344	0.83874	48.0273	54.6432	39.4988	55.1775
S201	65	71.7697	61.4456	58.2915	69.9478	74.4728	1.09303	1.02279	60.9689	71.3953	54.972	81.8056
S201	75	78.5744	68.6862	73.9694	78.8672	82.9609	1.16327	1.16435	64.5841	76.4699	64.0598	90.4392
S201	80	84.4868	71.5797	76.4154	77.9315	82.5293	1.20023	1.15653	68.6808	78.9419	69.6516	90.8873
S202	66	68.2088	59.9086	66.6986	76.7327	79.2171	1.11034	1.21898	63.7803	69.0607	62.5559	83.6508
S202	75	74.9209	77.1259	80.2891	89.3393	92.6934	1.32211	1.40908	81.1814	89.75	90.1358	95.827
S203	69	64.8271	67.1317	62.8926	75.5983	80.5668	1.1632	1.20587	60.1096	69.1941	61.0113	82.1976
S203	78	76.3135	74.077	76.5404	85.322	90.868	1.21659	1.15799	69.3798	78.3272	70.4753	90.5114
S204	47	52.433	51.1567	33.3759	49.3171	54.2414	0.927176	1.01725	47.3261	55.3021	40.5795	58.2089
S204	56	54.9926	60.2112	42.6507	52.0182	54.8788	0.845198	0.91785	50.4679	57.5698	41.0092	61.1527
S204	61	62.9243	61.637	46.3516	54.7944	59.3879	0.984862	0.992632	57.6277	64.4906	48.9176	65.2798
S205	52	63.255	58.3787	49.5988	61.4948	66.5258	0.987929	1.15458	55.7401	67.883	54.7344	69.977
S205	61	71.5463	64.4157	58.8924	66.7285	71.9425	1.09908	1.26078	61.339	72.3044	62.8138	77.901
S205	66	65.3943	64.6003	64.5722	68.0671	71.1419	1.04439	1.1993	55.9556	62.5587	58.7867	78.8197
S206	80	88.2587	84.6675	82.2823	75.9278	81.2708	1.02897	1.08128	73.765	83.6312	82.9601	85.6178
S206	89	96.6824	86.9442	91.4254	83.4623	90.2763	1.03295	1.26064	81.6238	91.1292	91.6787	93.3403
S207	60	64.5691	55.6617	51.7316	57.9633	62.5944	0.953257	0.981414	54.49	63.0643	49.8061	70.057
S207	69	57.2665	49.2767	70.8219	74.6532	76.1171	1.07515	1.1419	51.8633	54.6643	62.4141	77.0503
S207	74	75.8755	69.4178	67.5373	71.0438	74.302	1.05625	1.05893	64.518	71.6607	67.3559	82.6019
S208	82	88.5676	77.7856	84.6256	77.2136	80.9028	1.0085	1.08627	76.3784	89.2932	79.401	84.8947
S208	87	85.2795	82.6415	84.7717	79.3852	82.9102	0.945941	1.10972	78.3107	91.9212	81.9188	89.9711
S209	59	66.5931	59.7573	51.1216	56.2276	59.7816	1.0241	0.859689	57.3164	65.9188	53.2041	69.3254
S209	68	77.0009	65.0807	58.8095	62.7956	64.9535	1.00626	0.86714	65.4377	74.2887	59.4414	75.8857
S209	73	73.339	72.4139	64.6435	65.6171	68.0879	1.00442	0.928693	64.5049	69.8768	59.9789	77.3172
S210	68	79.7994	74.1738	72.7053	64.4657	70.3625	1.06594	1.1329	70.5529	79.7537	64.8838	76.3145
S210	77	89.0585	82.1302	85.4407	71.354	75.6398	1.06222	1.07292	79.1001	89.2726	75.2846	83.7448
S210	82	84.4845	78.5779	80.0331	71.024	73.4615	1.00342	1.08621	76.4901	84.2031	70.6049	82.718
S211	50	55.8518	51.6674	42.8022	54.4264	59.4447	1.01294	1.02642	52.3349	60.9738	44.9848	63.4133
S211	59	65.7389	59.8147	47.7396	61.1719	66.1561	1.08973	1.00141	59.1625	69.1548	53.1029	71.066
S211	64	63.9741	62.034	53.9111	61.484	65.5275	0.972784	1.08257	59.767	65.5155	51.442	70.3482
S212	37	45.8475	41.1102	23.3771	38.5099	45.1361	1.03801	1.02614	38.7178	46.6539	26.184	50.3476
S212	46	51.9875	49.2535	31.9479	47.2481	54.057	1.07375	0.972748	47.7829	56.9353	35.8877	57.0704
S212	52	57.359	54.0194	43.3384	48.885	53.9861	1.01699	0.949844	51.3059	59.8808	40.5171	61.2803
S213	54	60.1582	50.8396	56.5229	67.242	74.9048	1.11184	1.37089	50.4805	59.7227	51.1456	70.074
S213	63	69.9181	59.8607	60.4799	72.4936	79.5204	1.15092	1.3893	59.8139	70.9373	61.9247	78.1177
S213	69	66.6842	66.6737	63.9942	72.1981	76.9691	0.957456	1.22024	58.4508	66.0158	55.331	77.205
S214	71	73.6586	71.2172	68.4144	75.1091	81.2737	1.20154	1.22457	65.8254	73.3268	70.6603	85.694
S214	80	84.3408	79.7385	74.2762	81.2486	85.9487	1.21975	1.31015	73.6418	81.9969	77.517	90.9882
S215	39	42.4139	34.1363	31.8756	51.1715	58.1986	1.22137	1.18407	36.125	48.1093	36.236	61.0932
S215	49	48.7951	46.4675	42.1502	60.1467	67.5898	1.22744	1.19807	44.166	55.012	45.8687	70.5955
S215	54	56.2287	49.313	46.4399	63.3313	69.8496	1.1645	1.19693	48.1836	59.3415	47.5961	71.8716
S216	66	76.0349	64.6181	58.7725	58.8084	64.3578	0.966724	1.15895	68.5985	75.6118	66.1213	72.2574
S216	76	80.2145	69.3292	65.889	67.3129	71.6309	0.998801	1.12188	73.9583	83.3268	70.5711	79.1
S216	81	81.9425	75.4117	70.9497	70.9696	74.8048	0.927103	1.20371	71.8121	79.46	68.9102	81.5579
S217	72	77.2576	72.5557	66.0345	68.5026	73.9832	1.04644	1.10141	65.6806	73.5799	67.8569	78.3718
S217	81	86.4658	75.1819	70.4018	74.5195	79.3207	1.07278	1.01266	75.2614	84.8517	76.0185	84.844
S218	69	72.9022	63.3349	69.4194	68.0011	72.1048	1.06156	1.18376	62.1585	69.9641	63.9548	80.0587
S218	78	87.5974	79.6462	83.7109	75.9844	80.6648	1.11087	1.18393	77.7135	86.9794	80.8609	87.692
S218	83	99.411	93.4707	95.705	81.2449	85.1064	1.0167	1.17118	92.221	100.758	97.7104	93.0398
S219	66	69.18	62.5535	59.5875	63.4745	68.6042	1.11299	1.23209	63.1963	71.556	63.0913	75.5758
S219	75	79.9554	67.4048	80.5035	69.8227	69.2484	0.994665	1.17439	85.6872	90.5608	81.9913	75.7643
S220	59	60.3956	59.4717	50.6756	66.1269	69.3698	1.14409	0.965322	54.8572	64.1174	49.9628	73.2326
S220	68	66.6808	68.064	57.3632	70.9313	73.8204	1.17918	0.992476	59.9674	72.7703	54.375	78.3534
S221	46	51.7446	46.1663	35.0379	49.7961	53.3891	0.951908	0.931086	44.9494	55.7745	39.8856	61.3995
S221	55	63.6463	54.9476	45.4737	52.9701	56.4486	0.993239	0.955608	53.211	64.4153	48.0217	65.2586
S221	60	64.766	56.1138	41.3515	55.5111	58.5191	0.887576	0.92029	56.3111	64.782	47.3785	66.0202
S222	77	68.8327	79.1027	71.3489	78.0636	78.1724	0.83636	1.04173	65.8873	73.0221	73.5208	88.5753
S222	86	89.164	89.5104	86.5717	76.6994	82.3123	0.867597	1.07527	83.851	93.2896	84.3346	89.4251
S223	24	28.1367	34.8502	10.7846	27.6547	34.0117	0.949436	0.888055	30.7382	39.5798	15.6198	37.2401
S223	33	43.0316	41.5303	21.846	33.9069	40.9264	0.958319	0.865804	39.3147	49.9001	27.8176	44.2273
S223	38	40.1277	42.4926	27.3892	38.0673	44.7961	0.940929	0.762844	37.7452	44.6739	28.7094	46.227
S224	73	71.906	68.988	70.2963	65.9683	69.2413	1.03643	1.12585	60.412	68.3207	64.1548	79.1771
S224	82	77.8641	71.9565	70.9105	70.5925	73.9642	1.06172	1.27075	68.4155	75.5603	67.563	82.5848
S225	67	63.3605	62.0922	49.7974	60.5294	64.2263	1.00871	0.917373	54.9363	62.6479	54.3257	71.8492
S225	76	73.8829	66.5015	60.7922	67.8832	72.1651	1.09107	0.962665	58.7706	68.6202	62.1769	79.1757
S225	82	72.655	71.539	63.9944	71.4399	74.1612	1.08535	0.934947	57.6534	65.3089	62.1724	80.4921
S226	64	71.2347	64.9732	70.4777	62.7345	67.2352	1.02227	1.08143	60.0921	68.6104	59.729	72.9483
S226	73	72.9688	69.5288	72.4367	70.0288	73.431	0.996607	0.901184	62.1744	69.3117	63.7251	81.0586
S226	78	78.9026	70.6855	68.8719	73.5479	76.7317	0.951487	1.00692	66.3501	75.473	63.9789	84.3526
S227	64	65.2183	65.6591	57.8116	63.8235	69.4541	1.07809	1.18985	62.6674	71.4415	59.7136	73.7998
S227	73	81.2775	72.8364	77.6511	72.2208	79.4078	1.19136	1.26304	72.2072	84.8933	79.1453	84.2419
S227	79	74.983	81.2081	69.4442	74.38	78.5124	0.94208	1.13619	70.9424	77.7711	71.6274	85.7909
S228	70	75.2506	75.6417	63.3111	69.443	73.4634	0.931026	1.05955	67.962	74.3591	67.1815	79.7078
S228	79	78.1321	77.7538	70.3978	79.2088	81.8501	1.02709	1.02596	71.9957	79.0366	73.741	89.5519
S229	69	72.7582	66.563	64.934	62.9665	69.2128	1.08509	1.25355	59.6202	69.8813	64.7049	74.6049
S229	83	86.651	76.4625	75.8675	72.686	78.5452	1.05125	1.13534	69.2949	81.2945	78.9881	84.9715
S230	51	59.2183	55.07	46.8086	66.1887	72.221	1.17306	1.29855	52.5586	59.337	47.321	71.8219
S230	61	69.7012	61.8454	53.9091	69.7404	75.3004	1.2058	1.27669	59.2345	65.7078	54.7381	77.0796
S231	70	70.5642	66.4511	68.7902	62.2018	68.8624	1.18786	1.09711	72.1317	77.0539	75.5916	75.9111
S231	85	84.4029	77.9984	79.909	75.043	82.2794	1.07296	1.16097	79.7185	86.8702	86.7667	87.5397
S232	68	81.9158	85.3766	67.2681	65.9384	73.2415	1.1096	1.28714	71.5213	83.6664	75.5059	76.6803
S232	77	103.467	94.2329	72.4819	72.3314	77.682	1.04939	1.4005	81.8677	95.8789	88.437	83.5104
S233	27	28.1227	28.6862	13.1166	28.0379	34.0039	0.915297	0.993763	29.4723	35.6302	15.3889	40.5247
S233	36	36.3424	37.6185	21.2205	34.203	40.4162	0.991677	0.978739	37.5276	44.2764	22.6332	46.8561
S233	41	43.9619	43.477	27.8912	41.04	44.6061	0.961681	0.979058	41.5457	46.6926	29.8993	50.8672
S234	37	36.7036	35.7735	28.6257	36.3155	42.6059	0.966019	0.961482	35.937	45.813	33.5525	50.723
S234	46	50.3915	45.2586	41.0246	44.7513	51.2197	1.02758	0.989293	41.1573	52.2393	40.7265	57.1243
S234	51	52.1392	48.1079	45.866	47.9418	54.083	1.00229	0.962322	43.4519	52.7197	47.2262	63.9255
S235	66	70.3909	63.0857	54.2123	58.1924	60.8728	0.902229	0.884716	58.478	66.9411	55.6829	69.0301
S235	75	77.974	74.1219	63.7271	64.5264	67.9359	0.869451	0.900366	69.4038	76.7079	63.3875	75.6637
S235	81	77.4211	70.8095	71.5929	77.1405	75.7502	0.817528	1.0402	64.5272	68.6686	65.8625	77.8411
S236	31	34.01	33.9187	23.8789	33.2544	38.6753	0.962187	0.944949	31.0416	39.7442	24.8392	45.2194
S236	40	38.7922	42.6784	29.053	38.9518	44.3549	0.919552	0.921293	36.2644	43.5631	29.2926	49.553
S236	45	45.036	47.0049	41.7793	45.418	50.1842	0.902825	1.00527	37.3932	44.312	35.6114	57.0339
S237	50	52.9449	48.2001	41.9738	52.0201	58.8017	1.09104	1.07013	50.0204	59.8849	46.5799	63.2613
S237	59	56.0295	57.6822	46.4892	57.0294	61.7409	1.14981	1.18761	51.7928	62.1455	47.1135	66.69
S237	64	65.8458	59.2322	61.6547	62.5285	68.2534	1.08389	1.09896	56.7573	66.7788	62.1963	72.8274
S238	66	69.676	66.317	55.1626	64.6747	68.5515	0.872628	1.01114	60.2355	68.6982	56.6827	74.0055
S238	76	80.399	70.0595	64.5999	70.4409	74.6567	0.957806	1.00866	65.5281	74.2069	64.6213	80.2657
S238	81	84.8581	80.4433	69.439	81.9564	82.9844	1.09106	1.08209	76.595	81.8934	72.4095	88.3135
S239	73	74.5273	62.8254	62.4642	71.0027	73.9377	1.05613	1.14033	64.3673	73.8963	62.911	76.8737
S239	83	82.3466	73.8881	74.523	77.2985	79.6295	1.06496	1.14641	70.4314	81.1056	70.1993	84.3069
S240	72	79.6972	74.7374	70.3518	82.8528	85.9447	0.907455	1.36944	63.3987	75.3178	67.2388	84.3288
S240	81	82.9795	76.1977	69.3592	81.8061	84.7573	1.04971	1.28747	70.9165	82.2643	72.8926	89.8317
S241	65	70.9182	65.9777	63.5039	63.2017	68.3384	0.970944	1.16478	62.2506	71.6735	60.8327	72.6511
S241	74	74.0385	72.1417	73.1608	68.5005	74.4271	0.93475	1.14964	65.1996	72.5123	64.5349	76.2617
S241	79	80.8301	78.6322	78.6929	72.2424	78.3026	0.908679	1.12682	69.211	78.9267	72.2251	80.9089
S242	68	73.3302	65.7528	60.5995	63.9506	70.1225	0.996703	0.945514	65.124	77.0105	66.5129	75.2311
S242	77	77.848	68.1061	68.7807	71.3979	76.7819	1.0762	1.13803	68.8747	80.0653	71.0411	80.8462
S243	70	69.0102	63.8492	67.9675	73.9255	78.4259	1.1516	1.10561	64.5993	72.2835	64.9751	83.9483
S243	79	73.3858	71.851	72.1694	79.026	81.5801	1.07947	1.00036	69.3952	76.9161	68.1807	88.0429
S243	84	79.9384	74.2977	77.9889	81.2816	86.5601	1.16636	1.19458	73.6912	79.3895	74.4436	90.823
S244	68	76.3839	63.3506	64.9866	74.4818	79.1871	1.08645	1.12908	67.7069	77.1442	61.2089	82.6769
S244	77	82.5336	72.696	67.1237	80.6778	85.1501	1.08493	1.2062	73.5471	81.3278	65.8217	87.6009
S245	66	70.5251	61.469	66.6176	79.0044	81.0543	1.11975	1.0614	62.7753	67.0697	64.5866	81.5067
S245	75	88.5037	74.179	79.3071	77.8745	83.0062	1.16699	1.08293	77.5328	83.358	80.9981	86.7817
S245	81	87.7877	80.5019	73.2092	80.0513	83.8987	1.11305	1.25379	80.3984	85.9105	77.733	88.0695
S246	71	73.0338	72.2748	63.8051	74.1666	78.5573	1.09101	1.13531	63.6766	71.4086	61.2149	84.7567
S246	80	81.3757	78.563	72.3314	79.5563	82.641	1.16901	1.12925	69.9756	79.3058	70.6354	90.7203
S247	23	31.007	30.8147	13.0917	30.5525	37.0384	0.944695	0.936104	32.3524	40.0748	20.2238	41.7395
S247	32	38.3772	37.7843	23.3128	35.4768	41.5714	0.978866	0.922187	39.91	46.4802	27.3369	46.6817
S248	66	69.7911	62.0554	58.6969	59.6313	64.7467	0.953384	1.05999	59.6744	71.7396	57.5167	72.3745
S248	76	75.5381	68.3135	65.7762	69.4954	74.693	0.993662	1.0751	62.3437	73.189	62.5785	79.6366
S248	81	72.7991	69.373	61.438	70.8158	74.9196	0.955185	1.00004	60.9628	70.9163	59.3542	79.6407
S249	59	55.5202	55.8408	44.9823	51.6868	56.5836	0.977825	0.956995	49.9743	58.894	44.0844	62.003
S249	68	61.6729	59.4773	55.1892	60.2245	66.2839	0.996297	1.09105	56.7903	63.3431	52.4454	69.8438
S249	73	66.9886	65.5669	60.8842	62.2479	68.1516	0.966249	0.99817	60.9786	67.3018	58.7258	72.5367
S250	52	59.7905	61.521	45.1166	56.388	62.2152	1.09526	1.04758	56.7431	66.353	51.1076	64.2827
S250	61	63.8246	63.2938	53.4921	63.1643	67.7238	1.04817	1.08623	60.1256	68.3011	53.3979	69.2594
S250	67	67.7054	68.1007	62.3156	70.4392	75.1943	1.05919	1.10771	63.8485	72.4469	62.1408	74.8528
S251	77	72.5155	80.5577	79.5774	80.9774	82.3491	0.991817	1.02914	67.4686	74.9026	70.5664	89.7317
S251	86	85.464	88.9806	80.1437	86.4718	88.1093	1.07823	1.13444	76.7322	86.5989	80.5342	96.1729
S251	91	92.6319	88.8435	82.6032	88.2323	90.6736	1.0898	1.18766	81.1688	90.0364	84.0372	96.3237
S252	49	54.5428	52.2342	53.2907	58.0201	65.1486	1.12526	1.10076	51.9022	56.9752	48.5732	63.912
S252	58	61.9632	59.2626	55.1481	63.1828	67.2802	1.06793	1.18891	60.2199	62.61	50.2132	67.0239
S253	70	86.8691	76.9664	63.8464	69.6128	76.6791	1.01865	1.19581	74.8801	87.0822	69.6481	75.3778
S253	79	91.3552	84.266	73.9297	76.8239	83.7598	1.09569	1.19471	81.7139	90.9626	75.5869	82.074
S254	71	79.5504	69.2147	71.7563	66.1003	69.7412	0.994077	1.10367	64.9306	74.3948	62.9669	74.4314
S254	81	85.3602	76.8127	79.6486	72.03	75.9991	1.05939	1.24125	69.9895	80.4527	70.3015	81.6452
S254	86	79.1392	79.2144	86.9316	76.0623	80.1047	1.00816	1.20552	70.3648	79.7567	76.1037	88.9279
S255	72	65.4358	61.764	70.5452	75.2514	82.3563	1.18126	1.31311	59.0033	67.3713	66.9978	84.0084
S255	82	71.062	69.3201	71.75	76.5185	82.5141	1.16726	1.19315	61.0615	69.4558	63.5557	84.6531
S256	84	88.1219	88.1631	80.3287	79.7902	83.521	1.01694	1.04457	81.5067	89.0958	79.951	91.6654
S256	89	93.2231	93.495	82.0762	82.5423	86.0093	1.06564	1.03332	84.0372	92.5573	84.4506	94.6329
S257	78	84.1872	78.2127	76.385	74.6383	76.8104	1.02924	0.906689	69.3905	80.1917	67.7224	85.3612
S257	83	87.0944	83.3613	84.9613	76.6409	79.8565	1.0183	0.929029	71.7288	82.4154	71.8812	87.3977
S258	26	27.3509	30.2649	13.0643	26.938	32.832	0.977872	0.912915	32.5237	37.7074	16.8202	39.2417
S258	35	39.3675	42.0308	22.0302	34.109	38.9381	0.961242	0.989391	38.91	44.5782	25.2588	43.8141
S259	33	45.708	45.852	17.865	43.2185	46.9873	0.945922	1.04594	41.6597	50.7623	27.3502	51.8136
S259	42	55.6152	49.6359	28.9583	49.4148	54.1639	0.993978	1.17753	49.759	59.427	39.9089	58.2514
S259	48	56.9169	59.4691	36.299	55.2382	58.6371	0.96605	1.10956	52.636	61.9006	41.0789	63.8778
S260	69	88.0842	76.6207	67.6196	75.4566	79.8791	1.15695	1.18158	83.0531	92.423	74.9463	80.1606
S260	78	98.1887	88.2131	74.9311	83.2124	87.2303	1.08119	1.31011	88.1394	98.6705	79.8292	85.482
S260	83	103.513	97.5865	89.4864	85.2822	89.2441	1.04284	1.36392	96.7735	104.65	88.4776	89.4994
S261	70	71.5243	72.2723	62.6301	66.3091	71.3921	1.12617	1.01118	66.661	74.1261	69.4934	81.7338
S261	79	81.3119	81.5094	69.5158	74.0991	76.5531	1.05593	0.953519	73.6181	84.2891	74.4538	87.8064
S262	66	70.7103	64.1324	64.0987	77.3466	80.8735	1.13229	1.09322	65.8368	73.4651	62.9328	83.6272
S262	75	78.1161	71.3399	72.4306	81.8801	86.7201	1.12122	1.13302	72.317	79.48	72.4036	89.5848
S262	81	83.0665	84.3548	100.654	88.2861	93.3232	1.19474	1.23883	80.1723	84.2002	89.321	98.3611
S263	72	80.8862	77.8854	72.6049	67.2911	71.7532	0.964428	1.27042	70.4669	80.2792	70.9146	80.2745
S263	82	85.0201	74.3754	79.5819	79.5612	83.49	1.05494	1.30583	72.1406	79.5815	79.713	87.4361
S263	87	92.4052	83.5722	88.1814	83.9682	89.8379	1.10751	1.41163	86.6949	98.5509	92.0638	93.6698
S264	32	36.8516	34.9312	20.8055	39.0771	43.7003	0.964687	0.913999	39.7061	44.8265	25.7512	47.7127
S264	41	44.5934	46.0205	31.5999	48.1003	52.711	0.913146	1.02791	46.5843	53.2115	36.9759	57.3488
S264	46	44.6624	43.957	33.3749	48.5056	53.5471	1.0425	1.11751	46.8965	49.6491	36.7786	56.4975
S265	62	67.9859	56.0885	53.4328	59.4771	64.3489	1.03218	1.03006	58.8422	70.0824	56.5189	72.278
S265	71	73.2518	66.4877	62.0473	67.0684	72.7678	1.10194	1.14257	63.2426	74.201	63.994	79.8361
S265	76	72.0861	67.7511	67.4788	67.9222	73.2847	1.01648	1.14312	64.3625	72.3781	64.2532	80.5269
S266	70	70.8233	61.9583	59.5941	67.6353	70.2315	1.03889	1.13203	63.2823	72.4942	56.589	77.8829
S266	80	77.0019	67.3222	67.1779	74.0869	77.3364	0.983716	1.16482	76.156	85.9386	68.4379	85.6217
S267	72	74.5526	68.4334	56.8259	71.0535	74.7176	1.05463	1.08986	62.8743	73.7454	63.5785	80.3187
S267	81	84.0389	72.2959	71.5701	73.6307	78.8947	1.13432	1.15853	68.2229	80.4017	71.6096	84.181
S268	50	54.9393	49.5178	41.2672	58.0123	63.6961	1.07632	0.978686	52.7527	60.5628	44.2461	67.1919
S268	59	61.1113	57.0604	46.8457	62.4461	68.2294	1.09706	1.06831	57.4537	64.3658	49.5791	71.9511
S269	73	68.4331	56.4446	66.1345	78.0734	81.748	1.106	1.16028	52.835	60.4918	58.2331	85.5965
S269	82	69.3506	67.5993	74.142	73.9984	77.5158	0.994148	1.22442	60.2784	65.9313	61.3311	83.5304
S270	69	70.5864	60.4055	57.6276	63.3523	68.0981	0.988837	0.977445	63.2269	73.3879	56.5049	76.8422
S270	78	73.1022	63.2016	66.4469	71.3952	76.2505	1.08853	1.0803	65.0145	73.8864	60.8028	84.0583
S270	83	81.1464	69.2031	78.7065	75.3701	82.5052	1.15775	1.16517	66.8001	74.9648	69.5147	87.9009
S271	67	83.029	72.7807	59.0656	69.149	74.2797	1.10902	1.19559	67.8051	75.7574	65.1298	78.7171
S271	76	86.2177	78.3055	73.0003	74.6533	80.1431	1.13175	1.29704	75.9816	84.965	76.089	86.9077
S271	81	88.9845	78.5866	78.9741	77.9936	82.83	1.04411	1.3317	77.6742	86.9784	78.4883	91.049
S272	46	52.0028	52.1519	37.8021	44.6955	52.5011	1.01241	1.09054	46.5448	53.7149	42.9931	55.3868
S272	61	56.7685	59.7871	50.1888	55.5482	60.8087	1.03628	1.10603	52.6639	57.8626	47.7685	64.8161
S273	84	91.2269	81.3268	83.8884	76.7082	81.5767	1.14541	1.07426	77.7139	86.3061	81.53	89.5001
S273	93	93.7291	83.0639	88.9086	84.7334	90.3887	1.11138	1.23685	79.6213	89.4617	84.9039	95.7731
S274	77	69.0325	72.8772	67.4489	64.5631	71.0475	1.145	1.14345	66.7809	73.8499	70.7629	77.655
S274	86	82.3427	77.9346	73.0159	73.9381	78.5289	1.03272	1.04835	74.4999	83.1182	77.3916	85.0737
S274	92	78.7362	86.4018	81.7546	76.5073	80.8333	1.01949	1.00456	77.5553	80.6139	77.7027	86.7837
S275	75	80.8711	72.6831	75.2758	78.9535	82.7369	1.08071	1.16999	73.6963	82.087	71.1136	87.3101
S275	89	95.1591	87.5757	86.5811	88.1039	92.2585	1.02716	1.27649	80.3778	91.9031	82.9486	94.8153
S276	83	88.6072	73.6388	79.0321	79.7087	83.465	1.11507	1.18612	67.2115	79.3179	71.7431	87.0579
S276	93	92.5915	77.1894	84.1659	86.3961	89.8658	1.12096	1.26242	72.5873	85.9987	78.1371	95.3725
S277	79	81.0924	75.7105	69.0066	75.1462	78.4139	1.06086	1.02652	68.5014	78.143	68.4608	85.7934
S277	88	89.6056	86.3499	84.5316	85.659	87.2163	1.11737	0.987701	77.9018	86.7253	81.2818	95.1841
S278	74	83.6659	73.7657	63.7436	68.7312	73.6017	0.939244	1.15689	71.949	81.9084	67.4224	81.7332
S278	83	93.3319	83.5229	77.0174	75.6283	80.7876	0.989888	1.23433	78.0833	91.2663	74.2314	86.6729
S278	88	94.8929	80.2937	87.3451	84.8169	92.8008	1.10872	1.28721	81.6267	91.347	88.2919	94.922
S279	44	50.6454	47.5748	41.6044	45.7128	52.7704	0.965196	1.06656	51.4845	56.1737	46.4354	56.552
S279	53	59.3504	56.7228	41.2164	50.1637	54.3327	0.885903	1.06245	58.3145	62.4258	45.2578	58.941
S280	39	41.9577	41.2563	30.1395	38.935	45.2857	0.987477	0.932799	41.8592	49.2009	35.717	51.1937
S280	53	45.3063	49.9503	43.747	52.0756	55.1932	0.889162	0.912378	46.721	48.511	36.916	59.0342
S281	69	72.7877	60.5348	58.2826	66.4577	69.9641	0.960148	1.10096	63.731	71.1115	62.7199	78.5716
S281	78	76.7781	72.6985	69.8411	73.7318	76.2705	0.807061	1.08959	69.6306	78.2451	66.736	86.0086
S282	71	68.0248	67.6579	70.605	67.4342	71.9772	1.03338	1.2245	57.2016	65.0507	58.4882	77.9637
S282	86	81.2772	75.3435	79.8188	76.6352	79.6809	1.05558	1.20725	64.6387	75.123	66.9595	88.6898
S283	25	27.6755	24.8867	14.7901	32.8153	40.2217	1.01876	0.854311	25.4496	29.9404	15.9686	41.1621
S283	35	31.6783	32.944	22.4178	37.8145	44.078	0.974714	0.917636	34.8181	38.476	24.0301	46.2506
S283	40	35.217	39.923	24.3861	44.2072	49.6685	1.03784	0.950638	37.5932	39.7676	25.8762	50.0918
S284	82	79.1283	71.0643	72.0247	72.2699	75.5957	0.977138	1.07374	67.9396	75.1955	67.641	85.1975
S284	92	82.988	78.3389	83.6549	79.9195	84.3214	1.05502	1.12532	71.0072	79.3553	73.92	90.713
S285	75	85.0737	81.0365	64.9772	71.6944	75.7375	0.808244	1.13318	77.0823	86.9986	71.3759	81.4781
S285	84	94.455	91.4873	76.2613	81.1707	85.2359	0.87172	1.33588	83.2844	95.3592	80.0283	87.4467
S285	90	94.8481	91.9246	88.2871	85.0449	90.1624	0.982153	1.34877	86.2999	96.3138	86.9504	91.974
S286	77	79.2084	75.7379	70.3401	69.6762	72.8906	0.98448	1.14193	69.7533	77.2472	69.6671	81.2483
S286	86	90.8505	81.9888	78.9869	74.113	79.7026	0.921198	1.14285	76.914	86.5024	76.4773	87.902
S286	91	90.7258	85.6978	80.832	77.0309	81.2034	0.920326	1.22174	78.7541	85.6629	78.6691	89.9439
S287	69	77.2938	68.4311	66.5508	69.6046	74.6586	1.04719	1.00856	63.3056	74.2249	69.0257	81.4015
S287	78	89.7607	78.5908	75.8816	74.6127	79.4444	1.0779	1.12901	71.9301	83.18	74.7877	85.9348
S288	69	79.0467	72.9158	66.038	67.4529	74.3269	1.03521	1.28107	71.2139	83.3404	72.0607	77.828
S288	78	89.8739	83.3116	73.6302	75.7549	82.6294	1.04833	1.38771	76.5388	90.8011	78.5554	83.0669
S288	83	94.3957	85.8515	83.0361	79.4242	86.0579	0.975687	1.2701	80.5874	95.3905	86.7024	87.2922
S289	72	74.5169	66.2871	62.7841	81.4198	86.0336	1.11407	1.20643	65.4929	70.4255	59.1944	86.2264
S289	82	82.0933	75.0706	77.9487	88.1718	93.8888	1.09957	1.35638	71.3053	76.4557	69.4488	91.9236
S289	87	81.8449	77.9633	76.8262	85.1824	90.0708	1.04901	1.27358	72.133	75.946	68.0484	91.5193
S290	69	78.6251	66.9778	71.3327	72.5625	76.12	1.03304	1.18031	68.024	77.3609	62.5337	81.4879
S290	79	88.4095	82.0796	88.2338	87.8998	91.987	1.18893	1.44438	87.7464	92.085	86.8468	97.5987
S291	81	89.515	77.9237	71.8711	72.6549	76.1227	1.02683	1.08205	76.1681	85.2385	74.8015	84.726
S291	95	98.216	91.0021	86.5771	86.7097	90.2929	1.06729	1.23371	84.9631	96.5398	92.5933	99.8178
S292	72	80.1383	74.4386	67.6328	67.3694	70.5381	0.909191	1.09364	72.0865	82.7612	64.5616	77.4862
S292	82	89.2694	78.676	77.8986	76.1853	81.9055	1.036	1.18408	77.2409	89.3764	74.6582	85.6791
S292	86	87.2233	78.6405	82.5508	77.2632	82.3014	0.88318	1.17407	79.0812	88.8532	79.3092	87.1719
S293	58	53.2063	50.5472	40.8662	52.7458	57.9761	0.929619	0.917533	48.692	58.6978	45.4433	63.7014
S293	67	60.8683	53.9615	48.4098	58.9513	63.4963	0.986685	0.985487	53.5079	64.1938	50.5448	69.0791
S293	72	62.4745	51.6999	54.1977	67.8064	69.07	0.857931	0.794504	52.3113	59.0082	55.8823	72.137
S294	79	84.5252	72.1988	72.8802	74.4422	78.3581	1.0618	1.0586	68.6124	81.8649	76.2576	86.0323
S294	89	92.4894	78.171	84.0542	82.1689	86.6026	1.12804	1.0596	76.0027	89.0932	82.6011	93.4027
S295	75	81.5421	72.4404	66.9987	70.2049	74.5983	1.06592	1.22379	70.3471	81.7736	69.3848	80.1664
S295	84	87.924	85.115	73.3012	76.1866	80.6855	1.05255	1.20439	73.3437	84.5421	71.429	85.3717
S296	63	68.2364	60.9453	53.5148	58.9424	63.557	0.990725	0.823104	60.1551	71.3509	59.6871	71.7147
S296	72	74.8731	68.3356	60.3274	66.3745	69.5024	0.997456	0.891795	64.6014	76.661	61.227	76.4454
S296	77	80.7966	73.7003	60.8182	68.4238	71.5664	0.973875	0.972297	66.207	75.7975	61.4055	77.4428
S297	67	66.8454	61.1437	59.0867	66.821	70.6558	1.10091	1.18161	61.4977	69.187	59.011	77.1005
S297	76	77.2908	69.5069	68.897	73.1814	76.0722	1.0666	1.15086	65.884	74.58	66.9873	84.5259
S298	35	32.3433	33.8543	19.6643	37.3644	41.0253	0.901956	0.869209	36.9139	42.6151	24.7045	49.3838
S298	45	45.0171	42.6642	34.9146	45.9309	50.293	0.963938	0.92808	40.8385	46.7753	32.4174	56.3515
S299	66	71.3144	62.1074	53.2417	61.4721	65.7605	1.00569	1.17126	64.3965	74.5573	57.7747	71.41
S299	75	74.1345	67.7434	58.9726	67.5195	71.5007	1.09773	1.17691	66.7766	76.181	62.9262	78.2861
S299	80	75.6079	72.6893	68.8612	78.9596	77.4909	0.896481	1.13336	68.6471	72.627	66.2564	78.1296
S300	77	86.0483	69.0388	64.233	70.9185	76.281	1.02935	1.03425	66.4579	75.2755	65.5656	81.3909
S300	86	90.3561	79.3579	79.5252	79.2529	84.2862	1.0379	1.10886	74.0561	84.4189	75.8435	90.4303
S301	52	53.6545	46.3041	49.5577	61.7839	68.06	1.21712	1.12238	48.5354	57.965	44.6453	70.4495
S301	61	50.2833	61.9169	55.5129	73.7764	74.6833	1.01449	1.11064	48.7669	53.3341	51.2598	78.5949
S301	67	59.6172	56.3164	61.8937	70.4281	75.694	1.11648	1.13217	54.8814	62.2917	55.2135	78.8173
S302	39	40.1508	40.5648	36.5065	46.5972	53.4749	1.09475	1.09388	38.0786	44.19	35.6183	58.123
S302	48	45.4744	46.9249	40.1723	51.59	57.761	1.12691	1.0815	44.5777	50.0583	38.5523	61.5623
S303	76	85.7877	81.358	80.0138	72.9481	74.8573	1.07811	0.988351	74.1809	79.9133	71.0821	80.8674
S303	85	93.9262	90.5675	79.5609	78.7944	80.1573	1.07848	1.0723	80.907	87.3164	78.3182	87.5309
S304	78	83.6509	74.2087	74.9828	74.6697	78.7777	1.14216	0.988087	72.4493	84.8153	71.3518	83.0366
S304	87	91.0982	77.2705	80.4281	81.1743	85.4098	1.18363	1.11041	78.0424	91.169	79.4536	91.4
S304	92	106.778	88.5838	91.9624	86.0821	91.0522	1.0484	1.33126	89.4193	102.343	87.4713	91.7597
S305	51	50.6762	52.0434	45.294	51.5586	58.3308	1.01788	1.19564	52.3889	58.6127	44.3845	62.6175
S305	60	59.0958	59.3036	51.3433	60.3231	66.3656	1.04821	1.21711	58.0672	66.1984	52.7469	69.3182
S305	65	63.9125	61.1346	58.0652	64.5956	70.5637	1.07433	1.26893	60.6068	66.7834	59.5277	73.8363
S306	46	51.6535	45.4578	40.8929	48.8499	55.104	1.0973	1.06235	47.0293	55.7238	44.0146	60.6832
S306	55	59.067	54.7399	47.2597	57.2336	62.1486	1.05237	1.1312	54.3348	61.6847	48.1256	65.7411
S306	60	62.6657	56.9785	54.2377	55.9866	61.1635	1.06653	1.00115	54.1721	60.6281	55.3456	69.9415
S307	69	87.5089	78.2792	71.5364	66.8215	72.7352	1.00295	1.14571	71.7097	84.4561	73.0096	75.0291
S307	78	93.6201	82.6336	84.9799	74.4094	81.1848	1.03974	1.1473	74.9301	88.8372	81.1727	82.4286
S308	61	94.5366	88.7848	53.6846	79.223	82.142	1.11504	1.35382	107.818	110.596	86.7748	85.6978
S308	70	74.6118	75.566	63.7177	68.7104	71.1834	0.948064	1.00886	67.2379	74.5337	59.8957	77.235
S309	71	77.4189	68.0614	57.6355	64.3347	67.9524	0.879791	0.933345	66.6894	76.8042	62.7303	75.1198
S309	80	82.3898	82.28	67.2937	70.8878	74.3089	0.851567	0.858323	75.8147	88.2904	73.8599	80.3166
S310	74	72.5661	69.4419	68.3226	70.8427	74.7816	0.952333	1.08067	65.7741	73.372	67.0462	80.6149
S310	84	81.6267	66.9173	79.1604	78.5182	83.5186	1.06547	1.05746	69.2958	78.0401	79.7571	90.9351
S310	89	84.4825	75.063	85.4839	83.787	88.1571	0.971132	1.24187	76.5133	81.6236	82.1213	92.5253
S311	66	73.0163	70.1798	59.598	59.4981	64.9781	1.02061	1.13388	68.803	75.5852	61.6636	73.5778
S311	81	82.2258	79.5081	71.8412	72.0504	76.6071	0.938838	1.12757	74.1433	81.9051	69.9974	82.5747
S312	55	69.9947	58.5695	52.0512	55.3292	61.2881	1.07165	1.12736	64.3663	77.848	59.9712	69.8573
S312	64	71.6611	59.8059	56.5936	61.1112	66.2962	1.13025	1.10139	66.465	77.2412	62.846	74.4459
S312	69	73.0601	70.4161	66.2217	67.4688	70.5457	1.10644	1.08197	66.2886	73.1036	64.8781	80.994
S313	71	71.4487	66.002	66.3589	65.5568	68.3104	1.05285	0.967865	65.6494	76.4522	65.1985	78.1243
S313	80	77.7068	70.0179	69.6977	73.7283	77.5537	1.13783	1.09511	68.67	78.76	75.3926	86.8129
S313	85	79.7192	71.3217	77.6309	74.7005	77.3109	0.959272	1.0375	70.626	79.7944	72.335	85.9219
S314	50	56.9839	59.0795	37.6561	52.3523	55.0977	1.00865	0.88841	52.7909	61.9457	36.6868	64.3345
S314	59	64.5356	67.646	43.9462	57.8749	60.6352	0.965628	0.849654	59.782	70.3946	46.2927	71.3247
S314	64	64.2231	70.4968	50.2626	61.8415	64.1894	0.980703	0.916791	58.248	63.934	44.6395	74.9112
S315	69	68.6893	68.1086	54.7825	61.4715	65.2839	1.00819	0.966873	61.9341	71.7979	58.5304	73.378
S315	78	78.9874	74.0835	66.9234	70.4857	74.1829	1.07274	1.08208	68.2818	78.1481	71.3163	83.1078
S315	84	80.9948	76.9193	71.6552	74.1913	77.5634	1.01833	1.06765	71.5399	82.2153	74.1661	86.2133
S316	80	78.2012	64.4222	66.4314	77.4537	78.8671	0.837573	0.940557	61.5208	70.5837	62.3611	78.1316
S316	85	82.9533	64.2047	64.6323	78.5057	81.634	0.7442	1.00307	64.6179	77.5287	62.5885	79.3866
S317	67	72.0599	65.009	66.7902	70.7661	75.1641	1.04397	1.19072	63.5953	72.4865	65.2015	80.7806
S317	76	82.7897	74.4537	70.4315	76.3085	80.1507	0.974321	1.1648	70.3651	80.587	72.9961	87.5686
S317	81	82.1206	75.9102	74.188	79.4901	84.2141	1.05307	1.23823	73.5232	81.2752	76.6636	88.703
S318	68	62.5351	58.7369	55.2027	63.3356	67.4254	0.919482	1.00532	60.6908	69.5706	58.5234	71.244
S318	78	70.2716	64.6557	65.6544	69.8135	73.82	0.932296	0.994997	65.9513	76.9319	65.0028	79.7427
S318	83	73.6075	75.5516	73.451	74.2006	77.1968	0.930007	1.08637	69.0131	78.7595	72.8484	83.99
S319	25	31.856	28.7291	7.35225	31.4441	34.9089	0.954878	0.834526	30.8309	38.6963	15.6785	43.5601
S319	34	38.6948	36.8531	24.3526	38.1276	43.4691	1.01171	0.872647	34.2114	43.3821	25.3355	49.3705
S320	48	51.0683	55.0777	44.0871	50.3352	56.7344	1.02745	1.04787	49.6385	58.597	49.3317	61.7212
S320	57	53.7841	60.9426	49.3125	56.6427	63.325	1.02513	1.13847	53.393	61.2357	53.3518	66.8815
S320	63	59.4416	66.9477	51.6012	58.5372	63.9974	0.96416	1.12792	58.8223	66.0795	54.4489	68.9066
S321	77	76.8256	74.4999	67.8606	67.2803	73.3885	0.989354	0.960587	66.9916	75.3016	68.5884	78.3732
S321	86	90.5596	82.9817	77.3065	74.4588	79.1821	0.987031	1.1821	73.7139	83.459	76.4493	84.4522
S321	91	86.871	88.5405	79.3717	77.9966	81.6767	0.903181	1.12664	74.5929	82.7549	74.5108	88.0931
S322	67	72.0339	65.601	64.6003	72.8075	77.4296	1.2537	1.21303	65.0723	72.7018	61.7741	80.5678
S322	76	77.619	67.6554	71.7143	79.5772	82.4534	1.27083	1.31758	66.2126	74.601	63.019	84.3394
S323	65	68.7961	70.2744	56.7434	68.1949	69.9042	0.973456	1.1225	63.4124	70.329	53.5369	76.3329
S323	70	67.2555	68.8938	50.4317	65.2894	65.9486	0.936135	1.00362	66.567	68.0865	49.7559	74.1665
S324	76	76.6972	65.0015	71.4668	66.4269	67.1147	1.08614	1.00287	65.4477	80.4418	71.9763	83.0226
S324	86	83.4886	75.2564	79.2399	77.985	80.6106	1.06648	1.18209	71.6548	86.854	79.9898	93.3252
S324	91	80.2083	75.1868	81.5467	81.4727	83.5206	1.02684	1.10807	74.0473	87.8868	80.7848	95.7399
S325	70	78.298	74.1718	66.4681	64.9916	70.0127	1.06641	1.0206	70.2634	78.9659	69.4375	76.376
S325	79	80.7547	79.0866	71.3706	70.8939	76.1324	1.08644	1.0716	73.0664	81.1038	70.4479	80.9232
S325	84	88.8851	86.7284	77.8077	74.4305	79.564	1.11171	1.09246	78.1008	87.2507	78.9271	85.0593
S326	32	28.1079	33.0438	27.747	36.1885	42.4163	0.960864	1.01924	31.6321	35.6268	29.6528	50.3168
S326	41	40.1325	37.4435	27.7002	41.1664	47.6378	1.02615	1.08808	40.9084	47.3593	38.5313	55.7284
S326	46	42.1963	40.4605	32.0555	45.8764	53.0214	1.02387	1.09635	41.0348	48.2911	42.9753	58.4303
S327	88	84.7623	77.5736	85.8335	81.8276	86.9231	1.05411	1.31753	72.4211	85.7765	78.0752	91.3193
S327	97	97.4425	83.3164	95.0461	95.1608	100.888	1.1806	1.37728	80.5457	97.3443	94.8829	101.605
S328	73	78.7337	70.3501	65.7737	75.196	78.8122	1.10346	1.05684	64.208	73.4923	62.2818	85.0231
S328	82	86.0839	77.8403	76.9169	77.8636	80.7768	1.05741	1.12599	72.4461	81.4988	68.1252	88.0486
S329	77	89.7604	70.6194	75.4979	74.8335	81.9688	1.08693	1.30674	72.8505	83.9838	79.3735	83.898
S329	86	90.0339	78.5252	83.1454	79.6843	84.8989	1.03609	1.23061	77.254	90.3729	80.4765	88.5742
S330	60	58.0021	52.5999	46.5245	51.9587	56.6219	0.959487	0.927982	49.7028	58.3454	45.1284	63.897
S330	69	71.7712	65.7566	54.9705	61.1749	65.6494	1.04175	0.969934	56.5212	66.1383	56.4505	71.3086
S330	74	69.9677	69.6712	69.0417	67.1659	67.1192	0.844903	0.905461	55.1765	58.1121	56.3407	70.2645
S331	71	71.6658	63.9827	63.5481	66.2286	70.7574	0.975482	1.25915	62.9114	69.0917	64.1205	77.163
S331	80	83.0006	72.4744	71.6031	73.6295	76.8015	1.04694	1.2225	70.9811	78.2653	75.7833	86.5548
S331	86	83.6005	78.9793	73.2886	77.2731	81.7044	0.950729	1.22763	70.6699	75.8141	76.1423	87.0352
S332	82	85.8214	76.9523	75.6289	75.971	79.2637	1.02162	0.903661	76.7974	85.0741	78.4334	88.9149
S332	91	94.763	87.4115	82.5243	81.6939	84.1423	1.02587	1.05447	81.513	89.194	81.1407	92.1435
S333	69	69.1207	69.9384	65.2581	65.8022	70.4726	0.979605	1.09912	64.273	67.9266	65.8442	77.8695
S333	78	84.3406	74.6738	74.1488	72.5771	77.5502	1.03638	1.17643	72.7529	78.8418	77.7632	83.4187
S334	73	80.6254	73.0976	60.6786	71.3419	74.6654	0.993144	1.18109	65.6097	76.1347	58.5492	80.0018
S334	82	86.0541	74.7921	77.4806	79.8397	83.2455	1.11235	1.27759	69.8302	82.2214	68.6673	88.8599
S335	71	72.2188	69.0466	62.2202	71.9407	75.7412	1.0445	1.14019	64.067	72.8286	60.7596	81.5185
S335	80	81.4086	72.828	70.1637	79.8958	82.9517	1.09184	1.10945	68.4345	77.367	67.5652	87.3581
S335	86	84.6501	83.2443	80.002	84.4208	86.7032	1.00065	1.20761	71.3514	78.7919	70.2043	89.6238
S336	23	25.4964	28.1668	16.3497	26.1543	32.4489	0.892955	0.841408	26.3957	31.7345	11.0891	35.6907
S336	32	32.3086	37.5023	18.581	32.2675	37.9263	0.889402	0.762396	32.1665	37.1886	19.428	42.1172
S336	37	34.8871	42.0954	21.6003	35.9223	40.6748	0.87839	0.879298	34.0601	37.8515	22.0615	44.944
S337	68	71.3911	66.7427	53.2947	60.8168	64.2861	0.973771	0.900401	62.5007	71.6863	54.4597	72.0969
S337	77	79.1139	70.4411	60.0237	66.9277	71.1024	0.980718	0.939438	65.4135	75.4992	61.205	78.4112
S337	82	74.5682	78.3125	73.6377	67.8927	69.274	0.895279	0.815607	64.4525	71.1544	60.516	81.9282
S338	67	76.156	69.067	58.3949	65.291	70.7696	1.09621	1.13669	65.9251	75.8352	61.6866	75.797
S338	76	79.7107	75.575	64.661	70.3342	74.7881	1.02404	1.15943	68.5957	79.0556	64.9752	80.0652
S338	82	81.1931	76.8862	63.6305	71.7453	74.9026	0.913109	1.08982	72.3735	81.9588	67.3338	82.9202
S339	83	84.2108	82.8045	77.5811	73.5785	76.931	0.9806	1.03659	77.3514	82.9248	70.823	82.7559
S339	97	96.5398	96.8299	89.8972	83.87	88.5089	1.00137	1.11566	86.9685	92.3343	83.7191	93.8653
S340	66	76.9319	68.6886	58.3375	71.2483	75.5849	1.10166	1.22267	64.4805	73.9927	58.6268	79.4004
S340	75	83.1311	79.1149	68.2557	74.756	79.3317	1.10272	1.38602	69.8892	79.916	67.6728	84.3492
S340	80	83.5089	83.0295	70.8991	77.0014	79.9907	0.99924	1.26089	72.5037	82.0285	71.889	88.4814
S341	68	86.7588	75.9912	65.5897	75.312	80.927	1.19316	1.16364	68.9046	81.9	71.7345	82.034
S341	78	90.8498	82.8057	75.417	81.2125	85.6613	1.05511	1.21812	71.1975	86.5323	75.6182	87.8807
S342	38	44.1573	41.8581	29.2853	52.2038	55.7612	1.07367	1.01694	41.7014	50.1373	38.1313	61.3827
S342	53	60.4483	62.9042	47.8589	63.7107	66.3816	1.16003	1.19137	58.8263	64.9619	53.9269	70.1582
S343	68	75.417	69.7311	65.1308	75.4943	79.3913	0.989073	1.17957	62.2161	75.1505	65.809	81.6151
S343	77	84.0313	74.9637	75.6877	79.5394	83.9615	1.03666	1.16084	67.4594	82.0356	70.9089	86.3215
S343	82	81.553	79.2079	82.5401	80.1463	85.4928	1.03526	1.12668	69.4519	80.2709	75.5486	89.0465
S344	75	93.4091	87.511	73.3509	69.2069	72.9617	1.08348	1.05834	76.1557	89.9872	67.8952	80.2283
S344	84	96.2665	82.7768	81.4252	79.5517	82.7927	1.13581	1.10573	78.6506	90.9813	74.759	89.0111
S344	89	98.6942	95.3289	85.0537	76.8603	79.9099	1.0236	1.07266	83.4585	93.1648	74.7074	90.0784
S345	73	78.6579	71.0332	61.668	66.8687	71.0243	1.00052	0.922281	67.1012	76.5576	67.1577	78.5057
S345	83	83.3407	76.167	74.6591	75.8397	79.7664	1.04318	0.905897	71.7519	84.2451	77.0519	87.675
S346	59	58.7882	56.849	51.9785	60.3781	65.0936	0.991105	0.971145	53.7892	63.7653	53.5686	70.1035
S346	68	66.4609	55.501	58.157	64.51	68.6172	1.06901	0.9142	54.8427	67.603	59.2863	74.9546
S346	73	69.9866	59.8279	62.4577	66.7513	69.7453	1.0854	0.986202	57.5388	69.0694	60.7797	74.3716
S347	66	73.3587	64.709	54.5763	64.7691	68.7349	0.889829	1.09866	66.2315	72.786	59.0268	72.9964
S347	74	81.4386	73.5886	67.5015	67.0625	70.2892	0.95022	1.04477	69.5196	76.7323	65.6236	77.1048
S348	80	75.2526	73.5301	61.8405	76.3998	78.4418	0.81296	0.988629	68.9453	75.6883	66.129	84.7154
S348	89	88.1383	84.0842	80.7239	81.3675	84.3464	1.0924	1.08911	78.1034	87.1611	81.6842	92.4053
S349	71	81.0773	67.6498	63.421	72.7281	75.2979	1.16971	0.957052	64.5016	74.4195	66.8631	82.9845
S349	80	88.7153	72.7368	74.171	82.6178	87.8601	1.26495	1.11931	67.5421	77.1783	75.0019	88.3228
S350	81	89.5241	79.5686	73.1425	72.6107	76.5383	1.1318	1.03772	78.4062	91.2594	76.5808	91.9891
S350	91	101.948	91.1933	76.5713	82.3826	85.1909	1.17271	0.994003	92.3823	105.039	87.0366	102.309
S351	68	76.6411	67.476	61.8264	69.7461	73.6517	1.05042	1.01157	66.6084	75.724	65.0459	79.675
S351	77	81.2438	74.0516	68.4842	79.214	83.4906	1.08179	1.18351	68.3685	77.3408	70.1105	83.2821
S351	82	82.1858	79.7517	74.2459	81.3398	82.5687	0.939991	1.06306	69.9554	80.2343	70.3148	87.1869
S352	76	82.092	70.9965	68.6467	76.7699	80.1346	0.954749	1.13996	70.2861	79.0342	66.2661	85.5458
S352	85	87.1768	79.7966	82.3916	86.0677	89.8301	1.03058	1.08318	74.51	84.6664	75.8655	94.5472
S352	90	87.6447	79.9023	81.9372	86.554	89.7302	1.05403	1.19612	77.0896	84.8005	75.0713	93.6285
S353	40	40.5536	38.5462	36.2413	53.8511	59.3302	1.11712	1.06884	42.07	48.0784	32.4128	59.7353
S353	49	50.365	49.5561	41.8118	58.4698	62.1687	1.00869	0.972628	48.4867	53.642	38.422	63.1142
S353	54	49.3344	53.1821	47.6597	62.5268	63.973	1.01861	0.925835	47.3031	49.1405	38.1616	69.3214
S354	69	69.3602	68.9063	65.3974	62.5037	67.017	1.04173	1.11207	64.373	70.2681	60.7637	73.082
S354	84	72.2491	76.384	71.3268	72.7432	77.4632	0.901633	1.08543	70.1918	73.5412	68.215	81.8308
S355	73	75.5949	66.4125	63.4977	70.9786	77.2212	1.07071	1.03588	62.8961	71.6857	64.6844	81.0894
S355	82	83.9771	67.8805	70.3833	79.8497	85.741	1.14187	1.05482	64.7764	73.1397	68.3705	85.6805
S355	88	78.6437	74.1929	64.7265	81.1908	87.2112	1.11686	1.16161	68.7037	75.7038	70.8572	88.955
S356	65	77.1354	75.9109	58.6057	67.4438	71.4226	1.20012	1.4857	70.1793	78.491	64.2304	77.1961
S356	74	80.9927	76.0564	65.5376	75.6278	79.514	1.14665	1.32933	71.8737	79.5264	64.251	80.1469
S357	66	63.3781	65.4044	70.1255	65.4941	71.5774	1.04227	1.22986	57.7448	62.9784	58.2312	76.4913
S357	75	71.814	69.61	75.0998	70.3723	77.9149	1.04551	1.2961	64.773	71.3455	67.9589	82.0752
S358	66	64.057	66.2024	56.865	67.5336	71.9614	1.17418	1.18169	60.5643	68.725	60.1284	74.9985
S358	75	71.0197	72.8335	67.2416	78.2488	83.698	1.27331	1.29177	66.3009	76.6584	74.0914	84.5147
S358	81	72.6883	81.898	72.7541	78.4991	83.1557	1.07847	1.20457	68.7738	76.0745	70.9953	84.7816
S359	69	76.0959	67.006	59.9594	69.4656	71.8541	0.995449	1.07373	68.9777	79.403	67.3972	80.5481
S359	78	86.6529	74.0537	88.0039	77.3815	80.088	1.08471	1.36206	82.1749	89.8329	85.0832	86.7985
S360	37	34.2278	37.7158	28.0982	46.7947	53.4134	1.11386	1.08852	38.4475	42.3427	27.4805	52.1464
S360	51	49.3896	38.5409	38.2315	56.1494	62.3698	1.12491	1.0809	46.5941	52.7777	41.0389	61.3035
S361	66	77.1361	66.3458	63.5936	65.377	69.9101	1.11137	1.03751	59.2437	69.8089	58.8174	75.3207
S361	75	87.1226	79.5746	74.1031	72.951	76.3754	1.13682	1.16376	67.2079	78.5126	66.4233	81.8213
S361	81	89.0046	84.0737	78.3443	76.5708	78.6905	1.0083	1.05226	71.0871	82.0648	67.6282	84.5547
S362	24	32.3533	26.3663	13.2566	29.966	35.5431	0.947661	0.994508	29.8511	37.7028	15.0845	40.7591
S362	33	41.4865	33.2741	24.7292	39.1724	44.7671	0.946536	1.01336	35.2537	43.9125	25.4827	48.5126
S363	81	86.6888	85.0897	74.9295	77.8865	79.9912	0.868439	1.06116	74.5027	83.6498	72.4899	85.9421
S363	90	93.8181	89.0014	83.0233	81.0626	82.9596	1.09112	1.15814	79.0095	88.9289	80.4847	92.6856
S364	73	72.9365	76.44	62.0195	63.6117	67.6282	0.983298	1.05429	69.4103	76.1054	64.2276	76.1425
S364	82	88.9338	83.2938	77.3205	72.6167	77.7788	1.13506	1.19128	76.4437	85.5636	79.7523	84.085
S364	88	94.2172	88.4393	93.3548	76.9463	80.6299	0.97943	1.08255	84.2855	92.4356	85.8426	88.1096
S365	77	77.2588	68.1469	68.96	74.208	78.4064	1.0986	1.06944	66.0643	75.8784	68.215	82.4123
S365	86	86.3368	71.7798	64.631	78.7758	83.1519	1.10012	0.988474	67.6254	77.0841	72.3975	91.0454
S366	76	76.744	72.4472	61.5946	73.9301	77.947	0.998908	1.10194	63.2863	73.2059	60.2918	84.746
S366	85	83.8303	80.4328	68.5438	80.709	83.7692	0.982429	1.12353	66.5207	78.3918	65.945	90.1221
S366	90	84.6076	84.6004	68.627	81.9458	85.2862	0.936186	1.2209	70.174	77.3507	69.3978	92.3526
S367	69	72.8375	65.418	74.5766	78.2674	77.8119	0.983436	1.15076	60.0708	65.6904	67.5408	76.5971
S367	84	81.0122	75.0181	80.8525	78.9971	83.7224	1.10201	1.14935	76.7655	84.6289	80.0656	86.4176
S368	59	65.3931	70.1122	49.8471	56.9309	62.2538	0.981616	1.05989	60.7878	68.6185	52.2639	65.7507
S368	68	75.5409	72.078	62.4616	62.9422	69.0824	1.0299	1.13905	65.1592	73.9061	62.2629	72.2248
S368	73	71.9536	82.1986	62.4127	63.536	68.6257	0.947174	1.0756	65.9913	71.6827	57.9302	70.9612
S369	74	80.9063	72.9959	67.0874	66.9789	71.0086	0.97739	1.03514	69.9712	78.62	68.5581	79.1599
S369	83	82.8827	79.9772	74.2169	73.3421	78.0052	1.04095	1.02355	72.7031	80.9379	73.1954	86.1166
S369	89	89.1489	90.873	87.0245	76.7718	80.6311	0.984719	0.995249	79.8394	90.0285	80.7566	90.337
S370	72	80.5726	78.684	61.8367	74.4438	79.7358	1.08246	1.08187	72.7805	81.9105	65.4242	81.5139
S370	81	84.607	79.9046	74.224	84.2151	89.0967	1.1204	1.10792	78.3222	87.5282	74.1756	88.906
S371	64	69.4119	62.8937	56.6352	74.1394	79.7663	1.25994	1.20115	64.1821	72.3408	61.5616	79.3808
S371	73	75.4687	66.0833	66.3619	80.4348	84.3038	1.12944	1.1638	66.2167	74.5255	63.8783	84.038
S371	78	70.3089	72.4622	83.8709	84.1345	84.8707	0.862376	1.21054	64.7505	68.9927	71.6012	83.0333
S372	43	44.0172	45.8954	42.5384	44.7638	52.4634	1.02625	1.12848	44.1247	50.0045	43.278	55.708
S372	52	52.4531	47.9697	57.874	50.0486	57.2177	0.986005	1.10973	49.2372	54.7046	47.2843	60.0965
S373	70	76.1144	67.4467	66.7269	70.0489	75.1239	1.04929	1.15847	63.687	76.0286	65.2173	80.3361
S373	79	82.2511	74.4484	75.0512	79.1077	84.7368	1.1067	1.22882	65.2018	78.4064	74.5828	89.3215
S373	84	85.4873	75.5511	65.5644	82.3796	85.7256	0.978356	1.17983	71.1401	84.7212	73.942	93.1829
S374	35	31.8091	36.0806	24.425	36.8944	40.5395	0.864958	0.731676	32.8733	41.8147	27.1711	49.1271
S374	44	42.5165	42.8645	31.4938	43.0685	46.51	0.927391	0.844478	38.9792	46.6663	31.3482	55.1616
S375	83	77.5855	78.802	68.6529	75.1669	80.1681	0.980136	1.1727	72.5774	82.8297	74.5797	84.786
S375	97	87.2145	87.0514	84.8568	85.2313	90.1979	1.03712	1.22192	76.5221	87.6982	86.6493	95.6158
S376	68	69.4522	66.0132	64.3932	65.6971	69.9808	0.804452	0.955401	60.5923	69.4722	56.8935	73.6823
S376	78	71.844	64.4526	70.0011	66.2891	68.7946	0.934527	1.05723	60.5211	68.5939	57.6902	75.9896
S377	69	68.96	67.7782	56.4002	64.6909	68.2893	0.893348	0.972578	55.5915	68.1275	55.7923	76.7469
S377	78	85.1196	70.5422	64.5475	70.3573	74.9689	1.09224	1.18382	63.9526	81.7269	75.1311	88.7121
S377	83	83.3717	72.6854	70.5379	69.2426	73.7772	1.02164	1.1198	65.6989	80.9662	73.0071	87.4824
S378	67	66.6224	61.1669	58.4864	60.8683	67.232	1.04303	1.21593	57.5791	65.9965	60.3992	71.4172
S378	76	79.0134	75.2943	67.7084	69.2087	75.1103	1.08048	1.20325	68.5449	77.3314	70.2369	80.1184
S378	82	83.5763	76.9303	73.8904	73.1367	79.1541	1.09019	1.23113	71.171	78.0602	75.3572	84.0574
S379	27	33.3311	35.6893	19.7778	30.4751	34.5361	0.861025	0.798039	31.4306	38.777	19.9393	41.7274
S379	36	38.1885	45.3024	24.8634	36.1587	38.0393	0.831887	0.870502	36.3564	41.0878	22.8359	44.8074
S379	42	41.1976	47.6877	26.6384	42.741	44.5236	0.793043	0.834815	38.5203	42.4135	23.8948	50.394
S380	81	97.7604	87.8686	76.5237	75.4536	78.3424	1.07408	1.30063	87.5952	98.2405	81.3341	90.1267
S380	91	109.108	94.026	92.0725	88.4412	92.2115	1.21885	1.72028	100.508	113.507	107.786	103.485
S381	41	43.0221	42.316	33.5471	46.8813	51.5801	0.984567	1.04457	43.483	48.2449	35.5261	55.0268
S381	51	50.944	56.3121	42.0566	53.8402	57.8001	0.961145	1.0478	49.3086	53.8619	41.1216	61.4278
S381	56	59.7135	56.7297	47.2129	58.1794	62.7171	0.969856	1.14106	54.4965	60.5533	48.3688	65.2849
S382	72	74.3037	63.2804	64.0446	66.6375	73.3235	1.04522	1.12277	64.47	72.4168	66.9185	76.2582
S382	81	82.2341	71.7609	72.6527	71.7012	76.8521	1.03279	1.17524	72.9059	82.0221	72.9601	83.205
S383	76	83.3098	71.3358	65.3091	76.8401	81.3641	1.05488	1.1865	65.5928	76.9428	66.3428	83.549
S383	85	89.1572	73.5681	72.3022	82.4871	87.4636	0.983744	1.23534	68.7892	81.0005	71.9348	89.6633
S384	41	50.8481	49.1575	34.2595	44.9802	49.3152	0.990391	0.908325	46.0489	56.9357	34.9276	55.872
S384	50	56.8721	51.5604	39.3566	51.0611	55.8299	0.925899	0.977608	50.8242	62.8739	41.3202	62.4695
S384	55	64.7352	60.7458	45.1617	51.7999	55.2785	0.893494	0.986227	56.6902	64.9058	43.3724	62.0088
S385	76	83.9244	77.162	69.125	68.0982	73.5944	0.892614	1.23115	72.7295	81.2845	68.4328	80.7922
S385	85	92.2787	80.639	77.6038	79.2634	82.7988	1.02691	1.19962	76.967	87.5715	77.3636	87.1595
S386	76	86.5371	78.7376	76.6835	73.3792	78.0058	1.07998	1.23957	71.9643	82.0018	74.1053	84.5936
S386	85	90.6869	79.2739	88.8488	83.2611	88.3226	1.13935	1.3721	77.2673	88.5427	83.9391	92.8921
S387	72	83.1429	77.144	70.1541	72.6009	76.6895	1.098	1.17566	75.5589	80.282	71.623	83.5254
S387	81	88.8681	83.3851	71.4675	76.553	80.0025	0.983879	1.19933	78.0622	82.4498	71.2617	85.885
S387	87	90.5845	90.3075	84.9586	82.0019	86.7523	1.00259	1.21774	83.4714	87.2224	80.1561	91.0635
S388	77	73.3267	74.4522	63.344	69.7129	72.6393	0.955001	0.994985	69.6874	77.5328	69.0334	82.1418
S388	86	81.1226	77.3007	72.1356	76.9894	80.7485	0.983577	1.10548	72.9711	82.1555	73.1855	88.0704
S389	27	34.3817	34.1999	8.44909	30.7932	35.1784	0.902005	0.92182	30.8029	39.5471	16.3656	42.3432
S389	36	44.1933	39.3677	21.6839	38.2481	44.1963	0.978524	1.06471	37.5638	46.1831	27.0807	48.7576
S389	41	49.3389	46.6348	27.7414	42.6299	45.8731	0.89735	1.06554	44.4139	52.7418	32.7718	51.9489
S390	43	46.1538	47.9797	35.8969	43.0033	49.1627	0.910567	0.928193	43.1982	50.8386	37.7944	53.7469
S390	57	58.9692	58.8202	47.1992	54.6098	60.2752	0.987119	0.956398	53.4187	61.3272	50.5521	65.5882
S391	80	83.396	74.6166	70.6882	73.8452	78.7933	1.03057	1.20723	70.8706	81.8365	69.7915	83.8339
S391	90	89.7266	77.2132	80.6092	79.7391	85.2209	1.05455	1.19403	74.7856	85.7903	77.038	90.8552
S391	95	95.2775	86.1335	89.075	91.737	91.4721	0.841791	1.26572	78.4442	85.0631	79.389	91.9199
S392	77	82.5892	75.5268	68.6611	70.3537	75.9411	0.992202	1.19419	72.3983	80.1418	71.0597	81.9103
S392	86	91.1002	87.9516	76.1408	79.1353	84.7743	0.933603	1.3033	75.6009	85.505	76.971	88.5353
S393	26	39.9903	36.0685	22.2382	35.9348	42.4906	0.836088	1.05648	38.7706	44.3503	24.5618	43.2724
S393	35	42.1076	38.2315	27.3465	45.036	50.1452	0.933328	1.2113	32.5171	40.6496	28.2869	50.2879
S393	40	42.3114	45.0072	38.5977	43.1584	47.0665	0.822217	1.06155	41.0202	42.8081	29.9895	51.8385
S394	66	58.5722	68.8838	58.4544	72.8809	73.2646	0.785545	1.02586	57.1517	57.7177	55.074	78.7732
S394	75	68.9615	71.291	61.1082	70.6053	74.8096	0.851751	0.956249	67.1761	70.9467	58.4899	81.4334
S395	73	84.3991	73.7174	66.6725	73.4758	76.3532	1.07563	1.10244	68.1103	78.1756	70.3699	83.2488
S395	82	85.1273	80.8541	79.7437	81.5658	85.6106	1.11991	1.15881	72.1208	81.7243	77.6913	90.0717
S396	39	44.7931	47.572	28.5426	42.0943	49.4909	0.812593	0.968478	47.8278	55.0866	37.3751	52.3272
S396	49	54.8593	50.4995	33.1754	50.0996	56.1153	0.928388	1.03588	52.1461	60.0378	43.6733	58.5546
S396	55	54.6133	59.3585	38.3109	51.3435	56.7061	0.880895	1.08885	54.9654	63.0612	47.4479	61.7796
S397	66	71.7365	59.7957	59.6799	69.2847	72.6422	1.12588	1.12187	61.5872	71.8526	60.1688	77.876
S397	75	74.3405	66.0779	68.2127	74.8902	78.835	1.04986	1.04723	64.0068	74.088	65.3705	82.7129
S397	79	78.185	68.0075	69.3702	75.9902	80.3101	1.13602	1.16169	65.766	74.0022	71.6835	85.6009
S398	68	74.5801	70.4142	55.445	63.9434	66.9249	1.02106	1.11922	63.2275	74.3767	58.899	75.4589
S398	77	84.5042	75.7288	65.5477	73.7688	76.0356	1.12093	1.25363	70.8783	83.9297	69.7518	83.715
S398	82	85.3191	82.4189	72.5851	76.7075	79.2835	1.09512	1.25181	72.1278	84.1487	72.2788	84.9793
S399	79	77.5696	80.9323	74.8888	81.3236	87.1362	0.986672	1.2069	71.2968	81.4832	71.5999	87.5296
S399	88	87.4378	88.6392	82.3053	87.4016	91.5224	0.975326	1.24479	76.7887	89.017	77.0627	92.6431
S400	71	74.2617	67.6135	61.4109	66.4548	71.3239	1.08441	1.16087	63.9337	73.6983	64.7031	77.9074
S400	80	81.7584	72.1158	69.9848	72.7575	77.9272	1.03578	1.15117	66.1409	76.1265	68.0382	83.4305
S400	85	85.5531	71.5533	66.4404	73.5748	77.6432	0.910234	0.780217	65.8672	71.7569	73.42	87.1488
S401	73	82.3856	75.1517	67.8588	66.4151	71.8317	0.862781	0.990273	70.2563	78.6639	67.0845	76.8171
S401	83	85.3723	75.4154	79.9635	72.7733	76.5899	0.981028	0.991624	74.3611	82.251	76.4028	83.0729
S402	76	80.9175	75.4578	64.7804	70.0573	75.2563	0.926581	1.05434	73.0057	80.114	66.7471	78.4014
S402	85	85.5415	82.6074	74.6326	75.3154	81.1389	0.97147	0.987332	75.776	83.4649	73.9746	85.5083
S403	28	37.4227	32.7323	21.0958	32.7446	37.6477	0.950602	0.950522	36.446	43.5279	24.3841	43.9642
S403	37	40.6478	36.2772	29.6527	37.9683	43.1264	0.962485	0.977325	39.0046	47.3521	30.6438	49.2652
S403	43	46.9359	44.7706	36.5619	42.3192	46.9103	0.893601	1.02299	43.4368	49.4255	32.7583	50.946
S404	30	33.0369	34.2981	30.4093	36.6939	42.4938	1.02436	0.95774	36.0571	42.8187	30.1615	47.6138
S404	45	48.5282	38.2908	59.0406	57.7836	59.343	0.819287	1.20295	47.1139	49.0944	44.0516	53.5405
S405	74	78.6359	70.2023	70.7397	65.646	70.6335	1.01307	1.12698	64.3492	72.5813	69.4367	76.8838
S405	83	87.369	74.3981	70.6189	73.8072	78.5256	1.02153	1.15088	68.7854	79.3144	73.3323	83.7542
S405	88	89.5748	82.6653	79.1154	76.7673	80.6991	1.01737	1.16128	71.9992	81.0485	79.4714	87.8597
S406	84	83.3799	70.9618	77.3958	74.6068	79.8174	1.05931	1.11839	67.0208	78.3472	75.8116	84.5038
S406	93	87.8631	72.676	90.4723	83.976	89.2779	1.07873	1.21428	75.1166	85.4003	87.3148	93.1044
S407	66	71.9835	61.1281	59.8443	62.7485	66.3846	1.07686	1.07954	63.7671	72.4352	58.7705	74.5373
S407	75	80.6378	69.9049	64.6901	70.8842	75.509	1.05935	1.08568	68.5293	78.1853	71.1912	83.5041
S407	81	78.4029	73.2006	76.9086	71.373	74.6818	1.028	1.01507	70.2042	78.6374	67.7819	83.6997
S408	23	11.9506	18.6789	3.07067	27.5965	33.157	0.845448	0.824429	19.985	21.5979	7.82688	36.4191
S408	38	38.4077	35.5222	31.8016	41.3891	47.6136	1.08717	0.92451	39.3018	45.8003	35.0564	52.2864
S409	24	25.7075	26.8527	6.87087	37.3259	41.1594	1.0847	0.902828	28.3166	35.1314	14.7551	44.1741
S409	39	40.9386	39.1046	27.6569	38.0611	42.54	0.894748	0.879233	40.4838	45.7262	30.343	48.803
S410	58	61.7002	57.1326	52.9284	58.4174	64.0428	1.15017	1.08312	59.7169	66.0997	57.8202	70.9549
S410	67	72.7846	71.1037	61.4048	63.631	68.2738	1.0894	1.08123	68.0383	76.0477	63.1466	75.4937
S410	72	66.417	75.423	72.3486	70.1235	70.0487	1.0108	1.04188	65.4478	67.932	65.1038	83.9243
S411	54	59.9289	48.9841	47.9553	54.0522	61.4877	1.07056	1.23948	50.4404	60.3751	51.3379	65.3127
S411	63	63.335	57.8955	52.5713	57.8801	63.2386	0.982257	1.17641	57.4263	67.2053	52.0452	70.3018
S411	69	70.3412	59.4919	51.2116	60.7391	66.1456	0.961995	1.15531	57.9941	64.6794	55.3956	71.757
S412	74	75.2865	63.0201	59.0157	68.1175	72.2917	0.992554	0.854995	63.3784	75.6509	63.7713	80.8936
S412	83	80.0113	71.5067	68.2259	74.3528	78.8291	1.05941	1.11852	67.6038	79.6465	68.4385	85.6992
S413	75	74.5555	65.0043	73.7262	71.7329	78.1434	1.21733	1.11903	65.9068	74.1272	71.1798	82.5613
S413	84	79.798	74.4338	74.7582	79.1831	83.1448	1.05387	1.10709	70.6415	80.5843	76.0486	89.486
S414	32	30.9289	29.8842	18.4254	37.6676	43.9211	1.10132	1.02775	30.1427	39.0537	22.8232	45.0662
S414	41	38.6358	40.4923	23.6982	43.3288	48.7766	1.00618	0.896891	37.2956	45.2994	29.1435	51.8385
S414	46	46.4139	45.5436	30.6653	47.0179	51.662	1.02651	0.960794	41.5627	48.6835	31.771	54.7912
S415	51	55.5907	47.0151	36.4417	62.7432	69.8536	1.18271	1.1791	47.2742	57.0747	48.6863	70.8786
S415	59	63.2662	58.2039	54.2588	63.4521	71.014	1.08935	1.1178	53.5448	62.0939	54.1966	72.9648
S416	74	83.4469	69.159	71.3879	74.1657	79.0313	1.07292	1.15972	69.156	78.8147	70.7619	85.2898
S416	83	87.7121	80.2806	82.4359	78.9511	84.662	1.05732	1.27428	74.0982	82.5978	77.9454	89.6392
S417	73	71.0157	66.4482	68.2176	74.4042	79.3214	1.06747	1.19259	62.0646	70.4253	68.2259	84.9412
S417	81	78.9664	73.3192	75.0353	82.2339	86.7063	1.03614	1.16508	70.3466	80.2284	77.198	90.7177
S418	66	67.6607	61.9408	59.7311	62.2964	64.6921	0.947817	0.916065	61.742	72.5439	61.4302	73.811
S418	75	79.3931	67.2573	64.4083	69.2295	72.1267	1.05779	0.963297	67.0982	77.2477	67.0685	81.0422
S418	81	79.86	73.4555	73.5891	72.1787	75.2414	1.05157	0.978332	68.2624	75.4303	67.6159	82.1951
S419	68	57.8334	64.416	50.5989	68.8961	67.9861	0.855064	0.985452	53.6702	57.5223	55.5064	76.4864
S419	77	78.6687	66.162	68.8401	69.2564	75.5116	1.10967	0.979529	64.622	74.5774	69.6391	81.6914
S419	82	80.2801	69.559	73.7726	70.2779	75.1151	1.04663	0.909899	64.0742	71.9604	63.3705	79.361
S420	73	79.0366	70.12	68.7816	64.545	70.5744	1.01701	1.14681	66.2557	75.7589	66.3518	79.0184
S420	82	92.9454	82.413	83.2	74.8012	78.8157	1.07372	1.23868	77.4911	87.5012	77.5685	87.4318
S421	77	78.1952	65.9703	62.1372	75.6642	78.6406	0.987995	1.03401	60.8717	70.585	64.8026	82.8386
S421	87	84.6247	75.9838	74.4449	79.2653	84.4403	1.06579	1.04935	71.3075	82.195	77.4877	87.9203
S422	78	77.3301	56.4817	60.4884	70.8057	72.2476	1.00402	1.01284	64.5608	71.8386	69.43	85.4403
S422	87	89.8048	64.2191	68.0073	77.3188	79.288	1.03948	1.11613	72.7282	81.6867	79.3308	90.988
S423	72	84.0019	77.4888	65.3016	76.0387	79.2518	1.14414	1.29492	78.6919	81.3959	73.727	86.2242
S423	81	92.6283	79.559	78.566	78.8997	81.9423	1.06438	1.17331	86.7903	91.265	81.8617	90.5506
S424	31	33.257	39.1985	31.8476	34.9879	40.704	0.942819	0.954751	40.2731	44.5625	30.3799	47.8873
S424	41	40.5747	47.7485	32.8988	38.155	43.0413	0.901828	1.02412	45.2491	47.5357	30.8061	48.8544
S424	46	47.1022	50.3747	41.0651	42.8437	48.863	0.882394	0.953792	51.2785	54.7753	40.741	54.4709
S425	67	69.9727	63.2492	57.3731	61.7195	65.1886	0.937368	0.925139	60.0027	68.1766	57.1966	71.0329
S425	76	73.3728	70.5235	63.0266	65.0909	69.2293	0.963824	1.08187	67.833	74.9436	63.9625	74.3249
S426	57	63.3461	57.3589	47.1012	55.0213	60.7724	0.948298	1.0147	57.2415	62.1316	54.4238	65.1369
S426	67	68.1581	61.9652	51.7043	59.5088	64.557	0.904629	1.02622	62.8548	67.3649	62.9343	70.5363
S426	72	73.3097	65.9629	58.6142	63.8645	69.2583	0.944756	0.998188	66.2472	70.8926	67.3419	74.639
S427	24	33.3213	43.1597	32.1728	39.0946	41.5128	0.925607	0.904435	32.514	38.0357	28.5895	46.7409
S427	34	40.4022	36.6299	27.9089	39.4628	47.85	1.09341	1.09632	35.6961	43.6102	31.6218	49.3975
S428	74	79.6881	66.1117	72.1749	68.3531	74.3386	1.13467	1.03548	68.0818	75.7531	71.7032	80.6605
S428	84	86.9771	76.8266	81.8779	79.6889	84.5377	1.17903	1.14145	77.6637	85.066	79.9663	89.8224
S429	78	73.1834	81.5735	64.2126	68.8433	75.0581	0.894003	1.1021	70.9681	77.0661	68.0486	78.4168
S429	87	91.7234	91.4497	80.4747	80.4682	85.7586	0.97468	1.26583	83.8482	93.6881	84.4641	88.0328
S430	73	71.7956	70.2295	59.0538	69.8423	73.792	0.970633	0.924551	63.5222	68.186	56.9287	80.2186
S430	82	78.2456	76.1877	68.4192	72.6663	77.4	0.934148	1.0557	70.7237	77.971	61.7268	82.5589
S431	68	65.0239	66.7504	75.5728	65.3336	65.4733	0.991311	0.973866	59.608	67.2218	62.7851	79.9114
S431	78	78.3947	77.0474	78.9636	69.5573	70.0982	1.0091	0.972149	70.2626	82.4989	69.8591	83.7596
S432	26	33.517	29.8501	14.6387	31.1577	36.6291	0.993653	0.879691	32.9634	39.6928	16.909	41.4667
S432	35	44.9873	40.3413	26.0226	42.2395	47.4837	0.997818	0.90434	42.127	51.294	35.3296	53.5319
S432	41	42.755	44.4577	26.9156	39.7517	43.7866	0.891252	0.866047	43.3087	48.761	28.3492	50.6185
S433	42	45.9932	42.5975	36.1245	51.0571	57.7074	1.10348	1.08411	43.8398	49.9343	39.4672	60.9989
S433	48	52.7023	40.6449	37.4493	55.5994	59.5068	1.10884	0.951027	46.9253	50.991	42.0408	63.1456
S434	75	80.5827	67.7509	65.1762	69.3691	73.8278	1.09697	1.03837	64.2726	76.1366	64.6338	82.0009
S434	84	94.9856	83.3901	73.0374	78.5027	81.35	1.09305	1.14638	76.8927	89.4597	77.8283	91.1119
S435	87	83.9328	83.4338	81.7296	79.0353	80.317	1.05189	0.979977	76.3939	84.756	85.8326	89.0537
S435	96	82.2654	89.7232	88.7528	85.9721	87.7497	0.971666	1.01392	82.9895	90.8988	92.0159	93.8895
S436	75	71.7344	67.9467	73.5815	67.3708	73.0194	1.05089	1.06819	60.1065	68.1447	64.7505	78.9937
S436	84	78.0244	69.4515	72.4625	72.779	77.0095	0.991477	1.17867	62.5075	68.6196	62.3085	81.356
S436	90	86.3117	76.6583	88.7604	79.102	84.6155	1.09428	1.14858	69.815	78.6444	77.1669	89.6048
S437	75	81.7509	75.4583	80.4235	73.4328	78.7993	1.03231	1.27471	68.339	80.2257	75.3965	84.0593
S437	84	85.1702	79.8603	85.4111	88.7702	89.0841	1.00314	1.12536	69.2884	79.2407	78.4146	94.5526
S438	67	71.2859	69.9551	59.6046	64.0485	70.2008	0.960295	1.01737	65.3537	74.9934	64.9097	74.0785
S438	76	79.2566	76.7557	64.9175	69.3057	73.003	1.02708	1.01436	69.5228	79.9839	68.0932	79.2836
S438	81	83.7771	81.0617	75.9134	71.8999	77.0209	1.05894	1.02124	70.8878	80.9191	73.9457	81.2677
S439	52	49.3445	49.8909	50.3499	58.8147	64.7478	1.07021	1.0174	47.0141	54.0019	49.7923	68.2504
S439	61	57.4568	63.4095	53.1608	63.2299	67.539	0.917676	1.03717	59.219	65.7236	55.7301	73.5502
S439	67	64.1313	59.6256	62.703	68.6454	73.5924	1.14216	1.1409	58.0788	64.851	60.392	77.6961
S440	69	76.9128	70.8113	68.3215	69.0694	74.4574	1.07294	0.990384	68.5829	78.4247	70.3647	79.9549
S440	78	85.4788	80.0409	81.4817	73.7578	78.0685	0.954905	1.08501	74.97	84.3464	73.833	85.7273
S441	72	72.7251	60.5736	54.8324	63.3263	68.3922	1.0088	0.991653	60.786	68.1798	54.5307	75.908
S441	81	79.3015	61.5292	66.8252	71.4125	76.2736	1.01463	1.05012	65.0029	74.041	63.0497	83.9103
S442	71	70.0996	61.7187	74.9763	64.0661	68.8938	1.02153	1.14384	55.8928	64.8816	68.5424	75.6715
S442	81	81.6969	71.4636	78.4367	71.8458	77.7389	1.03563	1.26671	63.0634	73.0797	75.136	82.9403
S442	86	86.7877	75.6606	90.7461	78.1339	86.4226	1.11654	1.35485	69.6041	80.1607	86.1579	88.6001
S443	68	80.2283	64.9532	64.0513	68.7032	73.0669	0.917732	1.07058	64.2156	74.2609	61.7687	80.4371
S443	77	81.3438	69.4106	69.9386	72.2372	77.1201	0.850378	1.19724	71.8278	80.3927	66.7785	81.2195
S444	67	66.1957	65.3189	65.3741	65.7723	71.6088	1.11357	1.15594	58.8884	66.3274	64.2385	77.0862
S444	77	74.535	71.0613	71.1116	72.8865	78.08	1.04001	1.12138	64.4621	72.7238	67.559	81.0679
S445	53	58.6724	53.968	40.5745	61.7835	67.994	1.07563	1.13774	52.6914	60.7632	46.4115	70.1411
S445	62	66.9514	56.921	49.2721	66.9477	72.5008	1.11626	1.2725	55.423	65.914	54.4106	76.2097
S445	68	74.6042	59.5949	58.1163	70.6092	75.7568	1.12616	1.24573	60.1998	68.8794	59.8366	78.8904
S446	71	74.4031	72.0249	78.8756	73.7593	77.9431	1.11822	1.03683	67.7193	74.7316	69.815	83.0207
S446	80	86.4943	81.7444	78.9039	77.4497	81.4615	1.09893	1.11888	74.0872	82.4726	75.2049	87.3055
S446	85	90.0347	86.8832	86.315	80.6615	84.3618	1.05649	1.12488	76.7781	84.123	77.9447	90.4358
S447	26	33.1354	35.5103	11.7562	29.1648	31.9985	0.829468	0.873567	32.4794	40.5013	17.7347	39.6279
S447	35	44.2738	43.5812	25.5314	40.5072	43.2998	0.961733	0.987263	41.3969	50.069	31.5718	50.4312
S448	67	72.7963	72.4048	68.6448	65.4753	68.1326	0.866358	1.11306	61.085	68.2247	63.7678	71.3117
S448	76	81.7924	73.7909	70.3318	73.4323	75.6016	0.896817	1.209	64.9134	74.6695	68.1761	78.1687
S448	82	86.1037	82.4854	89.5712	75.9976	81.8968	1.05618	1.348	77.6708	88.9885	83.7394	85.4205
S449	70	71.4674	61.2168	64.7774	69.8177	76.7884	1.1687	1.27156	59.9938	69.562	63.2834	80.3481
S449	79	82.6608	70.4551	75.8648	76.3528	82.5103	1.04099	1.28613	71.093	80.5252	73.4123	86.1837
S449	84	78.683	77.7151	77.38	76.0306	81.2942	0.993424	1.22158	71.7588	79.1806	71.0561	84.2754
S450	68	77.0223	67.2963	65.4581	63.5984	67.1581	1.05196	1.11306	62.2006	69.0382	63.6241	75.135
S450	77	86.2618	78.5269	77.4751	69.9575	73.7484	0.996106	1.25657	73.5733	83.6123	73.3228	80.2501
S450	83	75.0589	75.3144	75.5403	79.3763	77.4922	0.903544	1.05801	65.8744	67.7458	70.0267	90.8183
S451	27	27.646	29.4829	17.9008	31.155	35.4028	0.914647	0.892348	27.6258	31.7862	20.6805	42.6714
S451	36	41.5999	35.7917	30.5159	38.4542	45.3208	0.997449	1.0623	38.3692	44.3819	35.2137	49.132
S451	42	47.5452	39.8833	40.3731	42.1597	48.6251	1.05232	1.07086	42.7573	49.1246	42.4202	55.4894
S452	63	68.1184	58.3462	46.5385	60.1988	64.9927	1.00029	1.11926	53.9159	62.583	54.5369	70.1013
S452	72	83.2545	61.9817	58.7092	68.425	72.151	1.10339	1.13157	62.5035	73.3911	63.3643	77.7206
S452	77	82.5601	69.3327	60.789	71.8945	74.5493	0.990662	1.2481	62.9996	72.3922	64.8712	80.1213
S453	36	36.0445	38.8845	26.5568	40.9789	45.3218	0.948761	0.929322	40.9066	45.4155	28.4594	51.2926
S453	45	48.2383	50.5157	40.7375	48.0898	51.8792	1.07366	0.961977	48.766	57.4621	38.302	58.3488
S454	70	70.7682	73.2129	64.484	63.9579	69.859	1.06578	1.04061	65.5219	74.2425	66.6072	74.2642
S454	79	81.4751	77.9685	77.1053	70.5642	76.1701	1.03591	1.11799	70.9864	79.513	71.6009	79.6605
S455	70	69.8176	65.341	62.1196	64.9106	69.4378	1.00563	0.936923	59.5987	66.521	60.2868	75.7523
S455	80	77.973	75.018	71.3704	72.4633	77.093	0.896761	0.86849	68.021	75.238	65.5226	82.6147
S456	72	73.9799	64.3215	76.5347	67.2213	75.0042	1.15181	1.25481	63.5707	71.0495	76.4975	82.963
S456	78	77.7699	67.1015	74.618	70.2964	75.5613	0.966341	1.12798	68.8994	75.2538	72.7982	83.7585
S457	55	54.9543	48.6329	38.1253	51.2369	56.094	0.971654	0.919183	43.0497	52.5196	41.8839	62.7403
S457	65	58.9702	53.5589	47.3596	58.5436	61.3388	0.877894	0.94553	47.861	57.2167	46.088	67.6016
S457	70	65.6956	61.8442	55.5024	60.3518	63.086	0.93022	0.896979	49.8179	60.3876	50.7704	73.6078
S458	68	68.9201	65.3167	62.9943	64.8615	69.352	1.05656	1.02167	61.2263	68.7762	60.1048	77.1644
S458	77	72.3409	70.3603	62.9334	67.2417	71.3439	0.99801	1.03785	65.1396	71.0811	59.9077	78.1693
S459	69	69.2602	67.1252	58.146	67.4176	70.3788	0.899746	0.951262	63.629	70.8573	59.2299	78.3615
S459	79	80.5977	70.703	63.5648	73.9299	77.3095	0.873268	1.03151	68.4037	77.0395	64.6044	84.6466
S459	84	86.4012	68.7811	70.7771	72.9384	75.5699	0.951333	1.04669	67.1811	76.5844	67.1552	85.2797
S460	25	32.9398	22.2308	10.3269	34.1771	41.1623	0.928418	0.93726	30.5176	41.5377	23.7144	44.7733
S460	34	44.3851	35.3686	23.697	38.5128	45.3602	0.996348	0.993182	39.8142	48.9364	29.4329	48.4901
S461	69	66.0532	64.5021	55.9251	66.1868	68.0567	0.882518	0.826484	56.883	67.1412	51.8276	75.072
S461	78	72.8059	72.6172	63.8653	67.3027	69.4356	0.935407	0.9836	64.3501	73.3658	58.0662	76.5882
S461	83	76.3508	70.9776	69.5437	70.0813	72.2183	0.929009	0.908899	62.9271	72.6311	60.86	79.2131
S462	77	81.8028	75.1394	73.338	81.0666	84.145	1.13063	1.07953	73.323	80.4294	71.173	86.0291
S462	86	88.4274	83.6194	81.0127	86.9385	89.5024	1.18685	1.03136	78.5829	85.4098	77.0925	92.8264
S463	27	31.3087	33.884	19.5155	33.9717	34.4355	0.86924	0.831457	31.4824	36.744	17.5574	44.9212
S463	36	38.2554	38.794	20.9694	36.2948	39.5923	0.881919	0.917141	40.9118	47.2101	26.8639	49.0207
S463	42	43.2032	38.7038	29.7358	40.4193	42.6543	1.01493	0.833777	43.8208	47.7071	36.8378	54.2958
S464	75	80.2288	68.7201	63.5825	70.3774	73.5298	1.06227	1.10757	62.9977	72.0918	64.8395	81.1397
S464	84	90.0531	76.9938	83.1266	78.3914	83.2167	1.04202	1.17757	68.9355	79.1645	77.2884	90.6288
S464	90	92.2129	76.456	80.6177	83.9038	87.6638	1.103	1.19766	74.8613	82.8412	80.3476	96.0129
S465	31	38.8434	39.6209	22.0709	34.4311	39.5898	0.916275	0.952189	38.9615	45.4237	26.7487	46.8779
S465	40	48.7092	42.062	31.3512	42.4783	48.1621	0.969453	1.02293	42.8109	50.2264	34.604	52.3144
S465	46	53.5071	47.8122	37.8727	44.978	50.3665	0.967135	1.01841	46.9061	54.8896	42.1672	58.4673
S466	67	74.6044	66.0152	53.4209	62.7443	66.9602	0.985748	1.09412	63.3489	70.3423	58.4379	76.6767
S466	75	77.6074	77.4717	61.9553	67.0219	71.1366	0.843657	1.13331	67.8069	76.6118	62.6834	79.0595
S466	81	82.94	82.8835	67.6855	74.9789	79.5697	1.01652	1.20948	72.1055	80.2515	71.4467	85.8127
S467	77	83.2782	68.6861	73.328	73.3261	78.2505	1.00895	1.20513	65.8775	78.3926	68.3954	82.9663
S467	86	91.783	80.8775	81.5235	80.5471	86.0221	1.15299	1.24998	74.3814	85.7154	78.5459	90.2151
S468	71	75.3667	68.082	64.6643	63.8741	70.3755	0.943829	1.06967	64.3613	75.2171	67.1632	75.5643
S468	80	88.0403	75.212	71.7499	72.0805	77.2198	1.07886	0.965184	66.841	80.878	78.4015	85.6733
S469	73	65.1873	62.0515	52.4304	65.7128	70.7138	1.04289	0.905918	58.1322	70.9311	57.7351	76.8314
S469	82	78.1869	71.5132	63.9903	73.1509	77.7294	1.1043	0.915616	66.5951	81.2531	71.6442	86.3419
S469	87	75.6744	77.5178	68.0115	74.3634	78.6316	0.996444	0.928177	66.8056	77.9956	69.1755	86.6485
S470	66	64.9268	59.8687	55.2544	58.6213	60.7934	0.890852	0.828123	55.4093	67.6689	52.3366	70.0519
S470	75	77.0011	69.7788	61.1808	63.6991	66.8406	1.00005	0.774763	63.8086	74.371	61.8456	75.9276
S470	80	77.0974	69.4746	64.2686	67.2091	69.6987	1.09129	0.888315	64.1584	74.4214	64.0641	79.1517
S471	69	65.8443	63.9498	61.5413	63.5377	69.6947	1.0299	1.03587	58.7268	67.5082	60.6343	73.0865
S471	83	76.3309	68.6569	75.6649	73.1094	77.4536	1.06965	1.07824	68.9963	75.9948	70.6695	82.9517
S472	72	73.6159	71.385	67.1901	70.7794	74.4809	1.04437	1.14904	65.2958	77.4849	63.4273	80.5984
S472	81	82.6419	86.7678	80.5761	75.9841	80.9016	1.05611	1.17455	74.7311	85.53	73.6083	87.4311
S473	67	65.9768	63.6775	63.4831	65.9903	69.8785	1.02159	1.12678	61.3316	66.6348	54.8924	74.6522
S473	76	75.2472	73.1412	70.9106	75.1245	79.2117	1.03013	1.04335	66.8894	74.7537	65.075	82.227
S473	82	80.1109	76.2626	72.8431	75.2815	79.2119	0.939912	1.09233	69.8874	77.1856	65.8813	82.7547
S474	71	62.1201	59.3349	56.3595	66.5277	68.4231	0.884442	0.90221	53.2719	59.846	52.0535	76.4141
S474	80	75.2956	69.0661	70.8544	71.8704	73.4063	0.96553	0.94088	61.4554	70.7274	67.3813	85.2537
S475	65	69.3399	63.5193	59.0747	59.5925	63.7903	0.95922	0.966138	62.7529	69.1133	57.8942	68.7449
S475	75	76.0192	65.6654	57.1027	64.3885	66.8988	0.894935	0.99663	67.0827	72.6891	59.0705	73.1858
S475	80	82.0568	69.3762	66.4183	70.5446	75.4365	0.962005	1.03342	68.1927	74.8472	68.7164	79.1801
S476	53	55.4677	55.8036	51.8175	55.755	60.8744	1.05696	1.11446	54.6886	61.7696	49.0615	65.2505
S476	61	64.9812	63.7662	54.9807	60.5737	65.3712	1.07836	1.11481	59.9764	68.2621	57.0425	69.5816
S476	67	64.2452	64.0676	58.7027	63.49	68.43	1.03404	1.15255	58.2759	65.1892	57.5909	71.7721
S477	68	79.97	69.1701	69.8788	79.1358	85.4066	1.07223	1.28553	70.1934	78.5562	70.0632	85.7754
S477	76	85.7445	72.4991	80.8512	87.8376	93.2888	1.16421	1.32033	72.1493	81.7943	78.3447	92.8536
S478	68	68.9293	64.3784	65.3385	71.6476	76.6133	1.09933	1.05728	62.3406	71.3975	59.8681	81.6998
S478	77	78.8265	74.3824	74.6966	77.1836	83.0686	1.08105	1.14307	79.5806	85.9181	72.4001	90.4323
S478	82	86.1396	77.6454	86.6842	81.1424	89.3944	1.01249	1.19206	85.191	92.215	84.727	97.9562
S479	71	78.3809	70.5158	67.5979	76.8129	80.9334	1.14202	1.13861	66.7395	75.2087	63.6751	81.0479
S479	80	86.8268	79.6621	73.8468	79.6981	83.5172	1.11147	1.30256	74.7527	84.9966	72.2997	86.4616
S479	85	87.2556	84.6498	75.6404	84.8388	87.9701	1.10219	1.34806	76.9426	87.1195	74.9975	90.7135
S480	69	66.6689	56.5621	59.9589	68.2756	72.6438	1.05324	1.06313	55.2893	66.0732	63.4068	77.5815
S480	78	71.5657	65.6743	66.4849	72.3252	75.6605	0.964365	1.06295	60.7192	69.9271	63.0166	80.0622
S480	83	71.0176	60.7298	61.2722	73.5612	75.9154	0.931467	0.900339	56.8376	64.2158	68.7012	84.9066
S481	44	44.5057	37.222	42.9223	53.7582	61.2462	1.14719	1.10325	39.2406	48.0738	38.8113	62.0375
S481	50	51.6517	45.755	45.409	56.6376	63.084	1.07593	1.09685	45.9644	53.4238	44.2404	65.0405
S482	60	62.5798	57.6524	53.1972	64.5446	70.2387	1.07995	1.17572	53.8361	61.648	51.3273	74.6045
S482	69	70.0374	65.1136	61.8025	70.3483	74.9469	1.09099	1.11386	61.3643	69.7511	60.0057	81.8175
S482	74	70.1145	53.9306	65.2245	71.4614	76.1056	1.07174	1.18369	60.3081	66.8024	59.3408	80.3972
S483	67	64.1329	63.8253	52.4444	58.8592	63.7973	0.894851	0.89668	61.0312	68.2313	58.0373	71.4952
S483	76	75.4275	63.1983	57.7862	67.1849	72.8544	1.03786	1.15332	67.01	76.4918	72.1482	79.8611
S484	67	67.4617	60.3073	60.2919	74.2562	76.7423	1.18354	1.13724	59.2224	67.0979	55.5194	79.4632
S484	76	75.4271	66.6827	66.9419	77.3647	80.3796	1.09184	1.14897	64.6563	72.4797	62.2985	82.0069
S485	74	72.8921	64.7102	64.7008	65.0255	70.5194	1.00653	0.956085	64.7317	70.5343	65.502	75.8396
S485	83	85.3823	76.7443	73.0422	74.1674	79.1276	0.938159	0.877104	74.7822	83.4226	71.947	83.7121
S486	75	83.7906	76.3091	74.3563	72.9565	76.7886	1.12455	1.2057	70.5562	79.9805	74.1659	82.0966
S486	84	91.6307	83.455	82.4075	77.8585	82.2044	1.09473	1.24249	76.6613	87.512	80.5114	86.5427
S486	89	93.3447	81.2347	83.691	82.0708	86.3775	1.15897	1.22649	74.5181	83.8632	83.985	92.7263
S487	72	68.6621	76.542	72.4934	72.5363	74.464	1.08121	1.19909	60.9398	66.9749	69.3578	83.3674
S487	82	72.7741	76.289	76.1517	75.1237	78.8745	1.0543	1.14001	64.6381	71.297	73.9793	87.9052
S488	71	73.9047	67.0843	63.7874	71.0514	75.5907	1.13799	1.18428	62.7522	72.974	64.2108	79.6364
S488	80	85.6856	75.2431	70.6173	77.7404	82.1204	1.0273	1.19139	69.4342	81.1693	70.4501	84.2903
S489	75	72.3052	72.6459	67.5385	81.4723	84.2212	1.12576	1.17982	68.4156	73.3177	67.8913	89.6858
S489	83	84.7581	76.0874	83.8377	90.6967	97.2037	1.33207	1.39682	74.4953	82.1848	86.2021	96.8816
S490	76	77.5771	74.2406	81.587	68.5779	72.6278	1.09715	0.927527	68.4078	75.7819	72.479	81.9952
S490	85	85.9208	87.8681	86.6825	78.3988	82.6218	1.11899	1.1359	79.058	84.7149	82.1348	87.9892
S491	58	61.3906	53.1396	47.5103	58.0717	64.434	1.06103	1.13479	55.8557	65.0812	51.6644	68.831
S491	67	67.328	62.6127	55.1584	63.8857	69.9788	1.00732	1.13325	60.9878	68.7162	54.0501	73.2666
S491	73	65.8443	66.9943	63.2277	67.9313	73.5528	1.01936	1.24221	60.4471	65.6446	61.1357	79.5863
S492	79	80.0294	70.2207	76.4383	72.9325	79.4137	1.15601	1.17009	67.6475	77.9217	77.8796	84.1548
S492	88	91.3234	78.5418	88.5407	80.8877	87.9327	1.07699	1.27197	75.1283	84.4021	83.8829	89.4522
S493	70	72.7993	70.4742	62.4253	70.8245	73.8134	1.11647	1.21436	69.5197	78.7726	68.4526	80.3038
S493	79	79.9044	78.0937	69.8814	76.9198	80.0324	1.02392	1.25801	73.6535	81.9572	70.8018	84.8068
S494	65	70.3701	59.3377	54.312	63.0723	68.6683	1.13428	1.21642	63.1442	70.7577	55.5422	74.4725
S494	74	80.523	68.0971	57.809	71.0622	75.1395	1.02101	1.13709	70.779	78.6059	63.4981	80.4746
S495	77	84.8814	78.7388	76.7802	72.4719	77.7082	1.06233	1.12638	70.3027	77.6156	73.898	84.0674
S495	86	94.3748	86.3017	90.9493	80.4116	85.6747	1.05089	1.23933	82.2181	95.6857	84.8848	89.4438
S496	67	69.4059	63.4721	55.3782	60.5546	66.0436	0.95126	1.04251	60.986	68.8324	54.9682	74.9126
S496	77	75.8683	74.3266	67.2685	65.5811	72.9845	1.01108	1.02915	70.0004	76.6894	67.6097	82.3403
S496	82	74.2277	75.6207	69.1666	67.1909	72.9811	0.989728	0.997506	66.4424	73.6462	63.0669	83.5052
S497	66	72.3963	57.6733	57.5311	72.9167	77.9973	1.20215	1.15125	54.4332	68.3116	55.1454	80.4934
S497	75	82.8992	62.8199	65.7001	77.1322	81.0819	1.19272	1.06599	60.9202	75.3134	62.1884	86.0748
S498	63	63.6781	66.1132	67.4784	63.5897	65.1389	1.18776	0.976989	68.4908	72.6082	58.4324	75.7088
S498	72	71.4921	74.4261	67.6376	68.3519	70.1536	1.15431	0.973303	74.2767	80.2193	62.0349	78.9655
S498	77	72.2021	82.0606	73.8103	69.8931	70.9754	1.14471	0.97635	74.4817	77.9785	61.5314	79.5083
S499	42	44.917	38.7416	31.7485	42.6143	48.2454	0.995094	1.11481	44.3475	51.3965	36.4937	54.7083
S499	50	51.4735	48.0484	33.4419	46.165	50.1719	0.868104	1.00333	49.3164	53.6157	34.9839	56.8411
S499	56	53.8395	52.1036	39.4898	51.7108	54.5482	0.913571	0.948051	49.54	49.8086	37.5328	60.1329
S500	53	55.1926	47.8317	43.6192	60.0658	65.555	1.12901	1.14285	49.1992	56.6212	45.6946	67.4272
S500	62	64.7339	54.0431	51.8815	68.0826	72.4498	1.17297	1.19534	56.7904	64.8463	52.9111	74.0714
S500	67	65.455	55.5128	58.2356	74.3077	76.921	1.1391	1.16124	59.8059	64.5129	55.4509	77.8144
S501	67	63.3555	67.2559	58.8668	63.7501	67.3512	0.905895	0.932401	58.169	61.9864	54.2363	72.1111
S501	76	72.5186	70.5855	64.5168	69.4896	72.5284	0.897787	0.916693	64.4651	68.7301	62.7197	79.3825
S502	67	76.5573	61.8531	66.6182	62.6621	68.6094	1.03107	1.15876	60.8888	70.6396	63.8539	72.8088
S502	76	93.5032	78.6664	84.2299	70.1932	75.5175	1.12954	1.17555	72.4533	83.0107	80.0428	82.1382
S503	68	75.8661	71.1136	65.6242	62.0161	67.892	1.03295	1.10232	64.0578	74.7643	64.4005	72.9441
S503	78	83.8777	75.1702	79.327	74.3638	81.728	1.10323	1.18394	69.9315	79.7343	80.293	84.6656
S504	62	56.9552	54.3602	55.2267	61.3464	66.8623	1.07552	1.08215	52.8465	58.0591	53.6316	73.8724
S504	71	64.8125	63.7505	73.2852	68.2769	73.2005	1.16912	1.16661	59.5952	63.9519	58.8309	79.036
S504	76	70.7726	65.5397	74.0745	64.6948	68.6257	0.968506	1.01993	57.6818	63.2911	63.6115	82.0119
S505	65	69.6181	66.6446	63.614	65.1944	71.0053	0.984542	1.09682	63.3448	71.195	61.8429	77.4101
S505	74	78.2956	67.3802	71.8476	74.201	78.5572	0.97434	1.16421	64.7859	75.2272	66.7023	83.3598
S506	42	51.8723	42.739	33.3684	43.6744	50.3511	1.01918	1.05889	43.9386	52.8785	43.2249	55.7633
S506	51	51.5831	47.1841	32.2259	47.1907	52.4189	0.981869	1.09473	47.1579	53.7728	40.3032	58.7915
S506	57	51.7031	50.8738	37.7318	48.9116	53.996	0.885768	0.980059	47.9742	53.4424	41.2551	60.3761
S507	52	59.7385	59.5941	46.1229	54.3054	59.1434	1.01879	0.966452	57.2601	62.293	50.7517	62.7013
S507	61	68.5838	61.4771	53.8475	58.8902	62.9356	1.01787	0.991917	60.5767	68.6223	58.0987	69.9662
S507	66	72.5036	73.7949	62.553	64.5025	66.5144	1.14347	0.969414	65.6501	70.6161	64.9932	75.4836
S508	60	68.8284	64.6895	55.052	71.3547	75.7833	1.05595	1.13599	62.0775	67.9544	56.9449	78.1403
S508	69	69.8267	69.125	62.0263	71.463	76.2031	0.936493	1.03492	65.7187	71.0386	57.3717	81.2832
S509	75	77.5503	72.738	72.9895	70.0553	73.1665	1.05331	1.06279	71.0384	77.0285	68.1351	81.6991
S509	85	88.9142	82.2289	102.087	83.9319	90.4086	1.20956	1.25793	86.789	94.2386	92.7476	95.3224
S510	67	70.5551	62.094	56.1574	65.6433	71.8587	1.09076	1.05722	56.8596	68.7298	56.8853	72.9837
S510	76	78.322	70.5859	63.3149	72.5893	78.2382	1.08067	1.15018	66.7115	78.1217	67.5115	81.414
S510	81	84.7871	75.6427	75.6825	76.034	82.3997	1.1564	1.2464	71.01	80.9295	76.4738	87.7252
S511	52	54.8337	56.7931	43.1104	49.0817	52.3843	0.913542	0.953038	45.9182	55.2511	48.2377	62.8298
S511	61	75.6387	63.5061	44.9896	59.6379	64.1706	0.94004	1.18938	62.4595	78.665	62.1343	70.3218
S511	67	77.1148	67.2715	58.2984	65.3031	70.7958	1.09969	1.29847	64.7237	78.7147	68.3578	75.3828
S512	57	66.9084	61.416	53.8713	59.1324	64.1349	1.25591	1.09105	59.4054	67.6121	54.3352	73.3594
S512	66	74.2656	66.9993	58.6205	62.4902	65.4939	1.06018	1.08671	66.6034	74.6806	61.5211	76.417
S513	65	66.3963	59.7735	47.5654	59.8495	66.4544	1.05678	0.928451	53.9558	65.1528	52.0069	69.5955
S513	75	77.3458	68.6609	56.9608	66.9616	72.5413	1.05352	0.843409	63.5927	75.6243	64.73	78.9415
S513	80	80.7413	73.2325	64.6157	71.3751	76.7138	1.04126	0.911906	66.7652	75.2424	66.9641	81.1792
S514	36	45.9213	41.7468	32.0329	49.2926	56.8749	1.07183	1.05532	47.3467	54.1351	35.5857	58.9561
S514	45	56.5689	51.9451	48.8121	62.676	69.55	1.00169	1.17321	54.9466	62.2905	48.7706	68.2802
S514	50	57.2501	57.1205	48.1595	58.4672	65.6617	1.10981	1.15637	54.476	60.5018	43.1937	67.0192
S515	71	85.4679	67.0422	64.9563	66.9464	71.4099	0.869228	1.03981	66.1887	76.7764	61.2668	78.8559
S515	80	82.565	74.6506	72.344	73.515	77.7212	0.811479	0.997677	73.1135	83.4568	69.4191	85.1077
S515	86	84.767	79.6304	77.6005	75.3233	78.7471	0.865336	1.00679	73.9924	82.5834	71.3661	86.6352
S516	78	82.2849	80.1252	71.631	77.4392	82.5733	1.02216	1.06644	76.3148	83.9708	71.5747	87.4648
S516	87	88.8544	81.047	73.0298	83.1788	88.3272	1.07802	1.23875	77.9673	88.0951	77.2098	93.1155
S517	69	60.3507	51.2001	49.7971	64.4912	69.0036	1.11203	1.12691	53.3651	61.9148	50.7689	73.2759
S517	78	84.9215	82.6146	80.4981	70.6039	75.8546	1.04091	1.03962	75.7223	86.7163	73.8134	82.3155
S518	75	81.1201	68.1213	63.6667	70.367	74.625	0.957179	1.10364	68.3354	77.9039	67.5636	77.3834
S518	84	92.6288	78.3736	77.6599	76.5958	81.7008	1.05481	1.28303	75.385	86.4348	80.461	86.4846
S519	76	85.1071	70.5765	69.5829	73.0687	79.0068	1.09391	1.18122	70.8544	78.8384	64.1982	84.9508
S519	85	85.3555	72.9117	75.2506	79.0994	84.3246	0.984553	1.19823	71.9573	77.7018	64.7669	88.4882
S520	73	73.4938	72.1021	62.0265	67.606	71.6268	0.926693	0.937931	67.2642	74.5447	63.1927	79.4702
S520	81	77.097	79.3281	66.7708	71.5574	75.1911	0.918256	0.960329	71.0711	77.4383	63.6282	82.0056
S521	71	78.2632	65.24	63.1822	74.4003	80.1296	1.12087	1.12916	64.8573	73.2233	62.4068	80.3555
S521	80	86.8606	71.6605	69.8343	80.5132	84.6213	1.05731	1.16482	70.4049	79.1106	68.2685	85.7727
S521	86	85.6533	75.3574	75.8188	81.9239	86.7295	1.04234	1.22587	71.8208	77.0255	68.4632	88.1306
S522	66	59.7292	62.8319	65.7986	66.2693	66.841	0.933181	1.05104	64.1817	66.1708	58.3549	75.6661
S522	75	85.436	78.3052	78.7679	70.57	74.7992	1.13475	1.19944	80.8909	85.1402	71.2503	82.5525
S522	80	94.2085	79.804	90.6473	72.9997	76.8123	1.10153	1.26953	84.9504	87.4767	74.4308	84.5197
S523	66	72.4135	65.0805	63.4542	62.1819	69.4446	1.1177	1.14509	59.6244	68.171	62.312	73.0734
S523	75	72.4895	68.2209	64.1165	67.6475	73.9781	0.997809	1.14585	61.7062	69.668	60.8168	76.9502
S523	80	81.9691	72.408	66.6725	72.0964	77.4093	1.0954	1.19119	67.6855	76.1626	65.5326	81.746
S524	51	52.928	50.1879	40.8028	53.1062	56.5269	1.06015	0.975477	52.9281	57.3281	39.736	63.6894
S524	60	63.3232	58.9747	49.304	59.7004	63.8004	1.04266	1.03558	60.2592	64.2344	50.9084	71.1556
S524	66	62.5109	63.7115	52.3489	61.4888	64.4545	1.06879	1.01176	63.061	65.5193	50.0498	73.0847
S525	30	41.8337	43.9744	22.6322	42.178	48.4957	0.96411	0.962067	42.953	48.552	29.6538	50.8651
S525	39	48.8293	42.8865	24.2447	43.8528	50.0036	0.925257	0.961449	45.302	53.3076	34.7343	53.3235
S526	72	77.5163	62.4947	64.1607	62.7845	68.552	1.02598	1.05718	64.8189	76.524	65.2423	76.7097
S526	82	87.8122	72.7941	74.715	73.136	78.5078	0.965371	1.21605	70.4572	83.2488	72.8678	84.2225
S526	87	85.904	76.5214	74.1805	74.8929	79.2984	1.0127	1.13764	69.0615	78.8139	73.6022	89.4988
S527	70	70.566	71.9054	61.8761	63.9526	68.941	0.928683	0.984111	59.7599	69.3502	60.7344	74.8891
S527	79	87.6002	78.4924	69.2259	71.3521	75.8218	0.95551	1.14939	71.3158	85.7993	71.2304	82.9932
S528	77	83.0143	73.1741	70.9647	71.8213	78.0852	1.04149	1.12131	72.0307	83.5387	76.8075	85.554
S528	87	94.3491	80.3012	78.8976	78.5282	82.8273	0.978986	1.13018	78.2498	89.8231	80.213	90.7886
S529	65	68.8109	78.1354	61.925	66.1622	68.275	0.930567	0.917112	75.3118	80.5055	67.081	69.2949
S529	74	81.6561	73.4568	70.3997	70.2624	72.6669	1.07383	0.991386	86.8274	90.1226	76.4024	73.9244
S530	71	66.7364	62.803	66.3361	70.6384	73.6231	0.988654	1.05479	60.4681	62.0335	54.6295	80.0181
S530	80	80.1875	76.7415	76.5045	76.6063	80.3755	1.0711	1.06356	68.2635	73.2662	64.3459	84.4433
S531	76	75.775	64.1682	61.6736	68.1188	73.4346	0.980817	1.0702	53.4804	66.6379	65.0406	78.1898
S531	91	87.1412	76.0151	71.4983	83.806	85.0378	0.881895	0.974533	65.1146	77.6067	74.6049	91.6225
S532	64	70.5006	61.2072	56.3878	63.8369	68.4699	1.07588	0.991544	59.2036	71.9686	62.6116	75.2158
S532	74	77.3709	69.8199	62.0733	70.04	75.2752	1.03185	1.09241	65.5853	77.3919	69.7497	82.2196
S532	79	80.7684	76.0241	73.7477	75.2936	80.6383	1.06719	1.10106	70.5692	80.1177	75.3419	85.9963
S533	49	56.3571	49.7073	37.4498	49.5318	54.1095	0.928222	1.00795	50.7825	60.2056	46.2312	61.7331
S533	58	60.9611	64.2151	57.9891	64.9839	67.1929	0.823545	1.0563	51.2878	56.9438	51.7786	71.2319
S533	64	62.5738	62.2298	50.5975	57.9948	62.4484	0.922798	1.10678	57.1607	64.4664	53.3682	69.2008
S534	72	73.5326	70.7615	67.769	66.4588	70.4666	1.00901	0.970272	67.0655	76.3823	66.6501	76.1623
S534	81	84.7525	76.6114	73.5996	72.9761	77.7406	1.01315	1.09463	72.8088	84.2306	74.4525	83.3128
S534	86	83.0219	84.7151	76.2884	74.9723	77.2035	0.974524	0.997594	74.0657	80.5688	71.2372	82.6173
S535	75	76.0846	73.1332	73.092	76.666	81.0793	1.05741	1.1577	64.3989	72.5917	67.0238	85.6186
S535	84	88.2206	78.4962	79.9144	81.5568	87.1706	1.06811	1.15839	73.572	83.4072	77.6908	91.5524
S535	89	91.0569	79.7652	84.8964	84.7611	90.1483	1.07458	1.27045	74.1066	82.5943	81.0456	94.872
S536	60	68.9572	56.2751	53.4166	59.0647	63.8964	1.14291	1.28261	57.1614	65.8511	54.5204	69.0287
S536	69	77.1202	67.699	63.6736	65.538	70.5829	1.12353	1.33709	65.9538	73.6402	62.7129	75.4739
S537	65	68.6963	63.3066	43.0862	65.9787	68.3777	0.947301	0.96338	57.5902	69.5038	54.4962	73.8463
S537	74	80.0221	78.4861	62.7407	66.8346	69.6546	0.900992	1.0515	67.185	79.5739	61.5934	77.6987
S537	80	79.8191	76.1457	69.2155	69.4239	73.7762	0.988227	1.06074	64.4757	75.1853	61.9423	80.9037
S538	71	73.9146	68.5767	60.2082	72.7278	76.0208	1.11537	1.04789	66.2565	77.9563	63.1691	82.0664
S538	80	88.423	80.0828	75.8623	75.6254	78.0518	0.983104	0.99501	85.4085	96.6848	86.537	86.1874
S538	85	87.7672	89.9475	85.4511	80.8375	85.8313	0.941072	1.19095	94.6753	102.625	98.302	90.0954
S539	70	78.9015	72.1804	61.3573	76.3143	80.9797	1.15545	1.24917	65.3794	79.3995	66.7051	84.2724
S539	79	82.8701	70.8362	70.1599	84.8205	90.0733	1.18318	1.33882	65.8557	79.8047	73.3456	91.7669
S540	72	69.1784	63.6664	67.1392	67.3117	72.5287	1.02797	1.00909	62.0223	73.796	61.894	77.8407
S540	81	77.4011	69.6029	76.2207	73.7618	78.0733	0.992752	0.999972	67.6101	79.3693	72.1971	85.0439
S541	23	30.087	27.6086	16.8388	29.5435	36.0707	1.01986	0.925771	32.2181	41.6847	23.1048	41.3497
S541	32	44.0162	35.3419	20.742	40.346	44.7551	0.96073	0.870004	41.5457	52.6967	37.1562	51.6338
S541	37	45.6505	40.0525	32.1634	39.8339	45.4698	0.97198	0.959477	44.3906	52.243	36.6439	52.387
S542	66	71.2457	67.1824	60.6273	62.8511	67.7491	0.983441	1.10848	61.5395	67.7408	60.0835	73.2713
S542	75	79.9274	72.9738	68.0642	70.6672	74.5704	1.0448	1.23296	70.4284	77.2844	69.2059	81.5456
S542	80	87.1031	80.6585	67.9115	73.3945	78.2212	1.02259	1.25311	75.039	81.2493	71.3691	84.8038
S543	71	94.2126	77.3074	92.8158	71.189	78.5616	1.08944	1.21996	77.9407	85.0148	77.5984	80.1707
S543	80	97.3562	85.7218	105.5	76.8961	84.6036	1.08686	1.17864	81.4822	88.2707	85.6376	87.6398
S544	66	71.7734	62.8059	60.3278	65.0991	67.439	1.07939	0.985817	64.2463	71.9071	56.9772	75.5982
S544	81	79.9046	79.3147	75.6072	79.1691	79.861	1.04964	1.11559	71.4098	80.057	69.5215	89.0995
S545	46	59.6699	46.5167	42.3364	51.2502	57.2889	1.0913	1.1379	50.913	59.5065	45.3525	61.5341
S545	55	77.5128	53.4623	48.2272	57.9759	63.4637	0.958061	1.15164	63.3227	73.4634	55.6155	68.1513
S546	57	66.7952	56.6287	47.464	61.4394	67.2731	1.09773	1.21639	60.2483	70.1261	53.7232	70.0436
S546	66	76.6902	69.9547	58.453	67.5491	72.9563	1.04479	1.21174	68.2346	78.2083	60.7491	76.1689
S546	72	76.109	70.9399	66.7151	69.781	74.5141	1.05382	1.21632	71.2469	79.0747	65.7877	80.0747
S547	34	37.4893	31.6992	24.6568	38.6205	46.0871	0.992182	1.00571	36.6292	43.529	28.9822	48.4256
S547	43	51.0667	44.5211	30.8694	49.2475	54.9371	0.977408	1.00763	46.6475	56.0101	40.7108	57.3536
S547	49	49.0484	50.5161	34.6758	48.9784	52.5305	0.849191	0.829614	47.6973	52.7201	34.6424	57.8039
S548	73	79.8907	66.6421	62.345	70.5322	74.2155	1.04995	1.14384	64.5287	76.0715	64.4515	80.861
S548	83	85.7998	69.1034	73.9527	77.3359	80.0949	1.06871	1.16212	69.669	80.4976	75.1008	88.432
S548	88	89.9982	78.9168	79.9506	78.9883	80.7889	1.0921	1.24139	75.8749	85.2948	81.5059	92.1563
S549	54	56.0479	59.0139	55.6147	57.2932	62.8117	1.07442	1.08292	52.9947	60.4893	51.4784	65.4749
S549	63	64.13	62.7259	61.914	63.4337	68.9161	1.06052	1.05537	59.1094	66.7732	57.2934	71.7265
S550	73	73.8884	71.536	74.6769	72.0845	76.6411	1.17367	1.13302	62.7634	72.1472	62.7774	79.2834
S550	83	80.2709	81.8025	80.2861	79.1595	82.5745	1.21497	1.19494	66.6377	78.0741	68.4653	87.5346
S550	88	83.1451	82.5607	82.6772	84.0721	87.441	1.24451	1.20986	69.2194	78.1247	70.1761	88.9123
S551	72	72.0916	73.23	58.4271	71.4509	73.9807	0.882272	0.932647	65.6044	72.2409	56.1463	79.8163
S551	81	77.9602	71.165	62.655	76.2892	78.9279	0.950582	1.02987	65.7987	74.1899	69.2713	87.1328
S551	87	81.5074	75.0853	73.3432	78.82	82.0966	0.92136	1.06172	67.5846	76.0349	64.5433	88.0458
S552	68	69.3564	65.5498	71.5351	67.8312	74.0033	1.11744	1.28273	61.9139	71.7638	70.6602	79.6271
S552	77	86.7149	79.5521	78.0897	72.8306	79.0788	1.05467	1.2375	72.8102	85.7089	77.2671	82.2468
S553	25	25.6739	18.6181	13.8524	33.9449	39.9308	1.05309	1.03179	21.7348	30.9119	16.033	42.9741
S553	34	37.7224	27.2589	27.9428	39.4293	44.5843	1.04616	0.878865	33.8814	45.0269	31.202	51.8017
S554	36	38.0144	41.4422	28.7554	39.3559	45.9122	0.928337	0.940761	43.7251	49.7475	34.3366	49.0526
S554	46	50.8492	51.0602	41.2002	46.0625	51.9904	0.945842	0.93208	49.6166	57.0266	44.287	56.8391
S554	51	44.5152	46.0606	42.8506	45.5448	51.3386	0.92373	0.904373	45.7731	50.3849	39.0806	54.7967
S555	37	40.9039	42.9122	24.8273	48.1122	53.8395	1.09942	0.942549	41.3558	48.3349	30.9241	55.7027
S555	46	50.0775	51.6597	36.5851	53.1321	59.1119	1.00953	0.945236	50.4761	55.4973	37.9321	61.3274
S555	51	43.475	55.7945	36.191	53.7514	58.8399	1.06395	0.957568	45.5754	48.9453	32.5836	60.9103
S556	85	82.4999	80.8566	78.6903	76.1616	81.3962	0.924042	1.09822	79.3196	84.5648	77.5183	89.8508
S556	94	95.5277	87.0235	94.1934	86.0665	91.4881	1.07465	1.34157	84.4011	92.0593	87.7233	98.5443
S557	24	28.7125	29.0327	8.85081	28.1416	36.037	1.01648	0.87059	26.7977	35.6238	17.7412	38.4235
S557	33	39.7926	41.3716	21.9136	38.0183	44.6457	0.863647	0.91138	36.8506	46.5837	29.3276	46.9773
S557	38	38.9055	41.9815	30.6478	37.8305	44.8889	0.939221	1.01747	37.7132	44.9818	31.6722	47.4469
S558	83	82.3055	73.1646	70.8438	72.5698	76.5483	1.04924	1.07735	70.0157	80.7759	70.4985	84.2134
S558	92	88.0106	80.7946	82.6321	78.8755	83.368	1.00531	1.1719	76.9592	86.6316	80.665	91.3367
S559	52	54.3608	51.2796	44.256	48.6441	53.269	0.943643	0.941391	51.8211	57.8402	45.4587	60.807
S559	61	62.6042	58.1662	50.7473	55.992	60.8204	0.872555	0.946055	59.3649	66.0563	52.7081	66.1719
S559	67	68.8283	59.1524	62.3362	61.4468	64.98	1.03305	0.971839	62.5899	69.0255	61.5273	71.8532
S560	71	66.6622	65.6877	58.6774	60.982	64.9651	1.00703	0.898929	59.0857	66.4496	51.623	70.9737
S560	80	73.8726	71.1482	62.0164	67.8776	71.1873	0.989679	0.874564	65.3444	73.0042	55.8516	76.7002
S560	85	83.0395	73.4082	67.0941	71.2558	74.2462	1.00409	0.949848	68.8541	75.9249	60.0804	79.7955
S561	70	76.5552	70.4403	75.3705	69.4699	74.8542	1.05869	1.18839	70.9442	76.8122	74.6906	82.8005
S561	85	78.8197	83.0203	87.863	80.145	83.5592	0.987379	1.21107	76.5249	75.6588	78.9118	92.6595
S562	68	74.9474	73.4282	61.7812	68.8769	73.4061	1.09789	1.19945	75.5242	84.142	73.5777	78.5065
S562	78	81.4242	83.567	66.471	75.9655	79.1835	1.05433	1.23687	82.0169	89.3565	79.2514	86.0371
S562	83	86.2435	86.5236	79.3808	79.2147	83.525	1.15686	1.29093	90.2552	96.2594	91.5712	90.7239
S563	69	75.8894	69.3347	67.3871	76.3508	80.5134	1.09822	1.18098	63.6202	70.7943	68.1703	80.9627
S563	84	80.1775	82.5698	77.4197	91.3298	91.482	1.05238	1.13369	70.9337	79.5322	74.0582	94.0224
S564	79	81.9395	73.6171	69.4874	79.1762	81.0751	1.11529	0.964349	66.5242	74.3816	64.8037	87.8848
S564	88	93.1306	77.4185	82.847	87.157	88.9572	1.20306	1.04018	74.8413	83.8989	72.8064	93.5326
S565	69	75.4333	71.2833	56.7333	64.8641	66.9232	1.00476	1.06688	63.1877	73.0706	56.9721	78.5565
S565	78	84.8975	80.232	67.0129	70.0895	73.1098	1.11518	1.18447	67.7069	78.4014	62.0263	82.9051
S565	84	86.924	87.9888	82.2018	77.705	80.2893	1.17657	1.30697	72.9396	80.9953	72.3213	90.0849
S566	83	86.3542	79.0455	83.2053	84.7915	89.4186	1.14548	1.18354	74.1467	83.276	77.7228	93.1183
S566	92	93.6437	84.0497	97.6595	91.0396	96.3476	1.0785	1.23934	77.3802	86.5794	84.3973	99.6355
S567	41	48.9662	42.1398	27.1911	39.6304	45.9155	1.01275	0.939168	43.2605	53.0445	33.1364	52.9325
S567	50	52.9223	48.3955	33.081	44.6861	48.3809	0.886999	0.874683	48.7592	57.2064	38.0779	57.421
S568	37	41.0761	38.863	26.9864	50.5479	58.2541	1.27827	1.15683	38.749	48.0095	34.8885	59.9301
S568	46	49.3513	46.9407	37.5036	58.3084	65.1293	1.17543	1.07233	45.2525	53.7986	41.7098	66.2349
S569	86	83.0227	79.1909	79.7764	79.2171	82.7617	1.0547	1.04789	76.0549	82.8854	76.2044	91.2182
S569	96	92.4526	90.9598	92.9378	89.1718	92.2781	1.09643	1.20161	82.1064	88.2165	82.6171	98.2659
S570	42	48.5121	47.4999	32.7586	51.2715	56.4502	0.90947	1.10352	48.1859	57.574	36.7736	61.0954
S570	51	55.9061	58.2608	44.0979	60.3371	66.142	1.02299	1.13611	54.2136	62.9303	44.5296	68.6204
S571	67	69.0643	64.836	63.9998	61.0234	65.1886	1.07918	1.10403	64.1648	69.1508	63.4357	74.2517
S571	76	82.1102	73.2973	70.7442	67.4695	71.5831	1.08739	1.23814	73.0549	81.1868	70.5986	81.1264
S571	82	84.5729	85.2691	81.2505	70.9748	74.5187	1.04332	1.17617	68.9846	78.2524	73.0141	85.4059
S572	68	74.435	59.0218	60.8852	66.0282	72.2417	1.06062	1.14031	62.7128	73.9664	65.884	75.5636
S572	77	81.809	68.8235	69.0996	72.3179	77.8719	1.02602	1.18043	68.5306	79.8262	71.6091	83.8803
S573	78	84.047	72.0007	73.7451	77.6589	81.8081	1.03201	1.01642	71.9641	80.4212	73.074	88.8403
S573	87	95.1401	77.2443	88.7178	87.0534	94.1524	1.10173	1.16063	76.6422	86.8516	91.5307	98.5494
S574	67	70.5163	62.4468	53.5424	63.684	67.896	1.06163	1.12347	61.1846	69.8578	55.9011	72.6821
S574	76	77.8852	72.2354	62.9918	71.0272	75.0067	1.01675	1.20304	65.9142	74.5928	60.9522	78.9313
S575	74	86.6455	81.8756	72.4405	82.6011	87.5546	1.17251	1.27685	79.0496	87.5566	73.797	87.7359
S575	83	93.8958	87.5128	78.8474	89.62	93.7185	1.08128	1.34703	87.0962	98.5291	82.9532	95.9269
S576	77	79.8052	68.3949	61.9411	67.2363	70.5421	0.989755	0.928915	64.3241	73.5894	71.9692	75.9835
S576	86	86.3722	74.5755	75.0347	74.2984	77.413	0.993501	1.04495	69.9164	79.6085	80.5099	81.7079
S576	92	93.6997	78.5183	80.3362	77.1062	80.599	1.05385	1.10669	73.4386	81.9755	89.8029	83.7103
S577	35	38.6363	32.5932	18.9333	41.784	46.9222	1.12153	0.898819	37.9913	45.3807	28.6556	52.2305
S577	44	46.2741	42.6737	31.0722	48.6475	52.8573	0.992003	1.00269	44.5106	50.5462	32.8758	56.671
S577	49	49.1715	45.0614	35.7976	50.6006	55.0363	1.0533	1.08901	47.5781	52.3371	37.2155	60.7345
S578	72	68.5493	64.4944	60.8445	66.9463	72.7057	1.03324	1.16122	60.3201	66.8649	61.3669	77.1439
S578	81	76.1216	69.4679	65.0175	72.4167	76.7679	0.973493	1.13769	64.5011	70.8744	65.1828	82.5025
S579	74	68.9723	66.0753	73.1896	71.004	74.6963	0.889442	1.07983	65.3334	71.6772	67.2944	81.8256
S579	83	79.2599	76.4951	85.3508	75.3054	79.5025	1.13527	1.27638	73.7337	83.443	80.2083	87.3231
S580	75	79.2641	68.2728	64.2561	71.8594	76.2912	1.03731	1.04317	63.3558	73.0929	70.1461	85.6551
S580	84	91.08	80.8805	81.1175	81.3393	87.1641	1.09837	1.07974	71.0553	82.6377	84.1227	94.8594
S581	61	56.6517	61.5845	55.3271	57.0888	61.6212	1.09122	1.01001	51.7757	59.4902	51.5816	67.2437
S581	70	64.0211	67.383	55.7933	61.9914	67.3046	1.01929	0.935493	58.8586	67.4382	56.3265	70.3332
S582	72	73.1012	72.7117	52.1538	64.6391	69.0758	0.938747	1.14255	59.7239	69.5611	57.5632	74.0349
S582	81	78.4582	82.0781	68.656	71.4777	75.827	0.943222	1.1956	64.8884	74.7824	66.7151	79.8379
S582	86	88.185	84.4927	78.6977	77.4439	82.3922	1.05778	1.29147	69.6821	80.1675	78.2972	85.1976
S583	44	53.6351	50.1953	38.8167	49.2108	54.7174	0.913935	0.993248	51.805	59.4013	43.4819	58.365
S583	53	63.0338	60.365	43.3893	54.133	59.1108	0.841177	0.946054	57.8609	65.0449	47.6851	63.4618
S584	29	29.5515	31.021	10.4317	37.6227	41.8094	0.872943	0.822742	34.554	39.3407	16.8909	45.5139
S584	37	48.4192	40.7134	25.6236	44.8317	48.3204	0.868645	0.906907	44.7352	50.8408	30.0201	52.0216
S584	43	47.42	42.2186	27.751	46.7419	50.6191	0.939734	0.951508	42.461	47.9083	30.9318	53.7757
S585	30	27.513	31.1144	20.5401	31.2803	35.9072	0.874521	0.718668	34.8313	37.2352	19.6537	42.4023
S585	39	36.2784	39.8052	26.6301	36.8933	40.4583	0.934132	0.671632	41.7777	45.3671	27.0148	48.6273
S585	44	42.7009	48.6338	36.678	43.9765	47.1221	0.912085	0.742912	45.3019	48.9027	31.2654	51.3539
S586	79	81.3349	76.1947	72.9838	76.5037	80.2612	0.974037	1.05004	76.546	80.1188	72.8175	83.7614
S586	88	90.6109	82.6743	78.0927	81.1647	85.156	0.990866	1.02549	82.1681	88.9524	77.9113	90.98
S587	76	69.4727	67.3481	65.3286	68.1177	72.9787	0.984063	1.05985	60.4001	68.149	67.3297	79.9467
S587	86	79.592	72.6775	67.3544	76.0915	79.2043	0.992566	1.11006	70.5214	80.8298	72.8948	86.3069
S587	91	85.1696	81.5625	82.0776	79.312	83.6122	0.959834	1.2379	78.7115	87.9259	81.0313	89.2235
S588	73	83.6965	72.2222	68.2807	69.9742	74.1526	0.995492	1.23989	69.4011	80.538	69.8912	81.0145
S588	82	89.2535	83.7756	75.1008	76.1921	79.6808	0.854296	1.2389	77.5896	89.1827	73.9668	85.3131
S588	88	90.2118	86.4338	80.5271	80.5526	84.25	0.940155	1.29423	80.1087	90.3539	82.532	91.3753
S589	68	72.5128	67.0958	53.9796	63.2536	68.5042	1.0222	1.13128	65.5996	73.6232	62.6554	74.391
S589	77	72.6796	74.0277	68.6159	76.1648	78.9782	0.932161	1.08632	62.088	66.0554	65.7358	83.7163
S590	70	75.744	71.8721	62.3126	69.172	74.0674	1.02188	1.16255	67.971	81.5476	66.5066	80.1208
S590	80	85.9306	84.4556	69.5966	77.8658	81.6815	0.965923	1.03132	77.512	89.5071	81.3079	89.8958
S591	70	73.8369	66.7296	61.7326	65.7506	70.5819	0.978415	1.04212	65.4958	74.5845	62.2249	75.946
S591	79	78.6192	70.2572	69.6786	74.2909	80.1714	0.907499	1.23261	68.8863	79.9961	66.3104	82.3608
S592	67	73.8511	71.0048	60.943	65.3275	69.8691	1.07849	1.19767	65.6277	72.5115	62.6754	75.3433
S592	76	81.9946	75.8191	68.5223	74.4751	79.726	1.09534	1.13072	71.9144	80.2539	69.8089	83.3327
S593	76	71.9627	75.6239	69.8441	74.2506	78.5666	1.0158	1.08603	65.2841	74.7508	72.7088	85.9548
S593	85	82.104	86.8575	80.6106	81.1277	86.9291	1.14852	1.21516	76.6003	85.7447	88.5469	93.759
S594	70	76.6572	66.8994	60.273	66.6208	70.0429	1.0152	1.03309	64.0038	77.8221	65.0418	78.5092
S594	79	85.0079	75.9035	66.513	72.5928	74.5625	0.96675	1.04614	70.6464	84.0366	67.6907	83.4812
S595	39	46.7036	40.5371	30.6306	39.4015	46.8852	1.03937	0.926235	46.5264	55.0443	37.8062	54.7924
S595	48	60.0008	52.1342	37.3475	47.7132	52.7422	0.882001	0.890095	57.597	66.5123	46.2488	59.3931
S595	54	63.4388	54.8031	50.4363	46.8702	52.4817	0.930941	0.897356	59.3302	68.0227	51.6901	62.6745
S596	26	29.8167	28.7362	12.866	29.4092	34.7863	1.04791	0.817804	28.6181	37.8886	19.161	39.7284
S596	35	40.7685	40.0183	26.5492	38.1341	44.1779	1.0337	0.852572	37.212	45.5746	31.1166	46.7962
S596	40	43.3734	44.7916	34.684	39.8294	45.0773	1.06253	0.978756	42.5066	47.7038	34.1461	49.8551
S597	68	93.4249	72.6981	76.2124	68.7845	73.3686	1.05484	1.39465	82.6141	94.3402	79.4482	77.08
S597	77	99.0619	82.3694	82.8394	76.3581	80.5517	1.08155	1.32754	86.4741	98.9796	83.3988	85.1327
S598	67	69.332	56.567	54.8094	59.919	64.7897	0.994937	0.87341	60.9733	68.0261	62.115	72.4731
S598	76	75.2591	67.9917	62.7871	69.6843	72.2315	0.968717	0.901977	68.6948	76.6275	71.2623	82.297
S599	70	70.8459	63.6477	58.0328	66.8185	72.5047	1.02715	1.08152	59.1552	70.9693	59.8994	76.604
S599	79	74.0356	72.7755	63.5467	70.6877	74.7801	0.899335	1.09429	63.3974	73.3783	59.336	79.3379
S600	38	41.9011	37.4038	27.9031	37.3389	43.2521	0.99658	0.914355	37.0127	46.9282	29.1822	50.5776
S600	47	48.6991	43.4392	33.6988	43.9025	48.6687	0.929845	0.902277	41.79	50.382	32.1339	54.7098
S600	52	52.9601	48.6949	42.8698	49.8783	53.9638	0.979657	0.866507	45.9853	56.0226	39.9207	61.4791
S601	70	70.721	59.4535	67.5991	69.9629	77.0698	1.14972	1.34141	60.3488	70.8192	68.379	82.9931
S601	79	77.2167	67.0636	72.401	75.4835	80.9417	1.07975	1.29276	63.7806	74.7156	70.2094	87.6831
S602	49	58.7571	51.7519	37.3704	52.8221	57.6173	1.02697	1.01518	50.3726	60.6755	44.7176	62.2655
S602	58	69.2788	59.5451	46.4785	59.7005	64.5571	0.951289	1.07054	57.265	67.2156	51.9572	69.0709
S603	76	75.743	73.6277	63.7877	70.9521	75.6474	0.8908	1.04374	69.9426	78.1162	67.1407	81.089
S603	84	82.2154	79.754	71.0983	74.9889	78.6545	0.863265	0.983557	74.1824	82.5793	68.5382	81.8234
S604	75	68.6601	57.2943	56.7375	65.4141	66.9147	0.968897	0.869899	53.9219	61.7324	52.3053	75.8993
S604	84	68.2956	74.7171	65.3741	71.6779	71.8115	0.786556	0.859648	63.6754	68.4876	55.1219	82.0639
S604	89	77.4251	72.5826	70.2366	74.9374	76.731	0.88946	0.952855	66.721	74.4295	65.8738	84.8639
S605	73	76.7053	75.1178	61.0408	65.1023	68.5759	0.989437	1.01869	70.2041	78.1148	76.3659	82.0329
S605	82	83.3957	81.6201	71.6402	69.9943	75.1536	1.00925	1.13753	79.1816	89.442	84.7254	83.954
S606	62	66.3661	59.8763	57.8495	62.148	68.3222	1.12533	1.14335	56.7776	65.1576	56.9832	70.4745
S606	72	73.9529	68.5735	68.4617	69.7951	74.8255	1.08642	1.11866	62.121	70.708	65.5985	78.0535
S607	74	68.0632	67.2111	60.2373	66.844	69.734	0.965013	0.957653	63.08	67.2682	64.9739	77.7222
S607	82	82.1838	76.3907	66.9395	73.4223	76.439	1.03331	1.03215	73.7727	82.8704	73.7918	84.0905
S607	88	79.4864	80.1488	76.5888	77.1996	79.5151	0.980029	0.985216	73.0207	78.689	78.5044	91.2438
S608	69	76.3255	64.305	60.4511	69.7542	74.4187	1.08654	1.01169	63.9812	72.8574	59.2344	78.2283
S608	79	82.9988	73.4855	75.5169	78.9801	84.3095	1.02332	1.02408	73.2237	81.2343	70.548	87.0615
S608	84	77.4067	79.2315	76.2911	80.7799	84.1401	1.09769	1.08193	69.2721	72.7664	64.9169	87.1918
S609	33	32.7701	33.7151	17.5786	39.4907	44.2039	1.00402	0.945615	35.491	41.7879	23.7126	50.1931
S609	42	46.5839	42.5085	33.8152	48.1276	54.4227	1.0479	1.11612	45.5496	53.2856	42.0747	60.1211
S609	47	45.8854	43.7135	33.324	47.5159	53.0299	0.903528	1.05544	44.2481	48.1002	36.9071	56.9062
S610	23	29.1051	28.1599	13.2362	31.7512	39.0519	1.09662	1.01804	29.1617	41.5086	24.1194	43.8057
S610	32	36.2181	37.1784	21.3397	37.8586	43.2994	1.01041	0.983096	37.4985	47.4736	29.22	48.843
S610	38	36.287	44.364	28.9994	36.3452	40.5397	0.878903	0.942515	37.9507	43.6944	28.0393	49.9449
S611	61	60.8438	63.6242	53.8193	59.9589	64.5008	1.00198	1.04601	58.3898	64.0834	54.3212	67.7122
S611	70	74.9997	75.4436	60.0236	63.4174	67.7891	0.799909	0.989527	70.5702	77.0127	60.1407	71.0278
S611	75	73.1747	72.0669	62.0895	66.7838	72.3906	0.911935	1.05749	68.7125	74.8805	67.9154	76.4038
S612	62	69.5526	63.0268	74.4743	66.2527	73.7575	1.27813	1.18027	58.207	68.382	68.3236	76.5285
S612	71	73.9891	68.1833	67.5764	68.4746	74.9965	1.00247	1.13737	63.3098	71.8598	65.4904	78.552
S612	77	74.4832	65.6132	68.6106	71.9702	78.1277	1.13575	1.23025	62.5614	68.5469	71.132	82.2389
S613	73	71.7552	75.7991	73.0131	72.361	76.4587	0.989989	1.0822	67.1067	73.0904	66.8678	84.0387
S613	82	86.7501	88.7103	78.1966	79.7351	84.6261	1.02532	1.2462	81.5754	91.4552	81.2655	89.2815
S614	71	65.7521	60.4885	60.9545	64.6399	70.1377	0.960027	1.00292	56.0452	59.754	50.0517	72.7795
S614	80	72.6853	69.2804	60.6738	70.5371	75.1129	0.981241	1.00132	64.4624	69.5284	59.3103	80.3566
S614	85	74.4034	75.9568	69.9682	80.986	81.3431	0.957178	0.983259	68.6409	74.1845	64.2357	89.885
S615	66	71.1007	63.8548	57.9249	61.0026	66.6706	1.0707	0.993462	60.9547	69.6843	62.0441	73.307
S615	75	83.9884	79.1579	72.8557	68.249	73.3428	1.19046	1.11323	71.9633	80.0348	70.3182	80.7195
S615	81	78.204	77.9343	100.174	86.4145	83.5257	0.820887	1.17786	70.2328	72.9814	71.004	81.0683
S616	76	76.4967	68.1704	70.356	75.6498	79.044	0.980653	0.96327	67.2001	73.7958	67.4595	85.6793
S616	85	90.2824	76.1152	80.9431	80.1184	84.8448	1.07154	1.02714	76.1355	83.6061	74.5221	89.9979
S617	84	81.664	80.8905	68.2963	73.1924	77.5733	0.851628	1.03437	74.5155	85.8798	70.1365	85.9179
S617	93	89.843	85.2831	78.9779	81.4075	83.7884	0.880073	1.14903	79.5066	93.4496	80.0381	93.1327
S617	98	92.2213	85.7989	83.779	84.7284	89.3075	0.972905	1.2354	82.8444	95.9196	88.8486	94.8845
S618	57	62.9431	52.9241	47.654	53.4617	57.7441	1.07054	1.05196	53.5095	62.5055	51.5068	63.7996
S618	66	67.7853	57.9593	57.071	64.8237	69.193	1.03327	1.11214	58.4705	66.3964	60.0404	72.3659
S618	71	70.9807	63.363	59.5836	64.9819	70.3229	1.03946	1.14646	60.4106	65.2802	62.4857	72.9497
S619	46	52.6503	48.5491	51.7146	52.0262	60.0895	1.10489	1.26098	48.3088	56.59	46.8634	60.0198
S619	55	55.1804	53.5874	49.0421	55.4029	60.7146	0.947755	1.08171	51.2076	57.7877	47.4445	63.9895
S620	68	77.3397	68.7743	55.6862	64.9057	69.7419	0.969893	1.21507	62.5125	73.0402	64.6556	74.9658
S620	77	85.058	74.2857	67.6431	71.0095	76.4397	0.870899	1.13072	71.5108	80.8275	71.1188	83.297
S620	82	90.14	78.7584	76.1865	75.7286	79.8314	1.03002	1.26783	73.1613	81.4167	78.3466	89.1237
S621	71	87.319	86.4659	70.0115	76.7024	83.4813	1.118	1.24821	85.7252	92.3694	76.6458	88.7906
S621	81	96.6451	92.4865	83.5231	85.2919	92.432	1.23893	1.3975	89.8841	98.2597	85.9811	94.6815
S622	70	72.8043	69.6448	59.6648	68.1444	72.2461	0.983701	1.06213	70.076	77.4664	63.8165	79.4434
S622	79	83.997	76.9925	65.4168	70.946	75.5823	0.920543	1.1059	76.8366	85.2976	72.5881	83.2092
S623	28	28.6537	24.3282	12.6661	31.5998	36.5837	0.945716	0.954937	27.6391	36.4081	15.6536	42.2286
S623	37	36.2683	29.6049	22.2442	38.7297	43.9465	0.885026	0.973037	32.4862	41.1726	25.3723	48.3595
S623	42	37.9442	35.6771	24.7755	41.1649	47.0003	0.914263	1.00019	32.679	41.5106	27.5203	50.7039
S624	71	68.0685	64.71	55.594	63.2673	67.2266	0.961621	1.04482	61.1758	66.7094	54.8076	73.4519
S624	80	74.8819	69.5689	64.8554	70.7781	73.5123	0.927765	1.0351	64.7016	71.1594	62.2506	80.3985
S624	85	83.6729	72.1556	74.4506	73.9274	78.9369	0.978755	1.17484	69.1963	74.5554	72.3632	85.1893
S625	65	77.4902	73.9435	59.1353	65.6151	70.0745	0.999542	1.14593	69.8541	80.6274	66.5236	76.2668
S625	74	80.3993	80.6974	66.2697	71.0356	75.9058	1.01507	1.15544	74.591	84.072	72.0265	81.6722
S625	80	82.9979	88.0101	81.1829	74.0749	77.8678	1.00942	1.13956	79.8834	88.0006	76.4974	84.1163
S626	91	85.2706	84.4043	84.4169	84.7561	89.0235	1.00103	1.19147	77.9393	86.1284	83.1916	93.3396
S626	100	97.7838	88.4369	92.8746	91.744	97.2129	1.0456	1.24859	85.1071	95.0168	94.2179	100.195
S627	23	32.7679	30.6646	16.3794	33.5077	40.6337	1.00115	1.11904	32.0928	39.044	22.2406	42.5309
S627	32	37.2787	39.0094	21.5777	36.4673	43.1672	0.860426	1.11245	37.0511	41.9106	23.4744	45.851
S628	80	79.2948	79.1467	76.1596	74.6326	79.9724	0.964392	1.20425	73.1387	82.518	73.7627	84.7981
S628	89	91.4756	89.0486	91.7131	84.0781	90.5401	1.05264	1.33878	82.8378	93.7408	87.321	92.9407
S629	57	60.5844	52.2183	42.2853	61.528	67.2415	1.08067	1.0054	52.5308	63.3649	51.7868	71.2738
S629	66	65.8003	43.9319	49.8811	67.7446	73.2893	1.09021	1.11429	57.3991	67.2616	58.2949	76.9075
S630	51	40.8043	53.9239	48.0793	50.6739	54.7354	0.893371	1.01463	43.3857	47.9281	43.2342	61.4921
S630	60	50.965	55.2511	48.0182	54.6918	58.6464	0.944107	1.01179	48.1984	53.3269	43.137	63.8897
S630	65	57.2813	58.9711	51.2989	58.2538	63.6484	1.02645	1.08221	52.2031	57.8237	50.0764	68.2178
S631	55	62.5319	57.7484	49.3631	56.8019	63.8341	1.01797	1.23485	54.9547	61.4751	50.4785	67.1936
S631	64	65.752	61.6806	57.5149	58.6296	64.839	0.924655	1.11122	60.4575	67.6213	55.3077	70.6249
S632	70	71.2848	65.2571	54.2304	74.4567	76.0375	0.921422	1.17193	59.9117	66.4934	63.4571	79.437
S632	80	79.4026	73.1842	73.5775	73.2654	80.9785	0.928208	1.24892	75.3371	82.1581	77.0197	84.4855
S633	33	38.3249	29.0253	20.6305	37.0005	39.6456	0.922028	0.809121	35.1656	44.0403	25.109	48.8841
S633	42	51.306	43.8935	30.8339	42.9724	46.9022	0.892331	0.813696	47.8862	54.7228	36.3392	56.997
S633	47	47.703	42.8789	33.1052	42.7128	46.4059	0.92752	0.828848	41.5823	48.8915	32.8215	56.9257
S634	47	53.2668	56.5797	41.4937	49.4418	54.6337	0.942274	1.04231	48.5395	54.4369	43.9519	60.3911
S634	56	58.7504	63.0283	50.2827	58.1978	63.1718	0.961093	1.13201	53.5293	59.9044	48.9352	67.9036
S634	62	66.9913	66.2741	54.0219	61.8565	66.8974	0.987928	1.06377	57.1543	64.0593	54.4418	72.9756
S635	37	41.5745	37.3034	25.876	37.0989	41.5841	1.05643	0.977337	38.013	47.6925	25.4907	49.0749
S635	46	46.2109	42.2409	29.4681	46.1308	50.5978	0.971813	0.980469	44.2705	51.684	34.697	56.6981
S635	51	49.8393	50.3612	34.9584	46.9324	49.8345	0.881768	0.922642	49.3468	54.2085	35.8091	56.6763
S636	55	58.0482	59.6724	53.2979	71.2075	75.0616	1.20077	1.20129	54.0747	61.088	54.8116	77.112
S636	64	71.4329	58.7261	59.4103	73.0462	78.3641	1.23972	1.25866	60.4274	69.2929	62.244	81.2813
S636	69	77.6261	71.5084	66.3859	73.0035	78.3317	1.18693	1.16603	66.6333	75.1117	71.3836	84.5464
S637	85	84.337	83.1466	83.3754	74.5317	77.9922	0.978843	1.10421	74.2811	78.6343	78.8933	89.2537
S637	94	102.289	95.0922	88.0065	81.7812	86.1514	1.05404	1.2238	84.2807	97.5771	88.7468	93.5308
S637	100	102.551	93.4799	89.5289	87.6837	92.5742	1.09651	1.23484	87.9148	96.2143	94.7513	98.7341
S638	69	80.5396	79.6748	67.0292	67.4137	72.185	1.01153	1.18086	72.4662	82.3299	69.8536	76.99
S638	78	85.0784	78.8951	77.8996	72.8085	77.9112	1.07212	1.19233	73.0861	83.4839	76.9382	84.0852
S638	84	90.7572	83.6518	83.4488	73.7525	78.3565	1.0407	1.19924	78.0394	86.7059	80.2459	85.9761
S639	72	85.1234	74.1316	70.7323	76.9973	81.9611	1.09907	1.32241	71.4917	85.9964	70.7508	85.8398
S639	80	87.9452	70.4373	80.3807	81.257	85.9724	1.10801	1.3127	75.9394	87.1649	75.4674	90.3227
S640	66	74.5565	72.66	60.3146	66.2297	69.7482	0.992765	1.06628	65.8329	72.8966	62.5873	78.6428
S640	75	80.1845	79.8656	67.1897	70.9688	74.8588	0.981825	1.10526	70.8411	77.1872	67.7288	82.7837
S640	80	87.597	83.0721	75.7116	72.1263	76.8276	1.00045	1.11187	76.2026	81.4839	72.5242	85.0959
S641	70	72.3668	55.1002	60.275	62.2865	67.2906	1.01728	1.00279	53.1075	62.6823	56.0444	76.1818
S641	79	76.9797	56.4966	75.5441	77.636	81.0157	1.0076	1.2528	58.5767	67.0627	66.6741	83.982
S642	76	79.5107	77.3927	73.0527	71.3637	74.9878	1.05379	1.21081	71.564	83.4166	72.9595	83.7914
S642	85	85.8947	80.2942	88.326	77.3091	81.6743	1.03265	1.22663	80.6607	90.9177	84.1049	90.4458
S643	29	35.4488	31.9941	18.5472	30.9751	36.1961	0.924219	0.82605	32.366	40.338	25.7403	44.1667
S643	38	39.2273	44.8301	34.512	40.0155	41.5021	0.829962	0.862588	38.1022	41.7744	27.973	45.9211
S644	69	75.4437	72.43	67.4697	71.1491	75.9991	1.06359	1.29607	64.6522	75.5408	65.2325	79.3618
S644	78	84.2887	76.9408	71.8608	81.4088	85.7839	1.16436	1.31234	70.3013	80.6159	73.7816	88.294
S645	43	47.3734	40.4754	38.8401	56.0379	63.4509	1.30485	1.21816	46.7473	55.8409	41.8346	66.3632
S645	52	52.793	48.1514	44.5156	60.0111	66.5541	1.15704	1.15035	49.5555	56.6817	44.699	70.1638
S645	58	53.551	57.7572	53.4928	63.7711	67.5587	1.04647	1.13126	53.4508	58.4448	48.7036	75.3231
S646	66	73.6409	63.2569	61.5989	64.2434	69.8706	0.980251	1.12596	67.1636	76.4704	67.7953	75.1839
S646	75	78.7565	75.2083	72.6393	69.9652	73.7158	1.05996	1.06377	65.199	72.8961	70.8205	80.928
S646	80	82.6999	60.9084	65.496	75.4114	80.0787	0.984276	1.16836	73.0767	83.3903	74.4828	83.9346
S647	67	70.0958	67.1242	60.3981	67.1912	73.7101	0.983962	1.10155	65.2612	72.2759	65.3384	78.2805
S647	76	80.3925	73.9004	74.6381	75.7431	83.1786	1.05969	1.16497	69.0436	77.1134	74.7312	86.7494
S648	40	58.6828	54.8446	46.4837	47.0236	52.3992	0.957683	0.926411	51.7411	59.8027	46.5982	54.49
S648	49	51.6012	52.0217	36.5939	51.1172	54.6856	1.01756	1.01988	46.4601	54.2127	35.4229	58.5344
S649	64	72.9342	62.1287	59.4392	74.9762	81.3641	1.11202	1.2942	70.77	85.2345	59.4543	82.8614
S649	73	77.6633	66.094	58.9957	80.3213	85.9022	1.01195	1.38048	74.0387	88.0631	63.6129	86.3467
S649	79	79.8345	76.0805	64.6727	86.4621	91.1756	1.07349	1.42664	81.7184	94.9013	70.6892	94.199
S650	73	77.7528	74.29	71.8147	63.5779	63.8824	0.880022	0.964628	59.3585	65.7052	60.22	75.7673
S650	82	87.068	79.8801	71.0021	75.0957	77.9477	0.939874	1.01926	74.6241	83.1418	68.5514	82.7157
S651	65	72.1884	73.659	60.1355	63.9225	69.5527	0.897721	0.958263	67.5739	74.1105	57.1875	75.4564
S651	74	76.8342	76.4647	68.5945	74.4932	79.9635	1.03419	1.1321	71.1241	79.2066	67.1286	83.7954
S651	79	79.7444	85.4995	74.6259	73.5709	78.4307	0.935959	1.13934	76.9745	86.707	70.9604	83.8065
S652	74	80.8614	71.6584	68.2188	69.5568	76.2703	1.12602	1.11736	66.2097	74.8414	71.4018	79.6598
S652	89	92.6442	82.3326	82.3819	79.2902	84.7304	1.02715	1.08817	73.2068	81.1786	80.1992	87.8386
S653	71	73.8848	64.8519	60.2782	64.705	67.5421	0.949287	1.04092	62.2823	71.831	60.8681	75.576
S653	80	80.1384	73.5901	65.8577	73.255	76.6655	0.96711	1.04035	69.0714	80.2633	69.6707	83.0821
S653	86	80.969	73.2417	76.352	76.1902	79.8292	1.03816	1.07328	68.8924	79.2708	74.7196	87.5538
S654	71	74.0758	73.1385	60.5136	65.7031	70.7265	0.926754	0.934717	65.27	73.5611	59.6316	75.2973
S654	80	83.7	78.0276	69.8599	73.3764	78.297	0.988378	0.990397	71.1605	81.0586	69.91	83.4698
S654	85	87.7441	85.406	71.7045	74.3307	79.3804	0.931403	0.988645	74.5533	82.5042	72.0176	84.2101
S655	62	36.3045	37.7868	27.8118	52.1323	56.2047	0.960237	0.942389	36.5499	41.8103	28.3292	62.7572
S655	71	70.861	68.2952	60.2636	63.6759	69.1279	1.00169	1.06225	64.0923	72.4658	63.2908	73.0961
S655	77	74.4816	76.3328	59.8005	66.8328	70.2794	1.07549	1.09162	66.9061	75.0656	63.234	76.8475
S656	73	73.6091	70.2782	71.9415	70.9067	75.7714	0.919341	1.04906	66.8057	74.262	68.7043	82.3536
S656	82	76.5599	69.4786	80.3986	76.7601	79.8819	0.854936	1.10493	67.3127	76.1489	71.0024	86.7247
S657	69	72.37	65.9356	65.8537	60.9777	66.4709	1.04837	1.09158	61.0084	71.4166	65.9498	75.586
S657	78	77.2082	71.4156	73.5539	69.8983	75.2193	1.06208	1.2144	67.0608	75.9637	72.2044	79.3833
S658	41	46.3438	43.7384	31.0487	45.4582	50.0052	1.02019	1.05587	42.9432	51.9404	37.3454	53.4705
S658	51	52.4648	52.6629	42.4249	52.3303	56.7582	1.08186	1.14948	47.9407	55.5763	44.8198	61.2014
S658	56	53.9579	58.6125	48.366	54.595	57.7712	0.920136	1.03645	50.9044	57.7925	47.2842	63.8456
S659	65	70.2109	67.4918	52.3661	59.3841	63.3442	0.84158	1.02343	66.8246	75.0935	56.6129	71.1214
S659	74	81.9384	73.7713	62.4032	67.6662	71.967	0.94866	1.175	71.2608	82.4502	66.6429	77.8761
S660	67	66.6964	64.6469	56.9068	65.4111	70.3462	1.01485	1.05665	60.4368	68.184	59.6644	77.6187
S660	76	70.5311	67.4946	65.5242	71.3968	75.9559	0.987488	1.1309	68.2383	75.926	63.7482	81.8961
S660	82	78.5779	71.4431	72.34	71.4087	76.2757	1.00587	1.21263	69.7169	75.9712	68.4011	83.3552
S661	68	66.8415	68.1939	62.0287	76.2075	77.5094	0.943252	1.13777	56.8536	63.401	58.3822	83.427
S661	77	80.3032	70.5031	68.4367	76.7904	82.4723	1.06519	1.28784	68.6429	79.3309	69.8939	85.4458
S661	83	81.654	75.7172	72.0652	79.3726	82.9382	0.988507	1.11227	69.8967	77.0759	65.6907	86.2242
S662	70	72.4878	63.7779	61.0137	67.1937	71.3239	0.997169	0.927562	67.33	73.3725	64.7811	80.2671
S662	79	73.4305	69.5209	72.5128	73.3874	78.6744	1.0251	1.08529	68.7725	75.2059	69.4036	84.4476
S662	84	76.78	79.4441	76.7564	77.4915	80.8201	1.02552	1.03058	71.1039	76.3941	72.0454	90.3195
S663	55	60.9269	59.7389	42.1797	52.954	57.4083	0.987269	0.971779	57.3117	65.2464	47.3019	62.7604
S663	64	69.0622	66.4727	54.5502	58.3042	62.9347	1.05745	1.11735	61.2528	68.6465	54.1911	68.5669
S663	69	67.9162	71.6042	60.2807	56.1355	58.2203	0.935103	0.855989	58.1905	65.2017	51.0516	71.122
S664	73	77.8318	68.5415	62.3994	66.2796	71.1768	0.825172	1.04087	73.2202	80.86	62.6114	77.6819
S664	82	79.1689	73.2118	67.7166	73.3933	76.75	0.873296	1.09693	74.848	82.0649	69.2995	83.8556
S665	78	78.5195	72.0008	68.4487	71.6304	75.5173	0.986445	1.13307	69.0159	78.0415	67.9596	80.7738
S665	87	85.4674	73.8043	77.0119	79.1448	83.6731	0.916851	1.14595	75.8159	82.2713	75.5095	87.2652
S666	77	76.4764	61.6061	64.2728	70.4913	73.4869	1.05404	1.03735	67.0787	77.4154	68.7716	83.8341
S666	86	80.5191	70.5117	73.9211	78.6688	82.176	1.06239	1.14075	72.6305	82.4681	74.9773	89.3391
S666	91	80.6656	73.3346	80.4954	82.405	83.6473	1.00341	1.2384	73.2618	84.1031	79.4185	95.1517
S667	67	70.0251	73.2268	62.4	58.8885	61.9219	0.929287	0.961417	66.9842	73.0489	62.9296	71.4476
S667	82	92.584	92.7937	82.5726	73.8837	77.4133	0.968669	1.13449	82.1243	92.2716	82.8729	84.2491
S668	65	65.7978	69.4875	60.6892	59.308	65.4479	1.03471	0.84709	65.1129	71.8024	63.6849	71.6922
S668	80	79.1285	85.5187	78.1027	69.9984	76.8686	1.10785	0.991766	72.977	79.5967	74.8142	82.2156
S669	69	85.6173	72.7759	63.8	62.4242	66.5293	1.02439	0.935055	62.5453	75.718	61.6483	74.4867
S669	78	91.678	80.144	76.3712	69.7478	74.7027	0.977785	0.963577	69.9138	80.0678	70.722	82.0202
S670	50	59.5482	51.5062	41.4061	57.0304	61.7834	1.05323	1.11814	52.3416	62.2527	45.369	65.0429
S670	59	64.4634	58.2558	50.0707	59.632	64.7062	1.02287	1.15079	55.1985	64.4945	48.7038	68.1092
S670	65	63.7458	65.4414	55.2064	61.698	64.9762	0.862189	1.04476	58.4445	64.3554	50.4868	71.8639
S671	74	74.3689	66.8473	63.7437	67.8033	72.0618	0.967929	0.98073	62.5661	71.3429	63.6942	76.4131
S671	83	80.9593	79.662	73.9704	76.5395	80.6136	0.983902	1.03416	68.8868	78.3461	73.0672	84.3462
S672	36	39.6718	41.4489	19.7209	50.4219	51.4583	0.91421	0.970719	33.9715	42.9745	31.1831	58.1062
S672	45	48.2112	43.9335	30.6724	52.9136	58.2439	1.16281	1.10114	44.5935	52.6297	39.7484	62.2969
S672	51	53.9006	48.5395	38.0157	59.297	63.9368	1.13027	1.03505	47.5861	56.0361	43.7972	66.8175
S673	41	45.2415	44.2351	41.3628	50.908	55.51	1.09838	0.950728	40.9378	47.8163	35.8819	60.7423
S673	50	56.1423	56.4054	47.1848	55.5016	61.0491	1.08349	1.00611	50.9621	58.974	46.2804	64.0946
S673	56	61.1369	58.3878	41.0914	56.2427	60.865	1.00388	1.01466	52.3951	60.4068	45.8238	64.924
S674	67	81.5758	70.1504	57.6124	67.7973	71.7805	0.957546	1.04487	65.5354	77.5082	63.6794	77.3753
S674	76	99.0428	83.7942	70.8435	74.437	79.0601	1.00791	1.21317	77.2568	91.5293	78.6347	83.7536
S675	27	29.3017	27.0618	12.2103	35.1597	39.7923	1.00354	0.81412	28.7991	38.2106	18.9807	43.1344
S675	36	32.8674	32.773	20.3076	41.2301	44.401	0.991389	0.909732	30.6191	39.3212	20.148	46.8913
S676	77	70.4449	75.0019	72.1349	68.302	71.3131	1.11106	1.10651	65.5648	73.7961	67.9828	79.8263
S676	87	73.9753	85.5283	69.1728	75.6059	79.2548	1.07951	1.09383	71.2044	80.0701	69.7226	84.0852
S677	69	75.5623	66.7154	57.7023	72.9748	73.8442	0.998044	1.1737	71.9687	81.5976	70.6261	81.2763
S677	78	92.9027	80.8279	74.1744	80.4539	84.4342	1.0798	1.38525	86.7317	99.0718	91.7589	89.5221
S678	77	76.818	63.6802	70.1949	70.4873	74.0716	0.980056	1.05251	62.9737	70.7761	64.7579	82.2704
S678	86	85.9835	72.3197	77.071	78.0977	82.6707	1.01677	1.14624	69.5001	79.8728	73.486	88.3891
S679	68	74.6862	74.8304	62.3076	68.6926	74.2515	0.940406	1.04062	66.9705	77.4926	64.8083	81.1039
S679	78	82.2878	84.7881	72.6437	77.2452	80.278	0.839098	1.04314	74.7557	85.1051	73.9132	86.7532
S679	83	84.7006	81.0747	75.6795	74.4224	80.9152	0.976816	1.11738	76.0046	84.456	78.9124	88.2383
S680	64	72.7157	60.7709	59.612	64.2452	71.7529	1.15306	1.22992	61.4581	70.0208	62.5018	73.3843
S680	73	74.0665	67.086	61.1966	68.8758	73.8405	1.12277	1.18942	63.5395	71.6772	64.5033	77.1935
S680	78	78.9024	70.7683	64.086	79.8227	80.9986	0.9228	1.14265	66.7575	73.522	69.589	81.1452
S681	69	69.5485	55.2658	59.7087	63.4408	68.9951	1.02838	1.11356	58.9202	67.2654	58.7637	74.0085
S681	75	75.4471	65.2358	64.8456	68.3197	74.6978	1.02577	1.14344	65.1401	73.5208	69.3771	80.0697
S682	23	21.0369	22.7279	12.7627	28.427	34.8316	0.931141	0.966853	23.256	31.0736	13.5968	37.799
S682	33	32.7336	37.4992	24.8195	38.5476	44.5708	1.00487	1.03688	34.706	44.0294	29.1321	47.0552
S682	38	42.0938	40.2385	32.3369	42.9548	49.26	1.07692	1.03719	40.2417	49.4949	36.8092	50.3721
S683	63	52.0107	60.7854	50.5248	58.0902	60.6175	0.952833	0.903783	50.9025	54.0226	46.6639	65.8638
S683	72	67.3873	68.7281	64.8231	62.9296	68.0156	0.921392	0.868741	65.9062	70.2404	62.0389	74.7388
S684	49	55.5949	46.1274	39.2963	52.8198	58.9288	1.0314	1.02116	44.3111	52.2721	38.1959	60.7132
S684	58	60.1878	52.9187	45.7246	59.0078	64.7123	1.10181	1.13874	47.1073	53.5769	43.6433	64.1942
S684	63	66.7473	59.2974	51.6641	63.7917	68.1176	1.08815	1.13669	54.6591	61.0031	51.6402	70.6519
S685	70	75.9215	67.1948	64.1737	63.8473	67.7454	0.982981	1.05409	66.7419	74.4216	64.643	76.0673
S685	84	90.6386	83.6297	84.2362	76.5594	82.8526	1.0263	1.20994	76.9023	85.2625	85.1235	89.1418
S686	40	49.374	47.0684	29.7377	42.1674	47.5842	0.986592	1.00675	48.9757	55.9121	34.5329	51.8427
S686	50	55.9997	57.2271	36.2928	49.4062	53.5546	0.950601	1.04486	53.6994	60.0655	43.0501	58.4607
S686	55	59.6039	60.4831	45.0459	51.906	56.3235	0.918885	0.972221	59.2948	64.564	49.2029	61.2002
S687	73	68.5995	69.3427	72.7254	68.238	73.3243	0.985188	1.00771	63.0663	69.3984	66.9662	79.8715
S687	82	79.2796	69.2196	78.6282	74.7545	80.4848	1.05742	1.10236	69.6467	77.4797	73.9427	86.2098
S687	88	71.7569	70.1953	76.8083	76.7782	80.3932	0.907886	0.941109	66.3353	72.7459	68.0303	91.7869
S688	45	53.9328	43.3305	43.8739	52.0034	57.4749	1.11987	1.05253	45.4204	53.2817	43.4142	61.4355
S688	53	54.4587	45.563	44.444	55.4382	60.2669	1.03932	1.00482	46.633	54.5629	44.916	63.7931
S688	59	59.8623	52.8129	47.3097	59.1433	64.1166	1.02548	1.0532	52.4292	58.9687	50.7394	69.1747
S689	66	81.3864	72.1907	64.6838	77.3681	82.1596	1.19421	1.25609	76.2723	82.3635	71.566	83.4102
S689	75	92.3209	82.8816	76.9422	77.5409	83.7937	1.0716	1.33124	85.456	93.5019	83.4578	86.4681
S690	70	75.5624	69.0623	66.9276	61.5616	68.2041	1.07362	1.10156	63.3496	72.419	61.2565	76.3786
S690	79	81.7559	69.3119	67.2244	69.4468	77.9242	0.943971	1.23509	69.1038	80.4943	70.3228	85.2725
S691	41	44.4775	48.7838	32.0083	47.6183	51.7658	0.929955	0.949761	45.9022	52.1376	33.247	59.4057
S691	51	50.595	57.8843	40.8926	50.254	54.9431	0.834282	0.911209	51.6932	57.4657	39.51	63.5373
S691	56	53.159	54.8902	44.7815	53.7675	58.003	0.887705	0.862651	50.7357	54.8843	40.9536	64.7286
S692	71	72.2677	67.7064	62.4191	70.7487	73.5823	1.07579	1.14861	63.5911	70.9103	62.5292	79.6843
S692	80	76.4198	72.7137	70.8254	77.9355	80.3491	1.03041	1.06454	66.9161	75.4939	70.7163	87.9146
S693	83	85.3588	71.2607	74.084	80.1133	84.0115	1.08909	1.19945	69.7165	80.2768	71.3303	88.9347
S693	92	95.4975	78.3735	82.4777	85.0856	87.9615	1.06808	1.21918	74.7892	84.8915	76.0427	94.4482
S694	71	67.2518	67.9468	61.5979	70.3059	75.2455	1.05134	0.972405	67.2871	70.6188	70.9213	79.6371
S694	80	81.4246	79.3255	77.7467	73.749	80.4402	1.16221	1.13931	77.0234	84.0944	82.5996	84.2511
S694	86	91.6343	93.9323	88.3289	81.3199	87.296	1.20182	1.17491	82.5461	89.2143	86.7993	88.4308
S695	78	75.7075	82.3455	72.1289	76.6494	74.6215	0.944338	1.02257	64.3291	72.7926	69.7211	84.681
S695	87	86.5116	90.8755	75.1988	74.9347	75.8109	0.992274	1.03046	78.5297	90.1597	77.5741	86.2021
S696	66	62.0413	55.1725	58.7872	59.1226	61.7107	0.87208	0.838755	56.056	58.8416	53.6949	72.1374
S696	75	79.1004	64.0674	65.3937	67.1679	69.9018	0.97377	0.899719	66.8418	75.009	66.7495	80.5169
S696	80	81.1686	74.1188	74.886	71.3441	73.3893	0.927063	0.987927	68.4307	76.0715	67.5532	83.9141
S697	89	84.4761	74.3465	75.1048	81.8404	83.9953	0.862751	0.99324	72.1624	80.8342	73.2463	88.3305
S697	94	90.5413	86.6458	82.2672	85.1126	88.0763	1.06698	1.18439	80.622	87.8839	80.1921	94.2498
S698	54	63.0338	52.7308	49.6776	54.1767	60.3414	0.99418	1.09069	57.4942	62.3233	52.7869	65.6877
S698	63	70.4624	64.689	61.7335	59.4983	64.6471	0.973412	1.17826	64.5573	69.0997	58.3335	71.1771
S698	69	73.2284	62.0776	60.2852	62.6023	69.2428	0.980694	1.10296	62.3836	67.3967	62.502	74.628
S699	68	75.6673	74.4963	60.6923	65.598	69.4217	1.00938	1.20444	65.0074	77.0255	58.8099	77.0576
S699	77	86.78	84.0551	74.235	73.6571	76.9653	1.07864	1.21876	71.8703	84.5586	67.8483	85.2749

## Sheet: Figure2
Baseline only model.
Variable name	HR with 95% CI
Baseline - Hannum clock (IEAA.Hannum)	1.12 [ 1.01 , 1.23 ]
Baseline - Horvath clock (IEAA)	1.06 [ 0.96 , 1.17 ]
Baseline - DNAmPhenoAge (AgeAccelPheno)	1.22 [ 1.10 , 1.35 ]
Baseline - DNAmGrimAge (AgeAccelGrim)	1.38 [ 1.23 , 1.55 ]
Baseline - DNAmGrimAge2 (AgeAccelGrim2)	1.38 [ 1.23 , 1.55 ]
Baseline - Dunedinm38	1.19 [ 1.06 , 1.33 ]
Baseline - DunedinPACE	1.23 [ 1.10 , 1.38 ]
Slope only model.
Variable name	HR with 95% CI
Longitudinal changes - Hannum clock	1.10 [ 1.00 , 1.22 ]
Longitudinal changes - Horvath clock	0.99 [ 0.89 , 1.09 ]
Longitudinal changes - DNAmPhenoAge	1.12 [ 1.01 , 1.24 ]
Longitudinal changes - DNAmGrimAge	1.01 [ 0.91 , 1.13 ]
Longitudinal changes - DNAmGrimAge Version 2	1.08 [ 0.97 , 1.21 ]
Longitudinal changes - Dunedinm38	1.01 [ 0.91 , 1.13 ]
Longitudinal changes - DunedinPACE	1.02 [ 0.92 , 1.14 ]

## Sheet: Figure3
Model including both baseline and slope
Baseline - Hannum clock (IEAA.Hannum)	1.15 [ 1.04 , 1.28 ]
Longitudinal changes - Hannum clock	1.14 [ 1.03 , 1.26 ]
Baseline - Horvath clock (IEAA)	1.06 [ 0.96 , 1.18 ]
Longitudinal changes - Horvath clock	1.00 [ 0.90 , 1.11 ]
Baseline - DNAmPhenoAge (AgeAccelPheno)	1.31 [ 1.17 , 1.46 ]
Longitudinal changes - DNAmPhenoAge	1.23 [ 1.10 , 1.37 ]
Baseline - DNAmGrimAge (AgeAccelGrim)	1.46 [ 1.29 , 1.65 ]
Longitudinal changes - DNAmGrimAge	1.13 [ 1.02 , 1.26 ]
Baseline - DNAmGrimAge2 (AgeAccelGrim2)	1.45 [ 1.28 , 1.63 ]
Longitudinal changes - DNAmGrimAge2	1.18 [ 1.06 , 1.31 ]
Baseline - Dunedinm38	1.28 [ 1.12 , 1.46 ]
Longitudinal changes - Dunedinm38	1.15 [ 1.01 , 1.30 ]
Baseline - DunedinPACE	1.27 [ 1.12 , 1.43 ]
Longitudinal changes - DunedinPACE	1.09 [ 0.97 , 1.22 ]
